# Supplementary material for: Cacao pod transcriptome profiling of seven genotypes identifies features associated with post-penetration resistance to Phytophthora palmivora
Source: Sci Rep. 2024 Feb 20;14:4175. doi: 10.1038/s41598-024-54355-8 (PMC10879190; doi:10.1038/s41598-024-54355-8)
Supplement: Supplementary file 1 — Supplementary Information 1. [file 41598_2024_54355_MOESM1_ESM.xlsx]

## Sheet: de novo Motifs
Locus	Annotation	Correlation Group	WFT	Gu133	Spa9	CCN51	Sca6	Pound7	GACTTTGTCAA	CTTCTAGAA	TGGTCAAAD	GAAAAGTCAAAA	CAAGGAAA	GGTCAAAN	GAAAAGTC	ACACGYTW	VAAAGTCAA	ADMCGCGKHT	AGCCGCCA	AAAATAATACT	DMCGCGKH	AGAAAAGTCTM	MGCCGCCA	AASCGCGTKGRV	CGCCGCCN	CTATAAATACCCM	TTGGTCAAAMHVR	WGGTCAAA	ACGCGGYK	AGTCAAMG	TGGTCAAMMD	AAGTCAAAA	TCTAGAAGG	AGTCTTTG	ACCGACCD	GAARYTTCCACG	CTTTGACTW	MGCCGCCR	CTATAAATACCM
Thecc.01G000100	uncharacterized protein (39%P)	None	-	-	-	-	-	-	0	0	0	0	0	0	0	0	0	0	0	0	0	0	0	0	0	0	0	0	0	0	0	0	0	0	0	0	0	0	0
Thecc.01G000200	Cystathionine beta-synthase (CBS) family protein (82%T)	1	-	-	-	-	-	-	0	0	0	0	0	0	0	0	0	0	0	0	0	0	0	0	0	0	0	0	0	0	0	0	0	0	0	0	0	0	0
Thecc.01G000300	Phospholipid/glycerol acyltransferase family protein (64%T)	1	-	-	-	-	-	-	0	0	0	0	0	0	0	0	0	0	0	0	0	0	0	0	0	0	0	0	0	0	0	0	0	0	0	0	0	0	0
Thecc.01G000500	Kinesin-like calmodulin-binding protein (ZWICHEL) (74%T)	1	Z	-	-	-	-	-	0	0	0	0	0	0	0	0	0	0	0	0	1	0	0	0	0	0	0	0	0	0	0	0	0	0	0	0	0	0	0
Thecc.01G000600	Clathrin adaptor complex small chain family protein (34%T)	None	-	-	-	-	-	-	0	0	0	0	0	0	0	0	0	0	0	0	0	0	0	0	0	0	0	0	0	0	0	0	0	0	0	0	0	0	0
Thecc.01G000700	(1 of 3) PTHR10668//PTHR10668:SF83 - PHYTOENE DEHYDROGENASE // PYRIDINE NUCLEOTIDE-DISULFIDE OXIDOREDUCTASE DOMAIN-CONTAINING PROTEIN 2	1	-	-	-	-	-	-	0	0	1	0	0	1	0	0	0	0	0	0	0	0	0	0	0	0	0	1	0	0	0	0	0	0	0	0	0	0	0
Thecc.01G000800	Clathrin adaptor complex small chain family protein	2	-	-	-	-	-	-	0	0	0	0	0	0	0	0	0	0	0	0	0	0	0	0	0	0	0	0	0	0	0	0	0	0	0	0	0	0	0
Thecc.01G000900	Subtilisin-like serine endopeptidase family protein (73%P)	3	N	O	N	O	N	O	0	0	0	0	0	0	1	1	0	0	0	0	0	0	0	0	0	0	0	0	0	0	0	0	0	0	0	0	0	0	0
Thecc.01G001000	NA	None	-	-	-	-	-	-	0	0	0	0	0	0	0	0	0	0	0	0	0	0	0	0	0	0	0	0	0	0	0	0	0	0	0	0	0	0	0
Thecc.01G001100	Diacylglycerol acyltransferase family (69%T)	1	-	W	Z	-	-	-	0	0	0	0	0	0	0	0	0	0	0	0	0	0	0	0	0	0	0	0	0	0	0	0	0	0	0	0	0	0	0
Thecc.01G001200	CheY-like two-component responsive regulator family protein (62%P)	4	-	-	-	Z	-	-	0	0	0	0	0	0	0	0	0	0	0	0	0	0	0	0	0	0	0	0	0	0	0	0	0	0	0	0	0	0	0
Thecc.01G001300	uncharacterized protein	4	-	-	-	-	-	-	0	0	0	0	0	0	0	0	0	0	0	0	0	0	0	0	0	0	0	0	0	0	0	0	0	0	0	0	0	0	0
Thecc.01G001400	uncharacterized protein	None	-	-	-	-	-	-	0	0	0	0	0	0	0	0	0	0	0	0	0	0	0	0	0	0	0	0	0	0	0	0	0	0	0	0	0	0	0
Thecc.01G001500	ARID/BRIGHT DNA-binding domain-containing protein	1	-	-	-	-	-	-	0	0	0	0	0	0	0	0	0	0	0	0	0	0	0	0	0	0	0	0	0	0	0	0	0	0	0	0	0	0	0
Thecc.01G001600	Serine/threonine phosphatase 7 (80%P)	5	-	Y	-	-	-	-	0	0	0	0	0	0	0	0	0	0	0	0	0	0	0	0	0	0	0	0	0	0	0	0	0	0	0	0	0	0	0
Thecc.01G001700	uncharacterized protein	None	-	-	-	-	-	-	0	0	0	0	0	0	0	0	0	0	0	0	0	0	0	0	0	0	0	0	0	0	0	0	0	0	0	0	0	0	0
Thecc.01G001800	uncharacterized protein (45%P)	6	Y	Y	Y	Y	Y	Y	0	0	0	0	0	0	0	0	0	0	0	0	0	0	0	0	0	0	0	0	0	0	0	1	0	0	0	0	0	0	0
Thecc.01G001900	(1 of 3) PTHR22912//PTHR22912:SF183 - DISULFIDE OXIDOREDUCTASE // SUBFAMILY NOT NAMED	6	Y	-	Y	-	Y	Y	0	0	0	0	0	0	0	0	0	0	0	0	0	0	0	0	0	0	0	0	0	0	0	0	0	0	0	0	0	0	0
Thecc.01G002000	Hydroxy methylglutaryl CoA reductase 1 (71%T)	None	-	-	-	-	-	-	0	0	0	0	0	0	0	0	0	0	0	0	0	0	0	0	0	0	0	0	0	0	0	0	0	0	0	0	0	0	0
Thecc.01G002100	C-terminal	4	-	-	-	-	R	-	0	0	0	0	1	0	0	0	0	0	0	0	1	0	0	0	0	0	0	0	0	0	0	0	0	0	0	0	0	0	0
Thecc.01G002200	Major facilitator superfamily protein (77%P)	4	-	-	-	-	-	-	0	0	1	0	0	1	0	0	0	0	0	0	0	0	0	0	0	0	0	1	0	0	1	0	0	0	0	0	0	0	0
Thecc.01G002300	Plant intracellular ras group-related LRR 4 (69%P)	2	-	-	-	Z	-	-	0	0	0	0	0	0	0	0	0	0	0	0	0	0	0	0	0	0	0	0	0	0	0	0	0	0	0	0	0	0	0
Thecc.01G002400	Translation initiation factor IF6 (93%T)	1	-	-	-	Z	-	-	0	0	0	0	0	0	0	0	0	0	0	0	0	0	0	0	0	0	0	0	0	0	0	0	0	0	0	0	0	0	0
Thecc.01G002500	mitochondrial phosphate carrier protein (75%U)	2	-	Z	-	-	-	-	0	0	0	0	0	0	0	0	0	0	0	0	0	0	0	0	0	0	0	0	0	0	0	0	0	0	0	0	0	0	0
Thecc.01G002600	Trigalactosyldiacylglycerol 1 (79%P)	1	-	W	-	W	-	-	0	0	0	0	0	0	0	0	0	0	0	0	0	0	0	0	0	0	0	0	0	0	0	0	0	0	0	0	0	0	0
Thecc.01G002700	(1 of 1) K03024 - DNA-directed RNA polymerase III subunit RPC7 (RPC7, POLR3G)	4	-	-	-	-	-	-	0	0	0	0	0	0	0	0	0	0	0	0	0	0	0	0	0	0	0	0	0	0	0	0	0	0	0	0	0	0	0
Thecc.01G002800	Basic helix-loop-helix-containing protein	7	R	Z	-	-	Z	Z	0	0	0	0	0	0	0	0	0	0	0	0	0	0	1	0	1	0	0	0	0	0	0	0	0	0	0	0	0	1	0
Thecc.01G002900	Seven transmembrane MLO family protein (69%P)	8	U	-	U	U	S	C	0	0	0	0	0	1	0	1	0	0	0	0	0	0	0	0	0	0	0	0	0	0	0	0	0	0	0	0	0	0	0
Thecc.01G003000	unknown	None	-	-	-	-	-	-	0	0	0	0	0	0	0	0	0	0	0	0	0	0	0	0	0	0	0	0	0	0	0	0	0	0	0	0	0	0	0
Thecc.01G003100	uncharacterized protein	9	-	-	Y	-	-	-	0	0	0	0	0	0	0	0	0	0	0	0	0	0	1	0	1	0	0	0	0	0	0	0	0	0	0	0	0	1	0
Thecc.01G003200	NA	10	-	-	Y	Y	Y	Y	0	0	0	0	0	0	0	0	0	0	0	0	0	0	0	0	0	0	0	0	0	0	0	0	0	0	0	0	0	0	0
Thecc.01G003300	Auxin efflux carrier family protein (68%T)	11	P	P	P	Y	P	P	0	0	0	0	0	0	0	0	0	0	0	0	0	0	0	0	0	0	0	0	0	0	0	0	0	0	0	0	0	0	0
Thecc.01G003400	NA	None	-	-	-	-	-	-	0	0	0	0	0	0	0	0	0	0	0	0	0	0	0	0	0	0	0	0	0	0	0	0	0	0	0	0	0	0	0
Thecc.01G003500	Kinase superfamily protein (70%T)	1	-	B	-	Z	H	Z	0	0	0	0	0	0	0	0	0	0	0	0	0	0	0	0	0	0	0	0	0	0	0	0	0	0	0	0	0	0	0
Thecc.01G003600	Ribonuclease II family protein (81%T)	1	-	-	-	-	-	-	0	0	0	0	0	0	0	0	0	0	0	0	0	0	0	0	0	0	0	0	0	0	0	0	0	0	0	0	0	0	0
Thecc.01G003700	Endoribonuclease/protein kinase IRE1-like	10	S	S	-	S	S	A	0	0	0	0	0	0	0	0	0	0	0	0	0	0	0	0	0	0	0	0	0	0	0	0	0	0	0	0	0	0	0
Thecc.01G003800	Glutamate receptor 3.6 (63%T)	2	I	C	I	I	H	H	0	0	0	0	0	0	0	0	0	0	0	0	0	0	0	0	0	0	0	0	0	0	0	0	0	0	0	0	0	0	0
Thecc.01G003900	NA	None	-	-	-	-	-	-	0	0	0	0	0	0	0	0	0	0	0	0	0	0	0	0	0	0	0	0	0	0	0	0	0	0	0	0	0	0	0
Thecc.01G004000	Glutamate receptor (66%U)	1	Z	B	-	U	H	-	0	0	0	0	0	0	0	0	0	0	0	0	0	0	0	0	0	0	0	0	0	0	0	0	0	0	0	0	0	0	0
Thecc.01G004100	(1 of 1) PTHR13832//PTHR13832:SF304 - PROTEIN PHOSPHATASE 2C // PROTEIN PHOSPHATASE 2C 47-RELATED	None	-	-	-	-	-	-	0	0	0	0	0	0	0	0	0	0	0	0	0	0	0	0	0	0	0	0	0	0	0	0	0	0	0	0	0	0	0
Thecc.01G004200	mitochondrial ribosomal protein L11 (86%T)	7	-	-	-	-	-	-	0	0	0	0	0	0	0	0	0	0	0	0	0	0	0	0	0	0	0	0	0	0	0	0	0	0	0	0	0	0	0
Thecc.01G004300	Pentatricopeptide repeat-containing protein	2	-	-	-	-	-	-	0	0	0	0	0	0	0	0	0	0	0	0	0	0	0	0	0	0	0	0	0	0	0	0	0	0	0	0	0	0	0
Thecc.01G004400	Transmembrane amino acid transporter family protein (67%T)	12	R	P	P	-	R	R	0	0	0	0	0	0	0	0	0	0	0	0	1	0	0	0	0	0	0	0	0	0	0	0	0	0	0	0	0	0	0
Thecc.01G004500	uncharacterized protein	6	P	Y	R	-	-	O	0	0	0	0	0	0	0	0	0	0	0	0	0	0	0	0	0	0	0	0	0	0	0	0	0	0	0	0	0	0	0
Thecc.01G004600	calcium-binding EF hand family protein	13	-	-	-	-	-	-	0	0	0	0	0	0	0	0	0	0	0	0	0	0	0	0	0	0	0	0	0	0	0	0	0	0	0	0	0	0	0
Thecc.01G004700	Kinase superfamily protein (78%T)	11	-	-	-	Y	-	-	0	0	0	0	0	0	0	0	0	0	0	0	0	0	0	0	0	0	0	0	0	0	0	0	0	0	0	0	0	0	0
Thecc.01G004900	uncharacterized protein (57%P)	4	-	-	-	-	-	-	0	0	0	0	0	0	0	0	0	0	0	0	0	0	0	0	0	0	0	0	0	0	0	0	0	0	0	0	0	0	0
Thecc.01G005000	MUTL protein	4	-	-	-	-	-	-	0	0	0	0	0	0	0	0	0	0	0	0	0	0	0	0	0	0	0	0	0	0	0	0	0	0	0	0	0	0	0
Thecc.01G005100	Phosphatidylinositolglycan-related	1	-	-	-	-	-	-	0	0	0	0	0	0	0	0	0	0	0	0	0	0	0	0	1	0	0	0	0	0	0	0	0	0	0	0	0	1	0
Thecc.01G005200	WUSCHEL related homeobox 13 (68%P)	1	Z	H	Z	Z	H	Z	0	0	0	0	0	0	0	0	0	0	0	0	0	0	0	0	0	0	0	0	0	0	0	0	0	0	0	0	0	0	0
Thecc.01G005300	NA	None	-	-	-	-	-	-	0	0	0	0	1	0	0	0	0	0	0	0	0	0	0	0	0	0	0	0	0	1	0	0	0	0	1	0	0	0	0
Thecc.01G005400	RB1-inducible coiled-coil protein 1	8	-	-	-	Y	-	-	0	0	0	0	0	1	0	0	0	0	0	0	0	0	0	0	0	0	0	0	0	0	0	0	0	0	0	0	0	0	0
Thecc.01G005500	Transducin/WD40 repeat-like superfamily protein (60%P)	14	-	-	-	-	-	-	0	0	0	0	0	0	0	0	1	0	0	0	0	0	0	0	0	0	0	0	0	0	0	0	0	0	0	0	0	0	0
Thecc.01G005600	Nucleoside-triphosphatase C1orf57 (67%P)	1	-	-	-	W	Z	-	0	0	0	0	0	0	0	0	0	0	0	0	0	0	0	0	0	0	0	0	0	0	0	0	0	0	0	0	0	0	0
Thecc.01G005700	High mobility group B4	7	-	-	-	-	-	-	0	0	0	0	0	0	0	0	0	0	0	0	0	0	0	0	0	0	0	0	0	0	0	0	0	0	0	0	0	0	0
Thecc.01G005800	Cyclin-like F-box (14%U)	1	-	-	-	-	-	-	0	0	0	0	0	0	0	0	0	0	0	0	0	0	0	0	0	0	0	0	0	0	0	0	0	0	0	0	0	0	0
Thecc.01G005900	(1 of 1) PTHR11787//PTHR11787:SF4 - RAB GDP-DISSOCIATION INHIBITOR // RAB PROTEINS GERANYLGERANYLTRANSFERASE COMPONENT A	4	-	-	-	-	-	-	0	0	0	0	0	0	0	0	0	0	0	0	0	0	0	0	0	0	0	0	0	0	0	0	0	0	0	0	0	0	0
Thecc.01G006000	(1 of 1) PTHR32002:SF13 - PROTEIN RKD5	8	-	-	-	U	-	-	0	0	1	0	0	1	0	0	0	0	0	0	0	0	0	0	0	0	0	1	0	0	0	0	0	0	0	0	0	0	0
Thecc.01G006100	(1 of 1) PTHR27001:SF32 - INTERLEUKIN-1 RECEPTOR-ASSOCIATED KINASE 4 PROTEIN-RELATED	10	P	Y	Y	S	P	P	0	0	0	0	0	0	0	0	1	0	0	0	0	0	0	0	0	0	0	0	0	0	0	0	0	0	0	0	0	0	0
Thecc.01G006200	Undecaprenyl pyrophosphate synthetase family protein	1	-	-	-	-	-	-	0	0	0	0	0	0	0	0	0	0	0	0	0	0	0	0	0	0	0	0	0	0	0	0	0	0	0	0	0	0	0
Thecc.01G006300	(1 of 1) PTHR21495//PTHR21495:SF60 - NUCLEOPORIN-RELATED // SUBFAMILY NOT NAMED	6	P	Y	P	-	Y	Y	0	0	0	0	0	0	0	0	0	0	0	0	0	0	0	0	0	0	0	0	0	0	0	1	0	1	0	0	0	0	0
Thecc.01G006400	Phosphoinositide phosphatase family protein (81%T)	15	-	-	-	-	-	-	0	0	0	0	0	0	0	0	0	0	0	0	0	0	0	0	0	0	0	0	0	0	0	0	0	0	0	0	0	0	0
Thecc.01G006500	Catalase 2 (92%T)	1	-	-	-	Z	Z	-	0	0	0	0	0	0	0	0	0	0	0	0	0	0	0	0	0	0	0	0	0	0	0	0	0	0	0	0	0	0	0
Thecc.01G006600	uncharacterized protein	None	-	-	-	-	-	-	0	0	0	0	0	0	0	0	0	0	0	0	0	0	0	0	0	0	0	0	0	0	0	0	0	0	0	0	0	0	0
Thecc.01G006700	Tobamovirus multiplication 1 (67%T)	13	-	-	-	-	-	-	0	0	0	0	0	0	0	0	0	0	0	0	0	0	0	0	0	0	0	0	0	0	0	0	0	0	0	0	0	0	0
Thecc.01G006800	Polynucleotide adenylyltransferase family protein	4	-	-	-	-	-	-	0	0	0	0	0	0	1	0	0	0	0	0	0	0	0	0	0	0	0	0	0	0	0	0	0	0	0	0	0	0	0
Thecc.01G006900	Transducin family protein / WD-40 repeat family protein (75%T)	2	Z	-	-	-	-	-	0	0	0	0	1	0	0	0	0	0	0	0	0	0	0	0	0	0	0	0	0	0	0	0	0	0	0	0	0	0	0
Thecc.01G007000	Pyridoxal phosphate (PLP)-dependent transferases superfamily protein (76%T)	16	-	Y	-	-	-	-	0	0	0	0	0	0	0	0	0	0	0	0	0	0	0	0	0	0	0	0	0	0	0	0	0	0	0	0	0	0	0
Thecc.01G007100	Golgi-localized GRIP domain-containing protein (66%T)	8	-	Y	-	-	-	-	0	0	0	0	0	0	0	0	0	0	0	0	0	0	0	0	0	0	0	0	0	0	0	0	0	0	0	0	0	0	0
Thecc.01G007200	Serine acetyltransferase 3	1	-	-	-	Z	-	Z	0	0	0	0	0	0	0	0	0	0	0	0	0	0	0	0	0	0	0	0	0	0	0	0	0	0	0	0	0	0	0
Thecc.01G007300	Isocitrate dehydrogenase 1 (89%P)	3	-	O	-	Y	R	Y	0	0	0	0	0	0	0	0	0	0	0	0	0	0	0	0	0	0	0	0	1	0	0	0	0	0	0	0	0	0	0
Thecc.01G007400	Squamosa promoter-binding protein-like 12 (60%P)	3	R	W	R	R	-	R	0	0	0	0	0	0	0	0	0	0	0	0	0	0	0	0	0	0	0	0	0	0	0	0	0	0	0	0	0	0	0
Thecc.01G007500	AMP-dependent synthetase and ligase family protein (69%T)	4	-	Z	-	-	-	Z	0	0	0	0	0	0	0	0	0	0	0	0	0	0	0	0	0	0	0	0	0	0	0	0	0	0	0	0	0	0	0
Thecc.01G007600	Calcium-dependent phosphotriesterase superfamily protein	17	O	N	O	N	O	W	0	0	1	0	0	1	0	0	0	0	1	0	0	0	1	0	0	0	0	1	0	0	0	0	0	0	0	0	0	1	0
Thecc.01G007700	Calcium-dependent phosphotriesterase superfamily protein	4	N	N	O	O	O	N	0	0	0	0	0	0	0	0	0	0	0	0	0	0	0	0	0	0	0	0	0	0	0	0	0	0	0	0	0	0	0
Thecc.01G007800	unknown	3	-	X	-	X	R	R	0	0	0	0	0	0	0	0	0	0	0	0	0	0	0	0	0	0	0	0	0	0	0	0	0	0	0	0	0	0	0
Thecc.01G007900	MATE efflux family protein (67%P)	13	-	-	-	-	-	-	0	0	0	0	0	0	0	0	0	0	0	0	0	0	0	0	0	0	0	0	0	0	0	0	0	0	0	0	0	0	0
Thecc.01G008000	Acyl activating enzyme 1 (60%P)	18	Y	Y	Y	-	I	-	0	0	0	0	0	0	0	0	0	0	0	0	0	0	0	0	0	0	0	0	0	0	0	0	0	0	0	0	0	0	0
Thecc.01G008100	RPM1-interacting protein 4 family protein	6	Y	Y	Y	Y	S	S	0	0	0	0	0	0	0	0	0	0	0	0	0	0	0	0	0	0	0	0	1	0	0	0	0	0	0	0	0	0	0
Thecc.01G008200	Basic chitinase (66%T)	19	Y	Y	Y	-	I	Y	0	0	0	0	0	0	0	0	0	0	0	0	0	0	0	0	0	0	0	0	0	1	0	0	0	0	0	0	0	0	0
Thecc.01G008300	Basic chitinase (72%P)	20	-	V	X	X	Y	V	0	0	0	0	0	0	0	0	0	0	0	0	0	0	0	0	0	0	0	0	0	0	0	0	0	0	0	0	0	0	0
Thecc.01G008400	NAC domain-containing protein	21	-	-	-	-	-	-	0	0	0	0	1	0	0	0	0	0	0	0	0	0	0	0	0	0	0	0	0	0	0	0	0	0	0	0	0	0	0
Thecc.01G008500	Tetratricopeptide repeat (TPR)-like superfamily protein (65%T)	22	S	Y	-	S	S	Y	0	0	0	0	1	0	0	0	0	0	0	0	0	0	0	0	0	0	0	0	0	0	0	1	0	1	0	0	0	0	0
Thecc.01G008600	Selection and upkeep of intraepithelial T-cells protein 6	10	-	-	-	S	Y	Y	0	0	0	0	0	0	0	0	0	0	0	0	0	0	0	0	0	0	0	0	0	0	0	0	0	0	0	0	0	0	0
Thecc.01G008700	Selection and upkeep of intraepithelial T-cells protein 6	None	-	-	-	-	-	-	0	0	0	0	0	0	0	1	0	0	0	0	0	0	0	0	0	0	0	0	0	0	0	0	0	0	0	0	0	0	0
Thecc.01G008800	uncharacterized protein (55%P)	None	-	-	-	-	-	-	0	0	0	0	0	1	0	0	0	0	0	0	0	0	0	0	0	0	0	1	0	0	0	0	0	0	0	0	0	0	0
Thecc.01G008900	uncharacterized protein (55%P)	None	-	-	-	-	-	-	0	0	0	0	0	0	0	0	0	0	0	0	0	0	0	0	0	0	0	0	0	0	0	0	0	0	0	0	0	0	0
Thecc.01G009000	AP2/B3 transcriptional factor family protein (78%P)	None	-	-	-	-	-	-	0	0	0	0	0	0	0	0	0	0	0	0	0	0	0	0	0	0	0	0	0	0	0	0	0	0	0	0	0	0	0
Thecc.01G009200	AP2/B3 transcriptional factor family protein (76%P)	6	-	Y	Y	-	Y	Y	0	0	0	0	0	0	0	0	0	0	0	0	0	0	0	0	0	0	0	0	0	0	0	0	0	0	0	0	0	0	0
Thecc.01G009300	AP2/B3 transcriptional factor family protein (79%P)	None	-	-	-	-	-	-	0	0	0	0	0	0	0	0	0	0	0	0	0	0	0	0	0	0	0	0	0	0	0	0	0	0	0	0	0	0	0
Thecc.01G009400	Regulator of Vps4 activity in the MVB pathway protein (61%P)	2	H	C	-	U	U	-	0	0	0	0	0	0	0	0	0	0	0	0	0	0	0	0	0	0	0	0	0	0	0	0	0	0	0	0	0	0	0
Thecc.01G009500	DHHC-type zinc finger family protein (70%P)	1	-	-	-	-	-	-	0	0	0	0	0	0	0	0	0	0	0	0	0	0	0	0	0	0	0	0	0	0	0	0	0	0	0	0	0	0	0
Thecc.01G009600	GDSL-like Lipase/Acylhydrolase superfamily protein	None	-	-	-	-	-	-	0	0	0	0	0	0	0	0	0	0	0	0	0	0	0	0	0	0	0	0	0	0	0	0	0	1	0	0	0	0	0
Thecc.01G009700	UPF0548 protein (74%U)	1	-	-	-	-	-	-	0	0	0	0	0	0	0	0	0	0	0	0	0	0	0	0	0	0	0	0	0	0	0	0	0	0	0	0	0	0	0
Thecc.01G009800	(1 of 1) PTHR13710//PTHR13710:SF81 - DNA HELICASE RECQ FAMILY MEMBER // ATP-DEPENDENT DNA HELICASE Q-LIKE 3	1	-	-	-	-	-	-	0	0	0	0	0	0	0	0	0	0	0	0	0	0	0	0	0	0	0	0	0	0	0	0	0	0	0	0	0	0	0
Thecc.01G009900	NA	None	-	-	-	-	-	-	0	0	0	0	0	0	0	0	1	0	0	0	0	0	0	0	0	0	0	0	0	0	0	1	0	0	0	0	0	0	0
Thecc.01G010000	G-box binding factor 3	6	Y	-	-	Y	Y	Y	0	0	0	0	0	0	0	0	0	0	0	0	0	0	0	0	0	0	0	0	0	0	0	0	0	0	0	0	0	0	0
Thecc.01G010100	NAD(P)H dehydrogenase (quinone)s	1	-	-	-	-	-	-	0	0	0	0	0	0	0	0	0	0	0	0	0	0	0	0	0	0	0	0	0	0	0	0	0	0	0	0	0	0	0
Thecc.01G010200	Beta-galactosidase 3 (71%P)	18	P	-	P	X	Y	O	0	0	0	0	0	0	0	0	0	0	0	0	0	0	0	0	0	0	0	0	0	0	0	0	0	0	0	0	0	0	0
Thecc.01G010300	IQ-domain 20	23	-	P	-	-	-	Y	0	0	0	0	0	0	0	0	0	0	0	0	0	0	0	0	0	0	0	0	0	0	0	0	0	0	0	0	0	0	0
Thecc.01G010400	ACT-like protein tyrosine kinase family protein (70%T)	7	-	Z	-	Z	Z	Z	0	0	0	0	0	0	0	0	0	0	0	0	0	0	0	0	0	0	0	0	0	1	0	1	0	0	0	0	0	0	0
Thecc.01G010500	ROTUNDIFOLIA like 6	None	-	-	-	-	-	-	0	0	0	0	1	0	0	0	0	0	0	0	0	0	0	0	0	0	0	0	0	0	0	0	0	0	0	0	0	0	0
Thecc.01G010600	Ammonium transporter 3 member 1 (74%P)	None	Y	-	-	-	Y	-	0	0	0	0	0	0	0	0	0	0	0	0	0	0	0	0	0	0	0	0	0	0	0	0	0	0	0	0	0	0	0
Thecc.01G010700	Wound-responsive family protein	4	-	-	-	-	-	-	0	0	0	0	0	0	0	0	0	0	0	0	0	0	0	0	0	0	0	0	0	0	0	0	0	0	0	0	0	0	0
Thecc.01G010800	(1 of 1) PTHR24198//PTHR24198:SF87 - ANKYRIN REPEAT AND PROTEIN KINASE DOMAIN-CONTAINING PROTEIN // ANKYRIN REPEAT DOMAIN-CONTAINING PROTEIN, CHLOROPLASTIC	7	-	-	-	-	-	-	0	0	0	0	0	0	0	0	0	0	0	0	0	0	0	0	0	0	0	0	0	0	0	0	0	0	0	0	0	0	0
Thecc.01G010900	(1 of 9) KOG0107 - Alternative splicing factor SRp20/9G8 (RRM superfamily)	24	-	-	-	-	-	-	0	0	0	0	0	0	0	0	0	0	0	0	0	0	0	0	0	0	0	0	0	0	0	0	0	0	0	0	0	0	0
Thecc.01G011000	Phospholipase D delta (70%T)	1	Z	-	-	Z	I	Z	0	0	0	0	0	0	0	0	0	0	0	0	0	0	0	0	0	0	0	0	0	0	0	0	0	0	0	0	0	0	0
Thecc.01G011100	NA	19	I	-	-	Y	I	-	0	0	1	0	0	1	0	0	0	0	0	0	0	0	0	0	0	0	0	1	0	0	1	0	0	0	0	0	0	0	0
Thecc.01G011200	uncharacterized protein	24	-	-	-	-	-	-	0	0	0	0	0	0	0	0	0	0	0	0	0	0	0	0	0	0	0	0	0	0	0	0	0	0	0	0	0	0	0
Thecc.01G011300	DNA-directed RNA polymerase II subunit RPB1 (84%P)	4	-	-	-	-	-	-	0	0	0	0	0	0	1	0	0	0	0	0	1	0	0	0	0	0	0	0	0	0	0	0	0	1	0	0	0	0	0
Thecc.01G011400	uncharacterized protein (76%P)	6	P	Y	Y	Y	Y	Y	0	0	1	0	0	2	0	0	0	0	0	0	1	0	0	0	0	0	0	2	0	0	0	0	0	0	0	0	0	0	0
Thecc.01G011500	NA	2	Z	-	-	-	-	-	0	0	0	0	0	0	0	0	0	0	0	0	0	0	0	0	0	0	0	0	0	0	0	0	0	0	0	0	0	0	0
Thecc.01G011600	2-oxoglutarate and Fe(II)-dependent oxygenase superfamily protein (79%P)	21	-	R	-	Y	-	P	0	0	1	0	0	1	0	0	0	0	0	0	0	0	0	0	0	0	0	1	0	0	0	0	0	0	0	0	0	0	0
Thecc.01G011700	Aconitase 1 (91%T)	1	-	-	-	-	-	-	0	0	0	0	0	0	0	0	0	0	0	1	0	0	0	0	0	0	0	0	0	0	0	0	0	0	0	0	0	0	0
Thecc.01G011800	RING/U-box superfamily protein (77%T)	6	Y	Y	Y	Y	S	Y	0	0	0	0	1	0	0	0	0	0	0	0	0	0	0	0	0	0	0	0	0	0	0	0	0	0	0	0	0	0	0
Thecc.01G011900	Receptor-like protein kinase THESEUS 1 (70%P)	None	-	-	-	-	-	-	0	0	0	0	0	0	0	0	0	0	0	0	0	0	0	0	0	0	0	0	0	1	0	0	0	0	0	0	0	0	0
Thecc.01G012000	uncharacterized protein (61%P)	2	-	-	-	-	-	-	0	0	0	0	0	0	0	0	0	0	0	0	0	0	0	0	0	0	0	0	0	0	0	0	0	0	0	0	0	0	0
Thecc.01G012100	unknown	None	-	-	-	-	-	-	0	0	0	0	0	0	0	0	0	0	0	0	0	0	0	0	0	0	0	0	0	0	0	0	0	0	0	0	0	0	0
Thecc.01G012200	Phosphatase 2C family protein (78%T)	1	-	-	-	-	-	-	0	0	0	0	0	0	0	0	0	0	0	0	0	0	0	0	0	0	0	0	0	0	0	0	0	0	0	0	0	0	0
Thecc.01G012300	Early-responsive to dehydration stress protein (ERD4) (76%T)	10	Y	-	Y	Y	Y	-	0	0	0	0	0	0	0	0	0	0	0	0	0	0	0	0	0	0	0	0	0	0	0	0	0	0	0	0	0	0	0
Thecc.01G012400	uncharacterized protein (66%P)	None	-	-	-	-	-	-	0	0	0	0	0	0	0	0	0	0	0	0	0	0	0	0	0	0	0	0	0	0	0	0	0	0	0	0	0	0	0
Thecc.01G012500	Eukaryotic aspartyl protease family protein (68%T)	14	-	-	-	-	-	-	0	0	0	0	0	0	0	0	0	0	0	0	0	0	0	0	0	0	0	0	0	0	0	0	0	0	0	0	0	0	0
Thecc.01G012600	unknown	None	-	-	-	-	-	-	0	0	0	0	0	0	0	0	0	0	0	0	0	0	0	0	0	0	0	0	0	0	0	0	0	1	0	0	0	0	0
Thecc.01G012700	Eukaryotic aspartyl protease family protein	16	-	Y	-	Y	-	Y	0	0	0	0	0	0	0	1	0	0	0	0	0	0	0	0	0	0	0	0	0	1	0	0	0	0	0	0	1	0	0
Thecc.01G012800	Peroxidase 64 (77%P)	13	-	-	-	-	-	-	0	0	0	0	0	0	0	0	0	0	0	0	0	0	0	0	0	0	0	0	0	0	0	0	0	0	0	0	0	0	0
Thecc.01G012900	Methyltransferase family protein (70%P)	7	-	Z	-	-	-	-	0	0	0	0	0	0	0	0	0	0	0	0	0	0	0	0	0	0	0	0	0	0	0	0	0	0	0	0	0	0	0
Thecc.01G013000	uncharacterized protein (70%P)	1	-	-	-	W	-	-	0	0	0	0	0	0	0	0	0	0	0	0	0	0	0	0	0	0	0	0	0	0	0	0	0	0	0	0	0	0	0
Thecc.01G013100	Plasma membrane intrinsic protein 3 (84%T)	25	-	C	-	H	H	I	0	0	0	0	0	0	0	0	0	0	0	0	0	0	0	0	0	0	0	0	0	0	0	0	0	0	0	0	0	0	0
Thecc.01G013200	Winged-helix DNA-binding transcription factor family protein	1	-	-	-	-	-	-	0	0	0	0	0	0	0	0	0	0	0	0	0	0	0	0	0	0	0	0	0	0	0	0	0	0	0	0	0	0	0
Thecc.01G013300	Basic-leucine zipper transcription factor family protein	None	-	-	-	-	-	-	0	0	0	0	0	0	0	0	0	0	0	0	0	0	0	0	0	0	0	0	0	0	0	0	0	0	0	0	0	0	0
Thecc.01G013400	Nucleic acid binding protein	None	-	-	-	-	-	-	0	0	0	0	0	0	0	0	0	0	0	0	0	0	0	0	0	0	0	0	0	0	0	0	0	0	0	0	0	0	0
Thecc.01G013500	uncharacterized protein (63%P)	1	-	-	-	-	-	-	0	0	0	0	0	0	0	0	0	0	0	0	0	0	0	0	0	0	0	0	0	0	0	0	0	0	0	0	0	0	0
Thecc.01G013600	unknown	None	-	-	-	-	-	-	0	0	0	0	0	0	0	0	0	0	0	0	0	0	0	0	0	0	0	0	0	0	0	0	0	0	0	0	0	0	0
Thecc.01G013700	S phase kinase-associated protein 1 (85%P)	7	-	-	-	-	-	-	0	0	0	0	0	0	0	0	0	0	0	0	0	0	0	0	0	0	0	0	0	0	0	0	0	0	0	0	0	0	0
Thecc.01G013800	PLAC8 family protein (74%T)	1	Z	H	-	Z	-	Z	0	0	0	0	0	0	0	0	0	0	0	0	0	0	0	0	0	0	0	0	0	1	0	0	0	0	0	0	0	0	0
Thecc.01G013900	F-box family protein (66%P)	25	-	-	-	-	-	-	0	0	0	0	0	0	0	0	0	0	0	0	0	0	0	0	0	0	0	0	0	0	0	0	0	0	0	0	0	0	0
Thecc.01G014000	GDSL-like Lipase/Acylhydrolase superfamily protein	None	-	-	-	-	-	I	0	0	0	0	0	0	0	0	0	0	0	0	0	0	0	0	0	0	0	0	0	0	0	0	0	0	0	0	0	0	0
Thecc.01G014100	Farnesylated protein 6 (69%T)	10	Y	-	-	Y	S	Y	0	0	0	0	0	0	0	0	0	0	0	0	0	0	0	0	0	0	0	0	0	0	0	0	0	0	0	0	0	0	0
Thecc.01G014200	uncharacterized protein	None	-	-	-	-	-	-	0	0	0	0	0	0	0	0	0	0	0	0	0	0	0	0	0	0	0	0	0	0	0	0	0	0	0	0	0	0	0
Thecc.01G014300	VPS35 A (80%T)	13	-	-	-	-	Y	-	0	0	0	0	0	0	0	0	0	0	0	0	0	0	0	0	0	0	0	0	0	0	0	0	0	0	0	0	0	0	0
Thecc.01G014400	Ubiquitin-conjugating enzyme 28 (92%T)	2	-	-	-	-	-	-	0	0	0	0	0	0	0	0	0	0	0	0	0	0	0	0	0	0	0	0	0	0	0	0	0	0	0	0	0	0	0
Thecc.01G014500	RAC-like GTP binding protein 5 (92%P)	1	-	-	-	-	-	-	0	0	0	0	0	0	0	1	0	0	0	0	0	0	0	0	0	0	0	0	0	0	0	0	0	0	0	0	0	0	0
Thecc.01G014600	3-dehydroquinate synthase	6	P	P	P	Y	P	P	0	0	0	0	0	0	0	0	0	0	0	0	0	0	0	0	0	0	0	0	0	0	0	0	0	0	0	0	0	0	0
Thecc.01G014700	(1 of 1) PTHR31009//PTHR31009:SF18 - S-ADENOSYL-L-METHIONINE:CARBOXYL METHYLTRANSFERASE FAMILY PROTEIN // SUBFAMILY NOT NAMED	None	-	-	-	-	-	-	0	0	1	0	0	1	0	0	0	0	0	0	0	0	0	0	0	0	0	1	0	0	0	0	0	0	0	0	0	0	0
Thecc.01G014800	(1 of 1) K06662 - cell cycle checkpoint protein (HRAD17, RAD24)	10	-	-	-	-	-	-	0	0	0	0	0	0	0	0	0	0	0	0	0	0	0	0	0	0	0	0	0	0	0	0	0	0	0	0	0	0	0
Thecc.01G014900	(1 of 15) PF12776 - Myb/SANT-like DNA-binding domain (Myb_DNA-bind_3)	1	-	-	-	-	-	Z	0	0	0	0	0	0	0	0	0	0	0	0	0	0	0	0	0	0	0	0	0	0	0	0	0	0	0	0	0	0	0
Thecc.01G015000	uncharacterized protein (67%P)	1	-	-	-	-	-	-	0	0	0	0	0	0	0	0	0	0	0	0	0	0	0	0	0	0	0	0	0	0	0	0	0	0	0	0	0	0	0
Thecc.01G015100	Ascorbate peroxidase (72%U)	16	-	-	-	U	-	-	0	0	0	0	0	0	0	0	0	0	0	0	0	0	0	0	0	0	0	0	0	0	0	0	0	0	1	0	0	0	0
Thecc.01G015200	Tetratricopeptide repeat-like superfamily protein (73%P)	2	H	I	-	-	-	-	0	0	0	0	0	0	0	0	0	0	0	0	0	0	0	0	0	0	0	0	0	0	0	0	0	0	0	0	0	0	0
Thecc.01G015300	Myb domain class transcription factor (64%U)	None	-	-	-	-	-	-	0	0	0	0	0	0	0	0	0	0	0	0	0	0	0	0	0	0	0	0	0	0	0	0	0	0	0	0	0	0	0
Thecc.01G015400	uncharacterized protein (76%P)	1	-	-	-	-	-	-	0	0	0	0	0	0	0	0	0	0	0	0	0	0	0	0	0	0	0	0	0	0	0	0	0	0	0	0	0	0	0
Thecc.01G015500	Proteasome alpha subunit D2 (87%T)	3	-	-	-	-	-	-	0	0	0	0	0	0	0	0	0	0	0	0	0	0	0	0	0	0	0	0	0	0	0	0	0	0	0	0	0	0	0
Thecc.01G015600	Histidine kinase 1 (72%P)	26	Z	R	W	-	Z	R	0	0	0	0	0	0	0	0	0	0	0	0	0	0	0	0	0	0	0	0	0	0	0	0	0	0	0	0	0	0	0
Thecc.01G015700	NA	None	-	-	-	-	-	-	0	0	0	0	0	0	0	0	0	0	0	0	0	0	0	0	0	0	0	0	0	0	0	0	0	0	0	0	0	0	0
Thecc.01G015800	Senescence/dehydration-associated protein-related	21	-	-	-	-	-	R	0	0	0	0	0	0	0	0	0	0	0	0	0	0	0	0	0	0	0	0	0	0	0	0	0	0	0	0	0	0	0
Thecc.01G015900	Fatty acid hydroxylase superfamily (60%T)	11	P	X	M	-	M	M	0	0	0	0	0	0	1	0	0	0	0	0	0	0	0	0	0	0	0	0	0	0	0	0	0	0	0	0	0	0	0
Thecc.01G016100	26S proteasome non-ATPase regulatory subunit 4 (79%P)	1	-	-	-	-	-	-	0	0	0	0	0	0	0	0	0	0	0	0	0	0	0	0	0	0	0	0	0	0	0	0	0	0	0	0	0	0	0
Thecc.01G016200	Seven transmembrane MLO family protein (65%P)	27	C	-	-	S	C	Y	0	0	0	0	0	0	0	0	0	0	0	0	0	0	0	0	0	0	0	0	0	0	0	0	0	0	0	0	0	0	0
Thecc.01G016300	(1 of 2) PTHR12231//PTHR12231:SF108 - CTX-RELATED TYPE I TRANSMEMBRANE PROTEIN // SUBFAMILY NOT NAMED	10	Y	Y	-	-	G	Y	0	0	0	0	1	0	0	0	0	0	0	0	0	0	0	0	0	0	0	0	0	0	0	0	0	0	0	0	0	0	0
Thecc.01G016400	Receptor region transmembrane domain ring H2 motif protein 1	1	-	-	-	Z	-	H	0	0	0	0	0	0	0	0	0	0	0	0	0	0	0	0	0	0	0	0	0	0	0	0	0	0	0	0	0	0	0
Thecc.01G016500	S-adenosyl-L-methionine-dependent methyltransferases superfamily protein (64%T)	1	-	Z	-	Z	-	H	0	0	0	0	0	0	0	0	0	0	0	0	0	0	0	0	0	0	0	0	0	0	0	0	0	0	0	0	0	0	0
Thecc.01G016600	Oligopeptide transporter 7 (74%T)	11	Y	-	-	U	Y	-	0	0	0	0	0	0	0	0	0	0	0	0	0	0	0	0	0	0	0	0	0	0	0	0	0	0	0	0	0	0	0
Thecc.01G016700	Major facilitator superfamily protein (65%T)	10	Y	Y	-	Y	Y	-	0	0	0	0	0	0	0	0	0	0	0	0	0	0	0	0	0	0	0	0	0	0	0	0	0	0	0	0	0	0	0
Thecc.01G016800	S-adenosyl-L-methionine-dependent methyltransferases superfamily protein (65%T)	1	-	-	-	-	-	-	0	0	0	0	0	0	0	0	0	0	0	0	0	0	0	0	0	0	0	0	0	0	0	0	0	0	0	0	0	0	0
Thecc.01G016900	Pathogenesis-related thaumatin superfamily protein (65%P)	15	G	-	-	-	-	I	0	0	0	0	0	1	0	0	0	0	0	0	0	0	0	0	0	0	0	1	0	0	0	0	0	0	0	0	0	0	0
Thecc.01G017000	unknown	None	-	-	-	-	-	-	0	0	0	0	0	0	0	0	0	0	0	0	0	0	0	0	0	0	0	0	0	0	0	0	0	0	0	0	0	0	0
Thecc.01G017300	Pathogenesis-related thaumatin superfamily protein (60%T)	18	-	V	-	X	-	-	0	0	0	0	0	0	0	0	0	0	0	0	0	0	0	0	0	0	0	0	0	0	0	0	0	0	0	0	0	0	0
Thecc.01G017400	Cold shock domain protein 1	3	-	-	-	-	-	-	0	0	0	0	0	0	0	0	1	0	0	0	0	0	0	0	0	0	0	0	0	0	0	0	0	0	0	0	0	0	0
Thecc.01G017500	Ferredoxin-NADP(+)-oxidoreductase 2 (84%P)	2	H	H	-	Z	H	H	0	0	0	0	0	1	0	0	0	0	0	0	0	0	0	0	0	0	0	1	0	0	0	0	0	0	0	0	0	0	0
Thecc.01G017600	NA	None	Y	-	-	-	-	-	0	0	0	0	0	1	0	0	0	0	0	0	0	0	0	0	0	0	0	1	0	0	2	0	0	0	0	0	0	0	0
Thecc.01G017700	Armadillo repeat only 2 (73%T)	6	Y	Y	Y	Y	Y	Y	0	0	0	0	0	0	0	3	0	0	0	0	0	0	0	0	0	0	0	0	0	0	0	0	0	0	0	0	0	0	0
Thecc.01G017800	NA	None	-	-	-	-	-	-	0	1	0	0	0	0	0	0	0	0	0	0	0	0	0	0	0	0	0	0	0	0	0	0	0	0	0	0	0	0	0
Thecc.01G017900	Chaperone DnaJ-domain superfamily protein	1	-	X	-	-	-	-	0	0	0	0	0	0	0	0	0	0	0	0	0	0	0	0	0	0	0	0	0	1	0	0	0	0	0	0	0	0	0
Thecc.01G018000	uncharacterized protein	None	-	-	-	-	-	-	0	0	0	0	0	0	0	0	0	0	0	0	0	0	0	0	0	0	0	0	0	0	0	0	0	0	0	0	0	0	0
Thecc.01G018100	Endonuclease/exonuclease/phosphatase family protein (61%P)	1	I	-	-	-	H	-	0	0	0	0	0	0	0	0	0	0	0	0	0	0	0	0	0	0	0	0	0	0	0	0	0	0	0	0	0	0	0
Thecc.01G018200	Basic helix-loop-helix DNA-binding superfamily protein (64%P)	2	-	-	-	-	-	-	0	0	0	0	0	0	0	0	0	0	0	0	0	0	0	0	0	0	0	0	0	1	0	0	0	0	0	0	0	0	0
Thecc.01G018300	uncharacterized protein	None	-	-	-	-	-	-	0	0	0	0	0	0	0	0	0	0	0	0	0	0	0	0	0	0	0	0	0	0	0	0	0	0	0	0	0	0	0
Thecc.01G018400	(1 of 1) PTHR24349:SF87 - CALCIUM-DEPENDENT PROTEIN KINASE 16-RELATED	10	-	Y	-	Y	Y	P	0	1	0	0	0	0	0	0	0	0	0	0	0	0	0	0	0	0	0	0	0	0	0	0	0	0	0	0	0	0	0
Thecc.01G018500	Flavanone 3-hydroxylase (61%T)	21	-	-	-	-	-	-	0	0	0	0	0	0	0	0	0	0	0	1	0	0	0	0	0	0	0	0	0	0	0	0	0	0	0	0	0	0	0
Thecc.01G018600	Thioredoxin reductase NTRB (67%U)	21	-	-	-	-	-	Z	0	0	0	0	1	0	0	0	0	0	0	0	0	0	0	0	1	0	0	0	0	0	0	0	0	0	0	0	0	0	0
Thecc.01G018700	Flavanone 3-hydroxylase (85%T)	21	-	U	C	U	-	C	0	0	0	0	0	0	0	0	0	0	0	0	0	0	0	0	0	0	0	0	0	0	0	0	0	0	0	0	0	0	0
Thecc.01G018800	uncharacterized protein (68%P)	None	-	-	-	-	-	-	0	0	0	0	0	0	0	0	0	0	0	0	0	0	0	0	0	0	0	0	0	0	0	0	0	0	0	0	0	0	0
Thecc.01G019000	Chalcone-flavanone isomerase family protein	2	H	I	-	-	Z	-	0	0	0	0	0	0	0	0	0	0	0	0	1	0	0	0	0	0	0	0	0	0	0	0	0	0	0	0	0	0	0
Thecc.01G019100	Phosphatidylinositol 3- and 4-kinase family protein with FAT domain (84%P)	4	-	-	-	-	-	-	0	0	0	0	0	0	0	0	0	0	0	0	0	0	0	0	0	0	0	0	0	0	0	0	0	0	0	0	0	0	0
Thecc.01G019200	NA	None	-	-	-	-	-	-	0	0	0	0	0	0	0	1	0	0	0	0	0	0	0	0	0	0	0	0	0	0	0	0	0	0	0	0	0	0	0
Thecc.01G019300	NA	None	-	-	-	Y	-	-	0	0	0	0	0	0	0	0	1	0	0	0	0	0	0	0	0	0	0	0	0	0	0	0	0	0	0	0	0	0	0
Thecc.01G019400	(1 of 1) PTHR19861//PTHR19861:SF3 - WD40 REPEAT PROTEIN SWD2 // TRANSDUCIN/WD40 DOMAIN-CONTAINING PROTEIN	1	-	-	-	-	-	-	0	0	0	0	0	0	0	0	0	0	0	0	0	0	0	0	0	0	0	0	0	0	0	0	0	0	0	0	0	0	0
Thecc.01G019500	Homeodomain-like superfamily protein	None	-	-	-	-	-	-	0	0	0	0	0	0	0	0	0	0	0	0	0	0	0	0	0	0	0	0	0	0	0	0	0	0	0	0	0	0	0
Thecc.01G019600	2-oxoglutarate and Fe(II)-dependent oxygenase superfamily protein (62%P)	13	-	-	-	Y	Y	-	0	0	0	0	0	0	0	0	0	0	0	0	0	0	0	0	0	0	0	0	0	0	0	0	0	0	0	0	0	0	0
Thecc.01G019700	uncharacterized protein (53%P)	1	-	-	-	W	-	H	0	0	0	0	0	0	0	0	0	0	0	0	0	0	0	0	0	0	0	0	0	0	0	0	0	0	0	0	0	0	0
Thecc.01G019800	(1 of 1) PTHR23111//PTHR23111:SF37 - ZINC FINGER PROTEIN // SUBFAMILY NOT NAMED	1	-	-	-	-	-	-	0	0	0	0	0	0	0	0	0	0	0	0	0	0	0	0	0	0	0	0	0	0	0	0	0	0	0	0	0	0	0
Thecc.01G019900	p-loop containing nucleoside triphosphate hydrolases superfamily protein (33%T)	24	-	I	-	Z	-	I	0	0	0	0	0	0	0	0	0	0	0	0	0	0	0	0	0	0	0	0	0	0	0	0	0	0	0	0	0	0	0
Thecc.01G020000	p-loop containing nucleoside triphosphate hydrolases superfamily protein (60%P)	22	Y	-	Y	-	-	-	0	0	0	0	1	0	0	0	0	0	0	0	0	0	0	0	0	0	0	0	0	0	0	0	0	0	0	0	0	0	0
Thecc.01G020100	EG (66%U)	None	-	-	-	-	-	-	0	0	0	0	0	0	0	0	0	0	0	0	0	0	0	0	0	0	0	0	0	0	0	0	0	0	1	0	0	0	0
Thecc.01G020200	uncharacterized protein (76%P)	3	-	-	-	-	-	-	0	0	0	0	0	0	0	0	0	0	0	0	0	0	0	0	0	0	0	0	0	0	0	1	0	0	0	0	0	0	0
Thecc.01G020300	NA	None	-	-	-	-	-	-	0	0	0	0	0	0	0	0	0	0	0	0	0	0	0	0	0	0	0	0	0	0	0	0	0	0	0	0	0	0	0
Thecc.01G020400	YEATS family protein (77%P)	28	-	O	-	-	-	-	0	0	0	0	0	0	0	0	0	0	0	0	0	0	0	0	0	0	0	0	0	0	0	0	0	0	0	0	0	0	0
Thecc.01G020500	(1 of 3) PTHR31374:SF35 - AUXIN-INDUCED PROTEIN-RELATED	None	-	-	-	-	-	-	0	0	0	0	0	0	0	0	0	0	0	0	0	0	0	0	0	0	0	0	0	0	0	0	0	0	0	0	0	0	0
Thecc.01G020600	uncharacterized protein (44%P)	4	Z	-	-	-	-	-	0	0	0	0	0	0	0	0	0	0	0	0	0	0	0	0	0	0	0	0	0	0	0	0	0	0	0	0	0	0	0
Thecc.01G020700	Ribosomal protein L2 family (95%T)	1	-	-	-	-	-	-	0	0	0	0	0	0	0	0	0	0	0	0	0	0	0	0	0	0	0	0	0	0	0	0	0	0	0	0	0	0	0
Thecc.01G020800	Peptide methionine sulfoxide reductase family protein (72%T)	7	-	-	-	-	-	-	0	0	0	0	0	0	0	0	0	0	0	0	0	0	0	0	0	0	0	0	0	0	0	0	0	0	0	0	0	0	0
Thecc.01G020900	Peptidylprolyl cis/trans isomerase (76%P)	1	-	-	-	-	-	-	0	0	0	0	0	0	0	0	0	0	0	0	0	0	0	0	0	0	0	0	0	0	0	0	0	0	0	0	0	0	0
Thecc.01G021000	Zinc finger C-x8-C-x5-C-x3-H type family protein	6	Y	Y	Y	Y	Y	Y	0	0	0	0	0	0	0	0	0	0	0	0	1	0	0	0	0	0	0	0	0	0	0	0	0	0	0	0	0	0	0
Thecc.01G021100	NAD(P)-binding Rossmann-fold superfamily protein (86%T)	23	-	P	-	Y	Y	P	0	0	0	0	0	0	0	0	1	0	0	0	0	0	0	0	0	0	0	0	0	0	0	0	0	0	0	0	0	0	1
Thecc.01G021200	uncharacterized protein (73%P)	29	-	-	-	-	-	-	0	0	0	0	0	0	0	0	0	0	0	0	0	0	0	0	0	0	0	0	0	0	0	0	0	0	0	0	0	0	0
Thecc.01G021300	RNA-binding family protein (62%P)	4	-	-	-	-	-	-	0	0	0	0	0	0	0	0	0	0	0	0	0	0	0	0	0	0	0	0	0	0	0	0	0	0	0	0	0	0	0
Thecc.01G021400	Histone H1-3 (61%P)	22	Y	-	-	-	I	-	0	0	0	0	0	0	0	0	0	0	0	0	0	0	0	0	0	0	0	0	0	0	0	0	0	0	1	0	0	0	0
Thecc.01G021500	Histone superfamily protein (100%T)	10	Y	Y	Y	Y	Y	Y	0	0	0	0	0	0	0	0	0	0	0	0	0	0	0	0	0	0	0	1	0	0	0	0	0	0	0	0	0	0	0
Thecc.01G021600	Vascular related NAC-domain protein 1 (77%P)	4	-	C	-	U	-	U	0	0	0	0	0	0	0	0	0	0	0	0	1	0	0	0	0	0	0	0	0	0	0	0	0	0	0	0	0	0	0
Thecc.01G021700	3-oxo-5-alpha-steroid 4-dehydrogenase family protein	1	-	-	-	-	-	-	0	0	0	0	0	0	0	0	0	0	0	0	0	0	0	0	0	0	0	0	0	0	0	0	0	0	0	0	0	0	0
Thecc.01G021800	ATPase	7	-	-	-	-	-	-	0	0	0	0	0	0	0	0	0	1	0	0	1	0	0	0	0	0	0	0	0	0	0	0	0	0	0	0	0	0	0
Thecc.01G021900	uncharacterized protein (20%U)	None	-	-	-	-	-	-	0	0	0	0	0	0	0	0	0	0	0	0	0	0	0	0	0	0	0	0	0	0	0	0	0	0	0	0	0	0	0
Thecc.01G022000	Leucine-rich receptor-like protein kinase family protein (69%T)	14	-	-	-	U	-	-	0	0	0	0	0	0	0	0	1	0	0	0	0	0	0	0	0	0	0	0	0	0	0	0	0	0	0	0	0	0	0
Thecc.01G022100	ATP binding microtubule motor family protein	1	-	-	-	-	-	-	0	0	0	0	0	0	1	0	0	0	0	0	1	0	0	0	0	0	0	0	0	0	0	0	0	0	0	0	0	0	0
Thecc.01G022200	NA	None	-	-	-	-	-	-	0	0	0	0	0	0	0	0	0	0	0	0	0	0	0	0	0	0	0	0	0	0	0	0	0	0	0	0	0	0	0
Thecc.01G022300	uncharacterized protein	None	-	-	-	-	-	-	0	0	0	0	0	0	0	0	0	0	0	0	0	0	0	0	0	0	0	0	0	0	0	0	0	0	0	0	0	0	0
Thecc.01G022400	Lactoylglutathione lyase / glyoxalase I family protein (80%P)	25	-	Z	-	-	I	-	0	0	0	0	0	0	0	0	0	0	0	0	0	0	0	0	0	0	0	0	0	0	0	0	0	0	0	0	0	0	0
Thecc.01G022500	B-box type zinc finger family protein (78%P)	2	I	-	I	-	H	I	0	0	0	0	0	0	0	0	0	0	0	0	0	0	0	0	0	0	0	0	0	0	0	0	0	0	0	0	0	0	0
Thecc.01G022600	Serine carboxypeptidase S28 family protein (72%T)	7	-	-	-	-	-	-	0	0	0	0	0	0	0	0	0	0	0	0	0	0	0	0	0	0	0	0	0	0	0	0	0	0	0	0	0	0	0
Thecc.01G022700	Fructose-bisphosphate aldolase 2 (87%T)	13	H	-	Z	-	-	H	0	0	0	0	0	0	0	0	0	0	0	0	0	0	0	0	0	0	0	0	0	0	0	0	0	0	0	0	0	0	0
Thecc.01G022800	uncharacterized protein	None	-	-	-	-	-	-	0	0	0	0	0	0	0	0	0	0	0	0	0	0	0	0	0	0	0	0	0	0	0	0	0	0	0	0	0	0	0
Thecc.01G022900	uncharacterized protein (68%P)	1	Z	U	-	Z	Z	I	0	0	0	0	0	0	0	0	0	0	0	0	0	0	0	0	0	0	0	0	0	0	0	0	0	0	0	0	0	0	0
Thecc.01G023000	Pectin lyase-like superfamily protein (79%P)	None	-	-	-	-	-	-	0	0	0	0	0	0	0	0	0	0	0	0	0	0	0	0	0	0	0	0	0	0	0	0	0	0	0	0	0	0	0
Thecc.01G023100	uncharacterized protein (85%P)	12	R	-	-	-	-	R	0	0	0	0	0	0	0	0	0	0	0	0	0	0	0	0	0	0	0	0	0	0	0	0	0	0	0	0	0	0	0
Thecc.01G023200	Nuclear receptor binding set domain containing protein 1	10	Y	Y	Y	Y	Y	Y	0	0	0	0	0	0	0	0	0	0	0	0	0	0	0	0	0	0	0	0	0	0	0	0	0	0	0	0	0	0	0
Thecc.01G023300	Transmembrane and coiled-coil domain-containing protein 4 (70%P)	30	-	-	-	-	-	-	0	0	0	0	0	0	0	0	0	0	0	0	0	0	0	0	0	0	0	0	0	0	0	0	0	0	0	0	0	1	0
Thecc.01G023400	NA	31	-	-	-	-	-	-	0	0	0	0	0	0	0	0	0	0	0	0	0	0	0	0	0	0	0	0	0	0	0	0	0	0	0	0	0	0	0
Thecc.01G023500	uncharacterized protein (39%U)	4	-	-	-	-	-	-	0	0	0	0	0	0	0	0	0	0	0	0	0	0	0	0	0	0	0	0	0	0	0	0	0	0	0	0	0	0	0
Thecc.01G023600	(1 of 314) PF00067 - Cytochrome p450 (p450)	None	-	-	-	-	-	I	0	0	0	0	0	0	0	0	0	0	0	0	0	0	0	0	0	0	0	0	0	0	0	0	0	0	0	0	0	0	0
Thecc.01G023700	NA	4	-	-	-	W	O	-	0	0	0	0	0	0	0	0	0	0	0	0	0	0	0	0	0	0	0	0	0	0	0	0	0	1	0	0	0	0	0
Thecc.01G023800	uncharacterized protein (72%P)	4	-	-	R	O	R	-	0	0	0	0	0	0	0	0	0	0	0	0	0	0	0	0	0	0	0	0	0	0	0	0	0	0	0	0	0	0	0
Thecc.01G023900	Ferulic acid 5-hydroxylase 1 (73%T)	24	-	-	-	-	R	-	0	0	0	0	0	0	0	0	0	0	0	0	0	0	0	0	0	0	0	0	0	0	0	0	0	0	0	0	0	0	0
Thecc.01G024000	NA	None	-	-	-	-	-	-	0	0	0	0	0	0	0	0	0	0	0	0	0	0	0	0	0	0	0	0	0	0	0	0	0	0	0	0	0	0	0
Thecc.01G024200	GATA transcription factor 5	13	Y	Y	-	-	-	-	0	0	0	0	0	0	1	0	0	0	0	0	1	0	0	0	0	0	0	0	0	0	0	0	0	0	0	0	0	0	0
Thecc.01G024300	Leucine-rich repeat receptor-like protein kinase family protein (65%P)	32	-	-	-	-	-	-	0	0	0	0	0	0	0	0	0	0	0	0	0	0	0	0	0	0	0	0	0	0	0	0	0	0	0	0	0	0	0
Thecc.01G024400	Leucine-rich repeat (LRR) family protein (63%T)	2	-	-	-	-	-	-	0	0	0	0	0	0	0	0	0	0	0	0	0	0	0	0	0	0	0	0	0	0	0	0	0	0	0	0	0	0	0
Thecc.01G024500	Forkhead-associated domain-containing protein	7	-	Z	-	-	-	Z	0	0	0	0	0	0	0	0	0	0	0	0	1	0	0	0	0	0	0	0	0	0	0	0	0	0	0	0	0	0	0
Thecc.01G024600	MADS domain class transcription factor (60%U)	24	-	-	-	-	-	-	0	0	0	0	0	0	0	1	0	0	0	0	0	0	0	0	0	0	0	0	0	0	0	0	0	0	0	0	0	0	0
Thecc.01G024700	Aldehyde dehydrogenase family 3 member F1 (67%P)	1	-	-	I	W	-	H	0	0	0	0	0	0	0	0	0	0	0	0	0	0	0	0	0	0	0	0	0	0	0	0	0	0	0	0	0	0	0
Thecc.01G024800	uncharacterized protein (68%P)	22	Y	-	Y	Y	Y	Y	0	0	0	0	0	0	0	0	0	0	0	0	0	0	0	0	1	0	0	0	0	0	0	0	0	0	0	0	0	0	0
Thecc.01G024900	Glutaredoxin-1	1	-	-	-	-	-	-	0	0	0	0	0	1	0	0	0	0	0	0	0	0	0	0	0	0	0	0	0	0	0	0	0	0	0	0	0	0	0
Thecc.01G025000	S-adenosyl-L-methionine-dependent methyltransferases superfamily protein (64%P)	None	-	-	-	-	-	-	0	0	0	0	0	0	0	0	0	0	0	0	0	0	0	0	0	0	0	0	0	0	0	0	0	0	0	0	0	0	0
Thecc.01G025100	Lateral root primordium protein-related	21	-	-	-	-	-	-	0	0	0	0	0	0	0	0	0	0	0	0	0	0	0	0	0	0	0	0	0	0	0	0	0	0	0	0	0	0	0
Thecc.01G025200	unknown	None	-	-	-	-	-	-	0	0	0	0	0	0	0	0	0	0	0	0	0	0	0	0	0	0	0	0	0	0	0	0	0	0	0	0	0	0	0
Thecc.01G025300	unknown	None	-	-	-	-	-	-	0	0	0	0	0	0	0	0	0	0	0	0	0	0	0	0	0	0	0	0	0	0	0	0	0	0	0	0	0	0	0
Thecc.01G025400	FG-GAP repeat-containing protein (83%T)	4	-	-	-	-	R	-	0	0	0	0	0	0	0	0	0	0	0	0	0	0	0	0	0	0	0	0	0	0	0	0	0	0	0	0	0	0	0
Thecc.01G025500	Compromised recognition of TCV 1 protein (63%P)	4	-	-	-	-	-	-	0	0	0	1	0	0	1	0	2	0	0	0	0	0	0	0	0	0	0	0	0	0	0	2	0	0	0	0	0	0	0
Thecc.01G025600	Nodulin MtN21 /EamA-like transporter family protein (63%T)	24	-	U	-	-	-	-	0	0	0	0	0	1	2	0	1	0	0	0	0	0	0	0	0	0	0	0	0	1	0	0	0	0	0	0	0	0	0
Thecc.01G025700	RTE1 (64%T)	24	Y	-	-	-	Y	-	0	0	0	0	0	0	0	0	0	0	0	0	0	0	0	0	0	0	0	0	0	0	0	0	0	0	0	0	0	0	0
Thecc.01G025800	Thioredoxin H-type 1	31	P	-	-	-	-	Y	0	0	0	0	0	0	0	0	1	0	0	0	0	0	0	0	0	0	0	0	0	0	0	0	0	0	0	0	0	1	0
Thecc.01G025900	Beta-galactosidase 3 (84%T)	14	-	-	-	U	-	-	0	0	0	0	0	1	0	0	0	0	0	0	0	0	0	0	0	0	0	1	0	0	0	0	0	0	0	0	0	0	0
Thecc.01G026100	unknown	None	-	-	-	-	-	-	0	0	0	0	0	0	0	0	0	0	0	0	0	0	0	0	0	0	0	0	0	0	0	0	0	0	0	0	0	0	0
Thecc.01G026200	Ribosomal RNA adenine dimethylase family protein (61%P)	7	-	-	-	Z	-	-	0	0	0	0	0	0	0	0	0	0	0	0	0	0	0	0	0	0	0	0	0	0	0	0	0	0	0	0	0	0	0
Thecc.01G026300	NA	1	-	-	-	-	-	-	0	0	0	0	0	0	0	0	0	0	0	0	0	0	0	0	0	0	0	0	0	0	0	0	0	0	0	0	0	0	0
Thecc.01G026400	Cytochrome p450 superfamily protein (67%T)	13	-	H	-	Z	H	H	0	0	0	0	0	1	0	0	0	0	0	0	0	0	0	0	0	0	0	1	0	0	0	0	0	0	0	0	0	0	0
Thecc.01G026500	Methylthiotransferase (80%T)	1	-	-	-	Z	Z	-	0	0	0	0	0	0	0	0	0	0	0	0	0	0	0	0	0	0	0	0	0	0	0	0	0	0	0	0	0	0	0
Thecc.01G026600	FAD-linked oxidases family protein (73%T)	25	-	-	-	-	-	-	0	0	0	0	0	0	0	0	0	0	0	0	0	0	0	0	0	0	0	0	0	0	0	0	0	0	0	0	0	0	0
Thecc.01G026700	Ubiquitin-conjugating enzyme 16 (86%T)	18	Y	-	-	-	-	Y	0	0	0	0	0	0	0	0	0	0	0	0	0	0	0	0	0	0	0	0	0	1	0	0	0	0	0	0	0	0	0
Thecc.01G026800	Alpha/beta-Hydrolases superfamily protein (69%T)	31	Y	Y	Y	-	-	-	0	0	0	0	0	0	0	0	0	0	0	0	0	0	0	0	0	0	0	0	0	0	0	0	0	0	0	0	0	0	0
Thecc.01G026900	Disease resistance protein RPH8A	6	Y	Y	Y	Y	Y	Y	0	0	0	0	0	0	0	0	0	0	0	0	0	0	0	0	0	0	0	0	0	0	0	0	0	0	0	0	0	0	0
Thecc.01G027000	Folate transporter 1 (80%T)	1	-	-	-	-	-	-	0	0	0	0	0	0	0	0	0	0	0	0	0	0	0	0	0	0	0	0	0	0	0	0	0	0	0	0	0	0	0
Thecc.01G027100	50S ribosomal protein L7/L12	1	Z	-	-	-	-	-	0	0	0	0	0	0	0	0	0	0	0	0	0	0	0	0	0	0	0	0	0	0	0	0	0	0	0	0	0	0	0
Thecc.01G027200	Peroxidase superfamily protein (77%T)	4	R	Z	-	U	R	-	0	0	0	0	0	0	0	0	0	0	0	0	0	0	0	0	0	0	0	0	0	0	0	0	0	0	0	0	0	0	0
Thecc.01G027300	T-complex-associated testis-expressed protein 1 (65%P)	4	-	-	-	-	-	-	0	0	0	0	0	0	0	0	0	0	0	0	0	0	0	0	0	0	0	0	0	0	0	0	0	0	0	0	0	0	0
Thecc.01G027400	NA	30	-	-	-	-	-	-	0	0	0	0	0	0	0	0	0	0	0	0	0	0	0	0	0	0	0	0	0	0	0	0	0	0	0	0	0	0	0
Thecc.01G027500	UDP-Glycosyltransferase superfamily protein (75%P)	1	-	-	-	-	-	-	0	0	0	0	0	0	0	0	0	0	0	0	0	0	0	0	0	0	0	0	0	0	0	0	0	0	0	0	0	0	0
Thecc.01G027600	Pentatricopeptide repeat (PPR) superfamily protein (60%T)	1	-	-	-	-	-	-	0	0	0	0	0	0	0	0	0	0	0	0	0	0	0	0	0	0	0	0	0	0	0	0	0	0	0	0	0	0	0
Thecc.01G027700	(1 of 4) PF00257 - Dehydrin (Dehydrin)	None	-	-	-	-	-	-	0	1	0	0	0	0	0	0	0	0	0	0	0	0	0	0	0	0	0	0	0	1	0	0	0	0	0	0	0	0	0
Thecc.01G027800	p-loop containing nucleoside triphosphate hydrolases superfamily protein (63%P)	31	Y	U	-	-	-	-	0	0	0	0	0	0	0	0	0	0	0	0	0	0	0	0	0	0	0	0	0	0	0	0	0	0	0	0	0	0	0
Thecc.01G027900	p-loop containing nucleoside triphosphate hydrolases superfamily protein (63%P)	8	Y	U	-	-	-	-	0	0	0	0	0	0	0	0	2	0	0	0	0	0	0	0	0	0	0	0	0	0	0	0	0	0	0	0	0	0	0
Thecc.01G028000	uncharacterized protein (48%P)	1	I	-	-	-	I	-	0	0	0	0	0	0	0	0	0	0	0	0	0	0	0	0	0	0	0	0	0	0	0	0	0	0	0	0	0	0	0
Thecc.01G028100	Basic leucine-zipper 44	33	R	-	-	-	-	P	0	0	0	0	0	0	0	0	0	0	0	0	0	0	0	0	0	0	0	0	0	0	0	0	0	0	0	0	0	0	0
Thecc.01G028200	(1 of 2) PTHR38362:SF1 - CONSERVED PEPTIDE UPSTREAM OPEN READING FRAME 2-RELATED	24	-	-	-	-	R	R	0	0	0	0	0	0	0	0	0	0	0	0	0	0	0	0	0	0	0	0	0	0	0	0	0	0	0	0	0	0	0
Thecc.01G028300	MAP kinase 7 (88%T)	13	-	-	-	-	-	-	0	0	0	0	0	0	0	0	0	0	0	0	0	0	0	0	0	0	0	0	0	0	0	0	0	0	0	0	0	0	0
Thecc.01G028400	Basic helix-loop-helix DNA-binding superfamily protein	None	-	-	-	-	-	-	0	0	0	0	0	0	0	0	0	0	0	0	0	0	0	0	0	0	0	0	0	0	0	0	0	0	0	0	0	0	0
Thecc.01G028500	Sec14p-like phosphatidylinositol transfer family protein (64%P)	10	-	-	-	-	Y	-	0	0	0	0	0	0	0	0	0	0	0	0	0	0	0	0	0	0	0	0	0	0	0	0	0	0	0	0	0	0	0
Thecc.01G028600	Phosducin-like protein 3 (77%T)	3	-	-	-	-	-	-	0	0	0	0	0	0	0	0	0	0	0	0	0	0	0	0	0	0	0	0	0	0	0	0	0	0	0	0	0	0	0
Thecc.01G028700	Hopz-activated resistance 1 (61%T)	6	P	Y	Y	Y	P	Y	0	0	0	0	0	0	0	0	0	0	0	0	0	0	0	0	0	0	0	0	0	0	0	0	0	0	0	0	0	0	0
Thecc.01G028800	p-loop containing nucleoside triphosphate hydrolases superfamily protein (60%P)	27	-	-	-	Y	Y	Y	0	0	0	0	0	0	0	0	0	0	0	0	0	0	0	0	0	0	0	0	0	0	0	0	0	0	0	0	0	0	0
Thecc.01G028900	NA	None	-	-	-	-	-	-	0	0	0	0	0	0	0	0	0	0	0	0	0	0	0	0	0	0	0	0	0	0	0	0	0	0	0	0	0	0	0
Thecc.01G029000	(1 of 3) PTHR23070//PTHR23070:SF26 - BCS1 AAA-TYPE ATPASE // AAA-TYPE ATPASE LIKE PROTEIN	None	-	-	-	-	-	-	0	0	0	0	0	0	0	1	0	0	0	0	0	0	0	0	0	0	0	0	0	0	0	0	0	0	0	0	0	0	0
Thecc.01G029100	p-loop containing nucleoside triphosphate hydrolases superfamily protein	34	Y	O	Y	S	Y	Y	0	0	0	0	0	0	0	0	0	0	0	0	0	0	0	0	0	0	0	0	0	0	0	0	0	0	0	0	1	0	0
Thecc.01G029200	NA	None	-	-	-	-	-	-	0	0	0	0	0	0	0	0	0	0	0	0	0	0	0	0	0	0	0	0	0	0	0	0	0	0	0	0	0	0	0
Thecc.01G029300	uncharacterized protein	None	-	-	-	-	-	-	0	0	0	0	0	0	0	0	0	0	0	0	0	0	0	0	0	0	0	0	0	0	0	0	0	0	0	0	0	0	0
Thecc.01G029400	p-loop containing nucleoside triphosphate hydrolases superfamily protein	24	-	C	I	H	H	I	0	0	0	0	0	0	0	0	0	0	0	0	0	0	0	0	0	0	0	0	0	0	0	0	0	0	0	0	0	0	0
Thecc.01G029500	(1 of 6) PTHR23070:SF35 - AAA DOMAIN-CONTAINING PROTEIN-RELATED	None	-	-	-	-	-	-	0	0	0	0	0	0	0	0	0	0	0	0	0	0	0	0	0	0	0	0	0	0	0	0	0	0	0	0	0	0	0
Thecc.01G029600	(1 of 6) PTHR23070:SF35 - AAA DOMAIN-CONTAINING PROTEIN-RELATED	None	-	-	-	-	-	-	0	0	0	0	0	0	0	0	0	0	0	0	0	0	0	0	0	0	0	0	0	0	0	0	0	0	0	0	0	0	0
Thecc.01G029700	Cytochrome BC1 synthesis	26	I	Y	-	Y	-	Y	0	0	0	0	0	0	0	0	0	0	0	0	0	0	0	0	0	0	0	0	0	0	0	0	0	0	0	0	0	0	0
Thecc.01G029800	unknown	None	-	-	-	-	-	-	0	0	0	0	0	0	0	0	0	0	0	0	0	0	0	0	0	0	0	0	0	0	0	0	0	0	0	0	0	0	0
Thecc.01G029900	(1 of 2) 1.14.13.79 - Ent-kaurenoic acid oxidase	None	-	-	-	-	-	-	0	0	0	0	0	0	0	0	0	0	0	0	0	0	0	0	0	0	0	0	0	0	0	0	0	0	0	0	0	0	0
Thecc.01G030000	TIM-barrel signal transduction protein (75%P)	4	Z	-	-	Z	-	-	0	0	0	0	0	0	0	0	0	0	0	0	0	0	0	0	0	0	0	0	0	0	0	0	0	0	0	0	0	0	0
Thecc.01G030100	Heavy metal transport/detoxification superfamily protein	None	-	-	-	-	-	-	0	0	0	0	0	0	0	0	0	0	0	0	0	0	0	0	0	0	0	0	0	0	0	0	0	0	0	0	0	0	0
Thecc.01G030200	Salicylate O-methyltransferase (66%U)	33	-	-	-	-	-	-	0	0	0	0	0	0	0	0	0	0	0	0	0	0	0	0	0	0	0	0	0	0	0	0	0	0	0	0	0	0	0
Thecc.01G030300	S-adenosyl-L-methionine-dependent methyltransferases superfamily protein	None	-	-	-	-	-	-	0	0	0	0	0	0	0	0	0	0	0	0	0	0	0	0	0	0	0	0	0	0	0	0	0	0	0	0	0	0	0
Thecc.01G030400	Salicylate O-methyltransferase (63%U)	None	-	-	-	-	-	-	0	0	0	0	0	0	0	0	0	0	0	0	0	0	0	0	0	0	0	0	0	0	0	0	0	0	0	0	0	0	0
Thecc.01G030500	unknown	None	-	-	-	-	-	-	0	0	0	0	0	0	0	0	0	0	0	0	0	0	0	0	0	0	0	0	0	0	0	0	0	0	0	0	0	0	0
Thecc.01G030600	ADP-ribosylation factor A1F (90%T)	10	Y	S	Y	S	Y	Y	0	0	0	0	0	0	0	0	0	0	0	0	1	0	0	0	0	0	0	0	0	0	0	0	0	0	0	0	0	0	0
Thecc.01G030700	Phosphatidic acid phosphatase (PAP2) family protein	10	Y	S	U	S	-	U	0	0	0	0	0	0	0	0	1	0	0	0	0	0	0	0	0	0	0	0	0	0	0	0	0	0	0	0	0	0	0
Thecc.01G030800	Tetratricopeptide repeat (TPR)-like superfamily protein	None	-	-	-	-	-	-	0	0	0	0	0	0	0	0	0	0	0	0	0	0	0	0	0	0	0	0	0	0	0	0	0	0	0	0	0	0	0
Thecc.01G030900	(1 of 4) PTHR31009//PTHR31009:SF19 - S-ADENOSYL-L-METHIONINE:CARBOXYL METHYLTRANSFERASE FAMILY PROTEIN // METHYLTRANSFERASE-RELATED	None	-	-	-	-	-	-	0	0	0	0	0	0	0	0	0	0	0	0	0	0	0	0	0	0	0	0	0	0	0	0	0	0	0	0	0	0	0
Thecc.01G031000	uncharacterized protein (69%P)	None	-	-	-	-	-	-	0	0	0	0	0	0	0	0	0	0	0	0	0	0	0	0	0	0	0	0	0	0	0	0	0	0	0	0	0	0	0
Thecc.01G031100	S-adenosyl-L-methionine-dependent methyltransferases superfamily protein (64%T)	1	-	Z	-	W	R	-	0	0	0	0	0	0	0	0	0	0	0	0	0	0	0	0	0	0	0	0	0	0	0	0	0	0	0	0	0	0	0
Thecc.01G031200	TRNA--methyltransferase non-catalytic subunit trm6MTase subunit trm6	2	-	Z	Z	Z	-	Z	0	0	0	0	0	0	0	0	0	0	0	0	0	0	0	0	0	0	0	0	0	0	0	0	0	0	0	0	0	0	0
Thecc.01G031300	Phosphatidic acid phosphatase family protein	22	Y	Y	-	S	-	-	0	0	0	0	0	0	0	0	0	0	0	0	1	0	0	0	0	0	0	0	0	1	0	0	0	0	0	0	0	0	0
Thecc.01G031400	Tetratricopeptide repeat-like superfamily protein (62%P)	2	I	-	-	-	I	-	0	0	0	0	0	0	0	0	0	0	0	0	0	0	0	0	0	0	0	0	0	0	0	0	0	0	0	0	0	0	0
Thecc.01G031500	Glycosyl hydrolase superfamily protein (76%P)	1	H	Z	-	-	I	I	0	0	0	0	0	0	0	0	0	0	0	0	1	0	0	0	0	0	0	0	0	0	0	0	0	0	0	0	0	0	0
Thecc.01G031600	GTP-binding protein Era (77%P)	2	-	-	-	-	-	-	0	0	0	0	0	0	0	0	0	0	0	0	0	0	0	0	0	0	0	0	0	0	0	0	0	0	0	0	0	0	0
Thecc.01G031700	uncharacterized protein (50%P)	6	Y	Y	Y	S	Y	Y	0	0	0	0	0	1	0	0	0	0	0	0	0	0	0	0	0	0	0	1	0	0	0	0	0	0	0	0	0	0	0
Thecc.01G031800	uncharacterized protein (47%P)	6	P	P	P	Y	Y	Y	0	0	0	1	1	0	1	0	1	0	0	0	0	0	0	0	0	0	0	0	0	0	0	1	0	0	0	0	0	0	0
Thecc.01G031900	Dihydroflavonol-4-reductase	None	-	-	-	-	-	-	0	0	0	0	0	0	0	0	0	0	0	0	0	0	0	0	0	0	0	0	0	0	0	0	0	0	0	0	0	0	0
Thecc.01G032000	Chaperone DnaJ-domain superfamily protein	27	-	Y	-	S	-	Y	0	0	0	0	0	0	0	0	0	0	0	0	1	0	0	0	0	0	0	0	0	0	0	0	0	0	0	0	0	0	0
Thecc.01G032100	Gamma carbonic anhydrase 1	3	-	X	-	-	-	-	0	0	0	0	0	0	0	0	1	0	0	0	0	0	0	0	0	0	0	0	0	0	0	0	0	0	0	0	0	0	0
Thecc.01G032200	Soluble inorganic pyrophosphatase (87%P)	1	-	-	-	-	-	-	0	0	0	0	0	0	0	0	0	0	0	0	0	0	0	0	0	0	0	0	0	0	0	0	0	0	0	0	0	0	0
Thecc.01G032300	Endoplasmatic reticulum retrieval protein 1B (70%T)	7	-	-	-	-	-	-	0	0	0	0	0	0	0	0	0	0	0	0	0	0	0	0	0	0	0	0	0	0	0	0	0	0	0	0	0	0	0
Thecc.01G032400	ATPase family associated with various cellular activities	None	-	-	-	-	-	-	0	0	0	0	0	0	0	0	0	0	0	0	0	0	0	0	0	0	0	0	0	0	0	0	0	0	0	0	0	0	0
Thecc.01G032500	Isoflavone reductase-like protein 4 (71%U)	1	-	-	-	-	-	-	0	0	0	0	0	0	0	0	1	0	0	0	0	0	0	0	0	0	0	0	0	0	0	0	0	0	0	0	0	0	0
Thecc.01G032600	Alpha/beta-Hydrolases superfamily protein (74%T)	1	H	H	I	H	H	H	0	0	0	0	0	0	0	0	0	0	0	0	0	0	0	0	0	0	0	0	0	0	0	0	0	0	0	0	0	0	0
Thecc.01G032700	Alpha/beta-hydrolase domain-containing protein	1	-	Z	-	-	-	-	0	0	0	0	0	0	0	0	0	0	0	0	0	0	0	0	0	0	0	0	0	0	0	0	0	0	0	0	0	0	0
Thecc.01G032800	4-phosphopantetheine adenylyltransferase (76%T)	30	Y	-	-	-	-	-	0	0	0	0	0	0	0	0	0	0	0	0	0	0	0	0	0	0	0	0	0	0	0	0	0	0	0	0	0	0	0
Thecc.01G032900	Syntaxin	None	-	-	-	-	-	-	0	0	0	0	1	0	0	0	0	0	0	0	0	0	0	0	0	0	0	0	0	0	0	0	0	0	0	0	0	0	0
Thecc.01G033000	Tetratricopeptide repeat (TPR)-like superfamily protein (62%T)	16	-	-	-	-	-	-	0	0	0	0	0	1	0	0	0	0	0	0	0	0	0	0	0	0	0	1	0	0	0	0	0	0	0	0	0	0	0
Thecc.01G033100	(1 of 1) PTHR11122:SF12 - ALDOSE 1-EPIMERASE FAMILY PROTEIN	2	-	-	-	-	-	-	0	0	0	0	0	0	0	0	0	0	0	0	0	0	0	0	0	0	0	0	0	0	0	0	0	0	0	0	0	0	0
Thecc.01G033200	Laccase 11 (83%P)	None	-	-	-	-	-	-	0	0	0	0	0	0	0	0	0	0	0	0	0	0	0	0	0	0	0	0	0	0	0	0	0	0	0	0	0	0	0
Thecc.01G033300	Tubby-like F-box protein 5 (72%P)	1	-	Z	-	-	-	Z	0	0	0	0	0	0	0	0	0	0	0	0	0	0	0	0	0	0	0	0	0	0	0	0	0	0	0	0	0	0	0
Thecc.01G033400	Anaphase promoting complex 10 (86%T)	1	-	-	-	-	-	-	0	0	0	0	0	0	0	0	0	0	0	0	0	0	0	0	0	0	0	0	0	0	0	0	0	0	0	0	0	0	0
Thecc.01G033500	Basic helix-loop-helix DNA-binding superfamily protein	10	Y	I	-	Y	-	-	0	0	0	0	0	0	0	0	0	0	0	0	0	0	0	0	0	0	0	0	0	0	0	0	0	0	0	0	0	0	0
Thecc.01G033700	ARM repeat superfamily protein	11	Y	-	Y	-	-	-	0	0	0	0	0	0	1	0	0	0	0	0	0	0	0	0	0	0	0	0	0	0	0	0	0	1	0	0	0	0	0
Thecc.01G033800	RAD-like 6 (33%T)	None	-	-	-	-	-	-	0	0	0	0	0	0	0	0	0	0	0	0	0	0	0	0	0	0	0	0	0	0	0	0	0	0	0	0	0	0	0
Thecc.01G033900	AAA-type ATPase family protein (79%P)	13	-	-	-	U	-	U	0	0	0	0	0	0	0	0	0	0	0	0	0	0	0	0	0	0	0	0	0	0	0	0	0	0	0	0	0	0	0
Thecc.01G034000	Late embryogenesis abundant protein	11	Y	-	-	U	-	Y	0	0	0	0	0	0	0	0	0	0	0	0	0	0	0	0	0	0	0	0	0	0	0	0	0	0	0	0	0	0	0
Thecc.01G034100	(1 of 2) PTHR31948:SF15 - ZINC-FINGER HOMEODOMAIN PROTEIN 5	21	-	Z	-	-	Z	-	0	0	0	0	0	0	0	0	0	0	0	0	0	0	0	0	0	0	0	0	0	0	0	0	0	0	0	0	0	0	0
Thecc.01G034200	(1 of 2) K01247 - DNA-3-methyladenine glycosylase II (alkA)	9	Y	-	Y	Y	Y	G	0	0	0	0	0	0	0	0	0	0	0	0	0	0	0	0	0	0	0	0	0	0	0	0	0	0	0	0	0	0	0
Thecc.01G034300	Major facilitator superfamily protein (78%P)	17	P	X	-	-	-	-	0	0	0	0	0	0	0	0	0	0	0	1	0	0	0	0	0	0	0	0	0	0	0	0	0	0	0	0	0	0	0
Thecc.01G034400	Alpha/beta-Hydrolases superfamily protein (71%T)	21	-	-	-	-	Z	-	0	0	0	0	0	0	0	0	0	0	0	0	0	0	0	0	0	0	0	0	0	0	0	0	0	0	0	0	0	0	0
Thecc.01G034500	unknown	None	-	-	-	-	-	-	0	0	0	0	0	0	0	0	0	0	0	0	0	0	0	0	0	0	0	0	0	0	0	0	0	0	0	0	0	0	0
Thecc.01G034600	GATA type zinc finger transcription factor family protein (64%P)	None	-	-	-	-	-	-	0	0	0	0	0	0	0	0	0	0	0	0	0	0	0	0	0	0	0	0	0	0	0	0	0	0	0	0	0	0	0
Thecc.01G034700	uncharacterized protein (64%P)	1	Z	-	-	-	-	-	0	0	0	0	0	0	0	0	0	0	0	0	0	0	0	0	0	0	0	0	0	0	0	0	0	0	0	0	0	0	0
Thecc.01G034800	ADP-ribosylation factor family protein (89%T)	1	-	-	-	-	-	-	0	0	0	0	0	0	0	0	0	0	0	0	0	0	0	0	0	0	0	0	0	0	0	0	0	0	0	0	0	0	0
Thecc.01G034900	uncharacterized protein	None	-	-	-	-	-	-	0	0	0	0	0	0	0	0	0	0	0	0	0	0	0	0	0	0	0	0	0	0	0	0	0	0	0	0	0	0	0
Thecc.01G035000	Maf-like protein (73%P)	26	-	-	-	-	-	-	0	0	0	0	0	0	0	0	0	0	0	0	0	0	0	0	0	0	0	0	0	0	0	0	0	0	0	0	0	0	0
Thecc.01G035100	NA	None	-	-	-	-	-	-	0	0	0	0	0	1	0	0	0	0	0	0	0	0	0	0	1	0	0	0	0	0	0	0	0	0	0	0	0	0	0
Thecc.01G035200	uncharacterized protein	None	-	-	-	-	-	-	0	0	0	0	0	0	0	0	0	0	0	0	0	0	0	0	0	0	0	0	0	0	0	0	0	0	0	0	0	0	0
Thecc.01G035300	uncharacterized protein (82%P)	None	-	-	-	-	-	-	0	0	0	0	0	0	0	0	0	0	0	0	0	0	0	0	0	0	0	0	0	0	0	0	0	0	0	0	0	0	0
Thecc.01G035400	(1 of 6) PTHR24078:SF177 - PROTEIN DNJ-23-RELATED	None	-	-	U	-	-	-	0	0	0	0	0	0	0	0	0	0	0	0	0	0	0	0	0	0	0	0	0	0	0	0	0	0	0	0	0	0	0
Thecc.01G035500	FAD/NAD(P)-binding oxidoreductase family protein (71%T)	30	-	-	-	-	-	-	0	0	0	0	0	0	0	0	0	0	0	0	0	0	0	0	0	0	0	0	0	0	0	0	0	0	0	0	0	0	0
Thecc.01G035600	FAD/NAD(P)-binding oxidoreductase family protein (80%P)	4	-	-	-	-	-	O	0	0	0	0	0	0	0	0	0	0	0	0	0	0	0	0	0	0	0	0	0	0	0	0	0	0	0	0	0	0	0
Thecc.01G035700	Clathrin adaptor complex small chain family protein (90%T)	1	-	-	-	-	-	-	0	0	0	0	0	0	0	0	0	0	0	0	0	0	0	0	0	0	0	0	0	0	0	0	0	0	0	0	0	0	0
Thecc.01G035800	Methyltransferase family protein	1	-	-	-	Z	-	I	0	0	0	0	0	0	0	0	0	0	0	0	0	0	0	0	0	0	0	0	0	0	0	0	0	0	0	0	0	0	0
Thecc.01G035900	(1 of 1) PF00637//PF10367 - Region in Clathrin and VPS (Clathrin) // Vacuolar sorting protein 39 domain 2 (Vps39_2)	4	-	-	-	-	-	-	0	0	0	0	0	0	0	0	0	0	0	0	0	0	0	0	0	0	0	0	0	0	0	0	0	0	0	0	0	0	0
Thecc.01G036000	(1 of 1) PF00780//PF10366 - CNH domain (CNH) // Vacuolar sorting protein 39 domain 1 (Vps39_1)	None	-	-	-	-	-	-	0	0	0	0	0	0	0	0	0	0	0	0	0	0	0	0	0	0	0	0	0	0	0	0	0	0	0	0	0	0	0
Thecc.01G036100	uncharacterized protein (86%P)	1	-	-	-	-	-	-	0	0	0	0	0	0	0	0	0	0	0	0	0	0	0	0	0	0	0	0	0	0	0	0	0	0	0	0	0	0	0
Thecc.01G036200	Sec14p-like phosphatidylinositol transfer family protein (75%P)	6	P	Y	P	Y	P	Y	0	0	0	0	0	0	0	0	0	0	0	0	0	0	0	0	0	0	0	0	0	0	0	0	0	0	0	0	0	0	0
Thecc.01G036300	uncharacterized protein	30	R	-	-	-	-	-	0	0	0	0	0	0	0	0	0	0	0	0	0	0	0	0	0	0	0	0	0	0	0	0	0	0	0	0	0	0	0
Thecc.01G036400	uncharacterized protein	10	-	-	-	-	-	-	0	0	1	0	0	1	0	0	0	0	0	0	0	0	0	0	0	0	0	1	0	0	0	0	0	0	0	0	0	0	0
Thecc.01G036500	uncharacterized protein	10	-	-	-	-	Y	-	0	0	0	0	0	0	0	0	0	0	0	0	0	0	0	0	0	0	0	0	0	0	0	0	0	0	0	0	0	0	0
Thecc.01G036600	uncharacterized protein (57%P)	10	Y	-	-	Y	-	-	0	0	0	0	0	0	0	0	0	0	0	0	0	0	0	0	0	0	0	0	0	0	0	0	0	0	0	0	0	0	0
Thecc.01G036700	PPPDE thiol peptidase family protein	1	I	-	-	-	-	H	0	0	0	0	0	0	0	0	0	0	0	0	0	0	0	0	0	0	0	0	0	0	0	0	0	0	0	0	0	0	0
Thecc.01G036800	Succinate dehydrogenase 1-1 (89%T)	1	-	-	-	-	-	-	0	0	0	0	0	0	0	0	0	0	0	0	0	0	0	0	0	0	0	0	0	0	0	0	0	0	0	0	0	0	0
Thecc.01G036900	Cytochrome p450 superfamily protein (77%P)	1	Z	Z	Z	Z	Z	Z	0	0	0	0	0	0	0	0	1	0	0	0	0	0	0	0	0	0	0	0	0	0	0	0	0	0	0	0	0	0	0
Thecc.01G037000	uncharacterized protein (59%P)	28	-	-	-	-	-	-	0	0	0	0	0	0	0	0	0	0	0	0	0	0	0	0	0	0	0	0	0	0	0	0	0	0	0	0	0	0	0
Thecc.01G037100	Like COV 3 (72%T)	1	-	-	-	-	Z	-	0	0	0	0	0	0	0	0	0	0	0	0	0	0	0	0	0	0	0	0	0	0	0	0	0	1	0	0	0	0	0
Thecc.01G037200	Chromatin remodeling 1 (73%T)	2	Z	-	-	-	-	-	0	0	0	0	0	0	0	0	0	0	0	0	1	0	0	0	0	0	0	0	0	0	0	0	0	0	0	0	0	0	0
Thecc.01G037300	DNA-directed RNA polymerase (61%U)	25	-	-	-	-	U	H	0	0	0	0	0	1	0	0	0	0	0	0	1	0	0	0	0	0	0	1	0	0	0	0	0	0	0	0	0	0	0
Thecc.01G037400	U1 small nuclear ribonucleoprotein 70 kDa (76%P)	1	-	-	-	-	-	-	0	0	0	0	0	0	0	0	0	0	0	0	0	0	0	0	0	0	0	0	0	0	0	0	0	0	0	0	0	0	0
Thecc.01G037500	Roline-rich extensin-like receptor kinase 4 (65%P)	31	Y	-	-	-	Y	-	0	0	0	0	0	0	0	0	0	0	0	0	0	0	0	0	0	0	0	0	0	0	0	0	0	0	0	0	0	0	0
Thecc.01G037600	F-box family protein	10	Y	-	Y	Y	Y	Y	0	0	0	0	0	0	0	1	0	0	0	0	0	0	0	0	0	0	0	0	0	0	0	0	0	0	0	0	0	0	0
Thecc.01G037700	F-box family protein	1	-	-	-	Z	-	H	0	0	0	0	0	0	0	0	0	0	0	0	0	0	0	0	0	0	0	0	0	0	0	0	0	0	0	0	0	0	0
Thecc.01G037800	Anti-Muellerian hormone type-2 receptor (66%P)	1	-	-	-	Z	Z	-	0	0	0	0	0	0	1	0	0	0	0	0	0	0	0	0	0	0	0	0	0	0	0	0	0	0	0	0	0	0	0
Thecc.01G037900	Leucine-rich repeat family protein (70%P)	10	-	-	-	S	Y	Y	0	0	0	0	0	0	0	0	0	0	0	0	0	0	0	0	0	0	0	0	0	0	0	0	0	0	0	0	0	0	0
Thecc.01G038000	Plant-specific TFIIB-related protein (72%P)	2	-	-	-	-	-	-	0	0	0	0	0	0	0	0	0	0	0	0	0	0	0	0	0	0	0	0	0	0	0	0	0	0	0	0	0	0	0
Thecc.01G038100	Sugar transporter	1	-	-	-	-	-	-	0	0	0	0	0	0	0	0	0	0	0	0	0	0	0	0	0	0	0	0	0	0	0	0	0	0	0	0	0	0	0
Thecc.01G038200	(1 of 2) PTHR23500:SF154 - POLYOL TRANSPORTER 3-RELATED	16	-	-	-	-	-	-	0	0	0	0	0	0	0	0	0	0	0	0	0	0	0	0	0	0	0	0	0	0	0	0	0	0	0	0	0	0	0
Thecc.01G038300	(1 of 3) PTHR23500//PTHR23500:SF109 - FAMILY NOT NAMED // POLYOL TRANSPORTER 5	13	-	-	-	-	-	-	0	0	0	0	0	0	0	0	0	0	0	0	0	0	0	0	0	0	0	0	0	0	0	0	0	0	0	0	0	0	0
Thecc.01G038400	Spindle assembly abnormal protein 6 (80%P)	10	-	-	-	U	-	Y	0	0	0	0	0	0	0	0	0	0	0	0	0	0	0	0	0	0	0	0	0	0	0	0	0	0	0	0	0	0	0
Thecc.01G038500	Major facilitator superfamily protein (70%T)	31	Y	-	Y	X	-	X	0	0	0	0	0	0	0	0	0	0	0	0	0	0	0	0	0	0	0	0	0	0	0	0	0	0	0	0	0	0	0
Thecc.01G038700	Ovate family protein 7	10	-	-	-	Y	Y	-	0	0	1	0	0	1	0	0	0	0	0	0	0	0	0	0	0	0	0	1	0	0	0	0	0	0	0	0	0	0	0
Thecc.01G038800	RNA-binding family protein (84%P)	1	-	-	-	-	-	-	0	0	0	0	0	0	0	0	0	0	0	0	0	0	0	0	0	0	0	0	0	0	0	0	0	0	0	0	0	0	0
Thecc.01G038900	Tetratricopeptide repeat (TPR)-like superfamily protein (69%T)	21	-	-	-	-	-	-	0	0	0	0	0	0	0	0	0	0	0	0	0	0	0	0	0	0	0	0	0	0	0	0	0	0	0	0	0	0	0
Thecc.01G039000	Splicing factor U2af large subunit A (79%P)	7	-	-	-	-	-	-	0	0	0	0	0	0	0	0	0	0	0	0	0	0	0	0	0	0	0	0	0	0	0	0	0	0	0	0	0	0	0
Thecc.01G039100	Transcription regulators	1	-	-	-	-	-	-	0	0	0	0	0	0	0	0	0	0	0	0	0	0	0	0	0	0	0	0	0	0	0	0	0	0	0	0	0	0	0
Thecc.01G039200	C2H2-like zinc finger protein (70%P)	7	-	-	-	-	-	-	0	0	0	0	0	0	0	0	0	0	0	0	0	0	0	0	0	0	0	0	0	0	0	0	0	0	0	0	0	0	0
Thecc.01G039300	(1 of 6) PF00394//PF07731 - Multicopper oxidase (Cu-oxidase) // Multicopper oxidase (Cu-oxidase_2)	None	-	-	-	-	-	-	0	0	0	0	0	0	0	0	0	0	0	0	0	0	0	0	0	0	0	0	0	0	0	0	0	0	0	0	0	0	0
Thecc.01G039400	Phosphatase 2C family protein (60%P)	1	-	Z	-	Z	-	H	0	0	0	0	0	0	0	0	0	0	0	0	0	0	0	0	0	0	0	0	0	0	0	0	0	0	0	0	0	0	0
Thecc.01G039500	(1 of 1) PTHR31189//PTHR31189:SF7 - FAMILY NOT NAMED // cupin FAMILY PROTEIN	10	S	Y	Y	Y	S	S	0	0	0	0	0	0	0	0	0	0	0	0	0	0	0	0	0	0	0	0	1	0	0	0	0	0	0	0	1	0	0
Thecc.01G039600	unknown	None	-	-	-	-	-	-	0	0	0	0	0	0	0	0	0	0	0	0	0	0	1	0	1	0	0	0	0	0	0	0	0	0	0	0	0	1	0
Thecc.01G039700	(1 of 1) PTHR31636:SF53 - SCARECROW-LIKE PROTEIN 15	27	I	U	-	C	C	I	0	0	0	0	1	0	0	0	0	0	0	0	1	0	0	0	0	0	0	0	0	0	0	0	0	1	0	0	0	0	0
Thecc.01G039800	(1 of 2) PTHR12300//PTHR12300:SF60 - HVA22-LIKE PROTEINS // SUBFAMILY NOT NAMED	4	-	-	-	-	-	-	0	0	0	0	0	0	0	0	0	0	0	0	0	0	0	0	0	0	0	0	0	0	0	0	0	0	0	0	0	0	0
Thecc.01G039900	G-box binding factor 1 (67%P)	24	-	-	-	-	-	-	0	0	0	0	0	1	0	0	0	0	0	0	0	0	0	0	0	0	0	0	0	0	0	0	0	0	0	0	0	0	0
Thecc.01G040000	Serine/threonine-protein kinase HT1 (63%P)	None	-	-	-	-	-	-	0	0	0	0	0	0	0	0	0	0	0	0	0	0	0	0	0	0	0	0	0	0	0	0	0	0	0	0	0	0	0
Thecc.01G040100	Homeobox protein	22	-	U	-	U	U	-	0	0	0	0	0	0	0	0	0	0	0	0	0	0	0	0	0	0	0	0	0	0	0	0	0	0	0	0	0	0	0
Thecc.01G040200	Quinone reductase family protein (70%T)	10	Y	Y	Y	Y	S	Y	0	0	0	0	0	0	0	0	0	0	0	0	0	0	0	0	0	0	0	0	0	0	0	0	0	0	0	0	0	0	0
Thecc.01G040300	Aminopeptidase P1 (78%T)	3	-	-	-	-	-	Z	0	0	0	0	0	0	0	0	0	0	0	0	0	0	0	0	0	0	0	0	0	0	0	0	0	0	0	0	0	0	0
Thecc.01G040400	Anthocyanidin 3-O-glucosyltransferase 5	None	-	-	-	-	-	-	0	0	0	0	0	0	0	0	0	0	0	0	0	0	0	0	0	0	0	0	0	0	0	0	0	0	0	0	0	0	0
Thecc.01G040500	UDP-glucosyl transferase 72E1	None	-	-	-	-	-	-	0	0	0	0	0	0	0	0	0	0	0	0	0	0	0	0	0	0	0	0	0	0	0	0	0	0	0	0	0	0	0
Thecc.01G040600	UDP-glucosyl transferase 72E1	None	-	-	-	-	-	-	0	0	0	0	0	0	0	0	1	0	0	0	0	0	0	0	0	0	0	0	0	0	0	1	0	0	0	0	0	0	0
Thecc.01G040700	UDP-glucosyl transferase 72E1	None	-	-	-	-	-	-	0	0	0	0	0	0	0	0	1	0	0	0	0	0	0	0	0	0	0	0	0	1	0	0	0	0	0	0	0	0	0
Thecc.01G040800	Anthocyanidin 3-O-glucosyltransferase 5 (62%U)	None	-	-	-	-	-	-	0	0	0	0	0	0	0	0	0	0	0	0	0	0	0	0	0	0	0	0	0	0	0	0	0	0	0	0	0	0	0
Thecc.01G040900	Anthocyanidin 3-O-glucosyltransferase 5 (64%P)	None	-	-	-	-	-	-	0	0	0	0	0	0	0	0	0	0	0	0	0	0	0	0	0	0	0	0	0	0	0	0	0	0	0	0	0	0	0
Thecc.01G041000	uncharacterized protein	None	-	-	-	-	-	-	0	0	0	0	0	0	0	0	0	0	0	0	0	0	0	0	0	0	0	0	0	0	0	0	0	0	0	0	0	0	0
Thecc.01G041100	Anthocyanidin 3-O-glucosyltransferase 5 (66%P)	2	I	I	-	-	I	I	0	0	0	0	0	0	0	0	0	0	0	0	0	0	0	0	0	0	0	0	0	0	0	0	0	0	0	0	1	0	0
Thecc.01G041200	Anthocyanidin 3-O-glucosyltransferase 5 (61%P)	None	-	-	-	-	-	-	0	0	0	0	0	0	0	0	0	0	0	0	0	0	0	0	0	0	0	0	0	0	0	0	0	0	0	0	0	0	0
Thecc.01G041300	Brassinosteroid signaling positive regulator family protein (74%P)	10	Y	Y	-	Y	Y	Y	0	0	0	0	0	0	0	0	0	0	0	0	0	0	0	0	0	0	0	0	0	0	0	0	0	0	0	0	0	0	0
Thecc.01G041400	Major facilitator superfamily protein (69%T)	31	-	-	-	-	Y	-	0	0	0	0	0	1	0	1	0	0	0	0	0	0	0	0	0	0	0	1	0	0	0	0	0	0	0	0	0	0	0
Thecc.01G041500	RUB1 conjugating enzyme 1 (90%T)	7	Y	-	-	-	-	-	0	0	0	0	0	0	0	0	0	1	0	0	1	0	0	0	0	0	0	0	0	0	0	0	0	0	0	0	0	0	0
Thecc.01G041600	Dolichyl-diphosphooligosaccharide-protein glycosyltransferase 48kDa subunit family protein (77%P)	17	-	-	-	-	Y	P	0	0	0	0	0	0	0	0	0	1	0	0	1	0	0	0	0	0	0	0	0	0	0	0	0	0	0	0	0	0	0
Thecc.01G041700	Geranylgeranyl pyrophosphate synthase 1 (67%T)	1	-	-	-	Z	Z	-	0	0	0	0	0	0	0	0	0	0	0	0	0	0	0	0	0	0	0	0	0	0	0	0	0	0	0	0	0	0	0
Thecc.01G041800	uncharacterized protein (58%P)	6	Y	Y	Y	Y	Y	Y	0	0	0	0	0	0	0	0	0	0	0	0	0	0	0	0	0	0	0	0	0	0	0	0	0	0	0	0	0	0	0
Thecc.01G041900	uncharacterized protein	None	-	-	-	-	-	-	0	0	0	0	0	0	0	0	0	0	0	0	0	0	0	0	0	0	0	0	0	0	0	0	0	0	0	0	0	0	0
Thecc.01G042000	Tetratricopeptide repeat-like superfamily protein (60%P)	2	-	-	-	-	-	-	0	0	0	0	1	0	1	0	0	0	0	0	0	0	0	0	0	0	0	0	0	0	0	0	0	0	0	0	0	0	0
Thecc.01G042100	Coiled-coil domain-containing protein 109A	6	Y	Y	Y	Y	Y	Y	0	0	0	0	0	0	0	1	0	0	0	0	0	0	0	0	0	0	0	0	0	0	0	0	0	0	0	0	0	0	0
Thecc.01G042200	uncharacterized protein	6	Y	Y	Y	Y	Y	Y	0	0	0	0	0	0	0	0	0	0	0	0	0	0	0	0	0	0	0	0	0	0	0	0	0	0	0	0	0	0	0
Thecc.01G042300	GNS1/SUR4 membrane protein family (68%T)	27	A	I	-	U	Y	S	0	0	0	0	0	0	0	0	0	0	0	0	0	0	0	0	0	0	0	0	0	0	0	0	0	0	0	0	0	0	0
Thecc.01G042400	RING/U-box superfamily protein (67%P)	6	Y	Y	Y	Y	Y	Y	0	0	0	0	0	0	0	0	0	0	0	0	0	0	0	0	0	0	0	0	0	0	0	0	0	0	0	0	0	0	0
Thecc.01G042500	(1 of 20) 2.4.1.43 - Polygalacturonate 4-alpha-galacturonosyltransferase	10	S	S	-	S	S	S	0	0	0	0	0	0	0	0	0	0	0	0	0	0	0	0	0	0	0	0	0	0	0	0	0	0	0	0	0	0	0
Thecc.01G042600	PQ-loop repeat family protein / transmembrane family protein (66%T)	None	-	-	-	-	-	-	0	0	0	0	0	1	0	0	0	0	0	0	0	0	0	0	0	0	0	0	0	1	0	0	0	0	0	0	0	0	0
Thecc.01G042700	(1 of 2) PTHR10891//PTHR10891:SF568 - EF-hand calcium-binding DOMAIN CONTAINING PROTEIN // calcium-binding PROTEIN CML41-RELATED	6	Y	Y	Y	-	Y	Y	0	0	0	0	0	0	0	0	0	0	0	0	0	0	0	0	0	0	0	0	0	0	0	0	0	0	0	0	0	0	0
Thecc.01G042800	NA	None	-	-	-	-	-	-	0	0	0	0	0	0	0	0	0	0	0	0	0	0	0	0	0	0	0	0	0	0	0	0	0	0	0	0	0	0	0
Thecc.01G042900	Ribonuclease P protein subunit P38-related (60%P)	31	Y	-	Y	Y	Y	-	0	0	0	0	0	0	0	0	0	0	0	0	0	0	0	0	0	0	0	0	0	0	0	0	0	0	0	0	0	0	0
Thecc.01G043000	Kinase family protein / peptidoglycan-binding lysm domain-containing protein	6	Y	Y	P	Y	Y	Y	0	0	0	0	0	0	1	0	1	0	0	0	0	0	0	0	1	0	0	0	0	0	0	1	0	0	0	0	0	1	0
Thecc.01G043100	Serine-threonine protein kinase	8	-	-	-	-	-	-	0	0	0	0	0	0	0	0	0	0	0	0	0	0	0	0	0	0	0	0	0	0	0	0	0	0	0	0	0	0	0
Thecc.01G043200	LRR receptor-like serine/threonine-protein kinase	4	-	-	-	-	-	-	0	0	0	0	0	0	0	0	0	0	0	0	0	0	0	0	0	0	0	0	0	0	0	0	0	0	0	0	0	0	0
Thecc.01G043300	Tetratricopeptide repeat (TPR)-like superfamily protein	1	-	-	Z	-	-	-	0	0	0	0	0	0	0	0	0	0	0	0	0	0	0	0	0	0	0	0	0	0	0	0	0	0	0	0	0	0	0
Thecc.01G043400	DA1-related 1 (69%P)	1	-	-	-	W	-	-	0	0	0	0	0	0	0	0	0	0	0	0	0	0	0	0	0	0	0	0	0	0	0	0	0	0	0	0	0	0	0
Thecc.01G043600	NA	None	-	-	-	-	-	-	0	0	0	0	0	0	1	0	0	0	0	0	0	0	0	0	0	0	0	0	0	0	0	0	0	0	0	0	0	0	0
Thecc.01G043700	unknown	None	-	-	-	-	-	-	0	0	0	0	0	0	0	0	0	0	0	0	0	0	0	0	0	0	0	0	0	0	0	0	0	0	0	0	0	0	0
Thecc.01G043800	unknown	None	-	-	-	-	-	-	0	0	0	0	0	0	0	1	0	0	0	0	0	0	0	0	0	0	0	0	0	0	0	0	0	0	0	0	0	0	0
Thecc.01G043900	BEL1-like homeodomain protein 2 (62%P)	11	-	-	-	-	Y	-	0	0	0	0	0	0	0	0	0	0	0	0	0	0	0	0	0	0	0	0	0	0	0	0	0	1	0	0	0	0	0
Thecc.01G044000	Cell division protease ftsH (82%P)	1	-	Z	Z	Z	-	Z	0	0	0	0	0	0	0	0	0	0	0	0	0	0	0	0	0	0	0	0	0	0	0	0	0	0	0	0	0	0	0
Thecc.01G044100	(1 of 1) PF15071 - Transmembrane family 220, helix (TMEM220)	21	-	-	-	-	-	-	0	0	0	0	0	0	0	1	0	0	0	0	0	0	0	0	0	0	0	0	0	0	0	0	0	0	0	0	0	0	0
Thecc.01G044200	Nucleic acid binding	13	-	-	-	-	-	-	0	0	0	0	0	0	0	0	0	0	0	0	0	0	0	0	0	0	0	0	0	0	0	0	0	0	0	0	0	0	0
Thecc.01G044300	NA	None	-	-	-	-	-	-	0	0	0	0	0	0	0	0	0	0	0	0	0	0	0	0	0	0	0	0	0	0	0	0	0	0	0	0	0	0	0
Thecc.01G044400	G2484-1 protein	2	H	Z	-	U	-	-	0	0	0	0	0	0	0	0	0	0	0	0	0	0	0	0	0	0	0	0	0	0	0	0	0	0	0	0	0	0	0
Thecc.01G044500	uncharacterized protein (38%U)	27	U	-	-	-	U	-	0	0	0	0	0	0	0	0	0	0	0	0	0	0	0	0	0	0	0	0	0	0	0	1	0	0	0	0	0	0	0
Thecc.01G044600	CAP (70%P)	1	Z	Z	-	-	-	-	0	0	0	0	1	0	0	0	0	0	0	0	0	0	0	0	0	0	0	0	0	0	0	0	0	0	0	0	0	0	0
Thecc.01G044700	uncharacterized protein (54%P)	14	H	Z	-	U	I	I	0	0	0	0	0	0	0	0	0	0	0	0	0	0	0	0	0	0	0	0	0	0	0	0	0	0	0	0	0	0	0
Thecc.01G044900	unknown	None	-	-	-	-	-	-	0	0	0	0	0	0	0	0	0	0	0	0	0	0	0	0	0	0	0	0	0	0	0	0	0	0	0	0	0	0	0
Thecc.01G045000	HTH-type transcriptional regulator protein ptxE (67%P)	8	-	S	-	U	H	-	0	0	0	0	0	0	0	0	0	0	0	0	0	0	0	0	0	0	0	0	0	0	0	0	0	0	0	0	0	0	0
Thecc.01G045100	uncharacterized protein (40%P)	None	-	-	-	-	-	-	0	0	0	0	0	0	0	0	0	0	0	0	0	0	0	0	0	0	0	0	0	0	0	0	0	0	0	0	0	0	0
Thecc.01G045200	uncharacterized protein family protein (69%P)	6	Y	Y	Y	Y	Y	Y	0	0	0	0	0	0	0	0	0	0	0	0	0	0	0	0	0	0	0	0	0	0	0	0	0	0	0	0	0	0	0
Thecc.01G045300	Photosystem II subunit O-2 (81%T)	1	H	B	-	Z	H	H	0	0	0	0	0	0	0	0	0	0	0	0	0	0	0	0	0	0	0	0	0	0	0	0	0	0	0	0	0	0	0
Thecc.01G045400	Cold-regulated 413-plasma membrane 2 (79%T)	25	-	-	-	-	-	-	0	0	0	0	0	0	0	0	0	0	0	0	0	0	0	0	0	0	0	0	0	0	0	0	0	0	0	0	0	0	0
Thecc.01G045500	Phototropic-responsive NPH3 family protein (65%P)	13	R	-	-	-	-	-	0	0	0	0	0	0	0	0	0	0	0	0	0	0	0	0	0	0	0	0	0	0	0	0	0	0	0	0	0	0	0
Thecc.01G045600	NA	None	-	-	-	-	-	-	0	0	0	0	0	0	0	0	0	0	0	0	0	0	0	0	0	0	0	0	0	0	0	0	0	0	0	0	1	0	0
Thecc.01G045700	Tetratricopeptide repeat-like superfamily protein (60%P)	1	-	-	-	-	-	-	0	0	0	0	0	0	0	0	0	0	0	0	0	0	0	0	0	0	0	0	0	0	0	0	0	0	0	0	0	0	0
Thecc.01G045800	Synechocystis YCF37 (66%P)	1	-	-	-	-	-	-	0	0	0	0	0	0	0	0	0	0	0	0	0	0	0	0	0	0	0	0	0	0	0	0	0	0	0	0	0	0	0
Thecc.01G045900	Kinase superfamily protein (60%P)	6	Y	Y	Y	Y	Y	Y	0	0	0	0	0	0	0	0	0	0	0	0	0	0	0	0	0	0	0	0	0	0	0	0	0	0	0	0	0	0	0
Thecc.01G046000	uncharacterized protein (57%P)	1	-	-	-	-	-	-	0	0	0	0	0	0	0	0	0	0	0	0	0	0	0	0	0	0	0	0	0	0	0	0	0	0	0	0	0	0	0
Thecc.01G046100	uncharacterized protein (42%P)	23	S	-	R	-	S	-	0	0	0	0	0	0	0	0	0	0	0	0	0	0	0	0	0	0	0	0	0	0	0	0	0	0	0	0	0	0	0
Thecc.01G046200	(1 of 1) PTHR16166//PTHR16166:SF98 - VACUOLAR PROTEIN SORTING-ASSOCIATED PROTEIN VPS13 // SUBFAMILY NOT NAMED	4	-	-	-	Z	-	-	0	0	0	0	0	0	0	0	0	0	0	0	0	0	0	0	0	0	0	0	0	0	0	0	0	0	0	0	0	0	0
Thecc.01G046300	Transducin/WD40 repeat-like superfamily protein	None	-	-	Y	Y	Y	-	0	0	0	0	0	0	0	0	0	0	0	0	0	0	0	0	0	0	0	0	0	0	0	1	0	0	0	0	0	0	0
Thecc.01G046400	Extra-large G-protein 1 (65%T)	4	-	-	-	-	-	-	0	0	0	0	0	0	0	0	1	0	0	0	0	0	0	0	0	0	0	0	0	1	0	1	0	0	0	0	0	0	0
Thecc.01G046500	MRNA	2	-	-	-	-	-	-	0	0	0	0	0	0	0	0	0	0	0	0	0	0	0	0	0	0	0	0	0	0	0	0	0	0	0	0	0	0	0
Thecc.01G046600	DSBA oxidoreductase family protein (75%P)	None	-	-	-	-	-	-	0	0	0	0	0	0	0	0	0	0	0	0	0	0	0	0	0	0	0	0	0	0	0	0	0	0	0	0	0	0	0
Thecc.01G046700	Cytochrome p450 (71%P)	7	H	H	I	W	H	H	0	0	0	0	0	0	0	0	0	0	0	0	0	0	0	0	0	0	0	0	0	0	0	0	0	0	0	0	0	0	0
Thecc.01G046800	(1 of 5) PTHR24298//PTHR24298:SF172 - FAMILY NOT NAMED // CYTOCHROME p450 82C2-RELATED	30	Z	H	-	W	H	Z	0	0	0	0	0	0	0	0	0	0	0	0	0	0	0	0	0	0	0	0	0	0	0	0	0	0	0	0	0	0	0
Thecc.01G046900	AP2/B3-like transcriptional factor family protein	None	-	-	-	-	-	-	0	0	0	0	0	0	0	0	0	0	0	0	0	0	0	0	0	0	0	0	0	0	0	0	0	0	0	0	0	0	0
Thecc.01G047000	AP2/B3-like transcriptional factor family protein	None	-	-	-	-	-	-	0	0	0	0	0	0	0	0	0	0	0	0	0	0	0	0	0	0	0	0	0	0	0	0	0	0	0	0	0	0	0
Thecc.01G047100	AP2/B3-like transcriptional factor family protein	None	-	-	-	-	-	-	0	0	0	0	0	0	0	0	0	0	0	0	0	0	0	0	0	0	0	0	0	0	0	0	0	0	0	0	0	0	0
Thecc.01G047200	AP2/B3-like transcriptional factor family protein (9%T)	None	-	-	-	-	-	-	0	0	0	0	0	1	0	0	0	0	0	0	0	0	0	0	0	0	0	0	0	0	0	0	0	0	0	0	0	0	0
Thecc.01G047300	uncharacterized protein (39%P)	None	-	-	-	-	-	-	0	0	0	0	0	0	0	0	0	0	0	0	0	0	0	0	0	0	0	0	0	0	0	0	0	0	0	0	0	0	0
Thecc.01G047400	Prolyl oligopeptidase family protein (67%T)	4	I	-	-	-	-	-	0	0	0	0	0	0	0	0	0	0	0	0	0	0	1	0	1	0	0	0	0	0	0	0	0	0	0	0	0	1	0
Thecc.01G047500	(1 of 2) PTHR11757//PTHR11757:SF6 - PROTEASE FAMILY S9A OLIGOPEPTIDASE // PROLYL OLIGOPEPTIDASE FAMILY PROTEIN	1	-	-	-	Z	-	H	0	0	0	0	0	0	0	0	0	0	0	0	0	0	0	0	0	0	0	0	0	0	0	0	0	0	0	0	0	0	0
Thecc.01G047600	Pyridoxal phosphate-dependent transferases superfamily protein (74%P)	4	-	-	-	-	-	-	0	0	0	0	0	0	0	0	0	0	0	0	0	0	0	0	0	0	0	0	0	0	0	0	0	0	0	0	0	0	0
Thecc.01G047700	Zinc-finger domain of monoamine-oxidase A repressor R1	14	I	-	-	-	-	-	0	0	0	0	0	0	0	0	0	0	0	0	0	0	0	0	0	0	0	0	0	1	0	0	0	0	0	0	0	0	0
Thecc.01G047800	Ankyrin repeat-containing protein (83%P)	9	-	-	U	U	-	U	0	0	0	0	0	0	0	0	0	0	0	0	0	0	0	0	0	0	0	0	0	0	0	0	0	0	0	0	0	0	0
Thecc.01G047900	Dof-type zinc finger DNA-binding family protein	14	-	-	-	-	-	-	0	0	0	0	0	0	1	0	0	0	0	0	0	0	0	0	0	0	0	0	0	0	0	0	0	0	0	0	0	0	0
Thecc.01G048000	uncharacterized protein	None	-	-	-	-	-	-	0	0	0	0	0	0	0	0	0	0	0	0	0	0	0	0	0	0	0	0	0	0	0	0	0	0	0	0	0	0	0
Thecc.01G048100	Hydroxyproline-rich glycoprotein family protein (74%P)	1	-	-	-	Z	-	Z	0	0	0	0	0	0	0	0	0	0	0	0	0	0	0	0	0	0	0	0	0	0	0	0	0	0	0	0	0	0	0
Thecc.01G048200	(1 of 199) PF01535//PF13041 - PPR repeat (PPR) // PPR repeat family (PPR_2)	7	-	-	-	-	-	-	0	0	0	0	1	0	0	0	0	0	0	0	0	0	0	0	0	0	0	0	0	0	0	0	0	0	0	0	0	0	0
Thecc.01G048300	Golgin candidate 6 (75%P)	1	-	Z	-	Z	-	-	0	0	0	0	0	0	0	0	0	0	0	0	0	0	0	0	0	0	0	0	0	0	0	0	0	0	0	0	0	0	0
Thecc.01G048400	(1 of 3) PTHR10992//PTHR10992:SF56 - ALPHA/BETA HYDROLASE FOLD-CONTAINING PROTEIN // METHYLESTERASE 4-RELATED	1	-	-	-	-	R	Z	0	0	0	0	0	0	0	0	0	0	0	0	0	0	0	0	0	0	0	0	0	0	0	0	0	0	0	0	0	0	0
Thecc.01G048500	Methyl esterase 10	1	Z	W	-	-	R	-	0	0	0	0	0	0	0	0	0	0	0	0	0	0	0	0	0	0	0	0	0	0	0	0	0	0	0	0	0	0	0
Thecc.01G048600	Methyl esterase 10	25	-	-	-	-	-	-	0	0	0	0	0	0	0	0	0	0	0	0	0	0	0	0	0	0	0	0	0	0	0	0	0	0	0	0	0	0	0
Thecc.01G048700	Methyl esterase 1	2	-	H	-	Z	-	I	0	0	0	0	0	1	0	0	0	0	0	0	0	0	0	0	0	0	0	1	0	0	0	0	0	0	0	0	0	0	0
Thecc.01G048800	MybPA2	None	-	-	-	-	-	-	0	0	0	0	0	0	0	0	0	0	0	0	0	0	0	0	0	0	0	0	0	0	0	0	0	0	0	0	0	0	0
Thecc.01G048900	NA	None	-	-	-	-	-	-	0	0	0	0	0	0	0	0	0	0	0	0	0	0	0	0	0	0	0	0	0	0	0	0	0	0	0	0	0	0	0
Thecc.01G049000	Methyl esterase 3	11	Y	-	Y	-	P	-	0	0	0	0	0	1	0	0	0	0	0	0	0	0	0	0	0	0	0	0	0	0	0	0	0	0	0	0	0	0	0
Thecc.01G049100	Methyl esterase 6	28	M	O	X	O	M	O	0	0	0	0	0	0	0	0	0	0	0	0	0	0	0	0	0	0	0	0	0	0	0	0	0	0	0	0	0	0	0
Thecc.01G049200	Salicylic acid-binding protein 2	26	-	-	-	-	-	-	0	0	0	0	0	0	0	0	0	0	0	0	0	0	0	0	0	0	0	0	0	0	0	0	0	0	0	0	0	0	0
Thecc.01G049300	Salicylic acid-binding protein 2 (66%U)	21	-	-	-	-	-	-	0	0	0	0	0	1	0	0	0	0	0	0	0	0	0	0	0	0	0	0	0	0	0	0	0	0	0	0	1	0	0
Thecc.01G049400	Methyl esterase 10	None	-	-	-	-	-	-	0	0	0	0	0	0	0	0	0	0	0	0	0	0	0	0	0	0	0	0	0	0	0	0	0	0	0	0	0	0	0
Thecc.01G049500	Methyl esterase 10	21	Z	-	-	-	R	-	0	0	0	0	0	0	0	0	0	0	0	0	0	0	0	0	0	0	0	0	0	0	0	0	0	0	0	0	0	0	0
Thecc.01G049600	Methyl esterase 10	10	Y	Y	S	S	S	A	0	0	0	0	0	0	0	0	0	0	0	0	0	0	0	0	0	0	0	0	0	0	0	0	0	0	0	0	0	0	0
Thecc.01G049700	uncharacterized protein (78%P)	1	-	-	-	-	-	-	0	0	0	0	0	0	0	0	0	0	0	0	0	0	0	0	0	0	0	0	0	0	0	0	0	0	0	0	0	0	0
Thecc.01G049800	F-box family protein (66%U)	1	-	U	-	-	-	I	0	0	0	0	1	0	0	0	0	0	0	0	0	0	0	0	0	0	0	0	0	0	0	0	0	0	0	0	0	0	0
Thecc.01G049900	SKU5 similar 16 (71%T)	8	-	-	-	-	-	-	0	0	0	0	0	0	0	0	0	0	0	0	1	0	0	0	0	0	0	0	0	0	0	0	0	0	0	0	0	0	0
Thecc.01G050000	SKU5 similar 17 (74%T)	16	-	Y	-	U	-	S	0	0	0	0	0	1	0	0	0	0	0	0	1	0	0	0	0	0	0	0	0	0	0	0	0	0	0	0	0	0	0
Thecc.01G050100	(1 of 2) PTHR10994:SF86 - RETICULON-LIKE PROTEIN B13	10	S	S	Y	Y	S	S	0	0	0	0	0	0	0	0	0	0	0	0	1	0	0	0	0	0	0	0	0	0	0	0	0	0	0	0	0	0	0
Thecc.01G050200	Reticulan like protein B13 (15%T)	10	Y	Y	-	Y	Y	Y	0	0	0	0	0	1	0	0	0	0	0	0	0	0	0	0	0	0	0	1	0	0	0	0	0	0	0	0	0	0	0
Thecc.01G050300	Pentatricopeptide repeat (PPR) superfamily protein (64%T)	4	-	-	-	-	-	-	0	0	0	0	0	0	0	0	0	0	0	0	0	0	0	0	0	0	0	0	0	0	0	0	0	0	0	0	0	0	0
Thecc.01G050400	Nbs-lrr resistance protein	2	-	-	-	-	-	-	0	0	0	0	0	0	0	0	0	0	0	0	0	0	0	0	0	0	0	0	0	0	0	0	0	0	0	0	0	0	0
Thecc.01G050500	Sucrose nonfermenting 1(SNF1)-related protein kinase 2.3 (82%T)	1	-	-	-	-	-	-	0	0	0	0	0	1	0	0	0	0	0	0	0	0	0	0	0	0	0	1	0	0	0	0	0	0	0	0	0	0	0
Thecc.01G050600	SWIB complex BAF60b domain-containing protein	10	Y	Y	-	S	A	Y	0	0	0	0	0	0	0	0	1	1	0	0	1	0	0	0	0	0	0	0	0	0	0	0	0	0	0	0	0	0	0
Thecc.01G050700	Homeodomain-like superfamily protein	19	-	-	-	-	I	-	0	0	0	0	0	0	0	0	0	0	0	0	0	0	0	0	0	0	0	0	0	0	0	0	0	0	0	0	0	0	0
Thecc.01G050800	Plasma membrane	4	-	Z	-	-	-	-	0	0	0	0	0	0	0	0	0	0	0	0	0	0	1	0	1	0	0	0	0	0	0	0	0	0	0	0	0	1	0
Thecc.01G050900	ASYMMETRIC LEAVES 2-like 1 (65%P)	6	Y	Y	Y	Y	Y	Y	0	0	0	0	0	0	1	0	1	0	0	0	0	0	0	0	0	0	0	0	0	1	0	0	0	0	0	0	0	0	0
Thecc.01G051000	Ribosomal protein L25/Gln-tRNA synthetase	1	-	-	-	-	-	-	0	0	1	0	0	1	0	0	0	0	0	0	0	0	0	0	0	0	0	1	0	0	0	0	0	0	0	0	0	0	0
Thecc.01G051100	Mitogen-activated protein kinase kinase kinase 5 (60%P)	10	Y	Y	Y	Y	Y	Y	0	0	0	0	0	0	0	0	0	0	0	0	0	0	0	0	0	0	0	0	0	0	0	0	0	0	0	0	0	0	0
Thecc.01G051200	NA	None	-	-	-	-	-	-	0	0	0	0	0	0	0	0	0	0	0	0	0	0	0	0	0	0	0	0	0	0	1	0	0	0	0	0	0	0	0
Thecc.01G051300	uncharacterized protein (54%P)	3	-	-	-	-	-	-	0	0	0	0	0	0	0	0	0	0	0	0	0	0	0	0	0	0	0	0	0	0	0	0	0	0	0	0	0	0	0
Thecc.01G051400	Peroxidase superfamily protein (69%P)	17	-	W	-	-	-	W	0	0	0	0	0	0	0	0	0	0	0	0	0	0	0	0	0	0	0	0	0	0	0	0	0	0	0	0	0	0	0
Thecc.01G051500	Peptidyl-prolyl cis-trans isomerase / cyclophilin-40 / rotamase (79%P)	7	Z	-	-	-	Z	-	0	0	0	0	0	0	0	0	0	0	0	0	0	0	0	0	0	0	0	0	0	0	0	0	0	0	0	0	0	0	0
Thecc.01G051600	uncharacterized protein (50%P)	None	-	-	-	-	R	-	0	0	0	0	0	0	0	0	0	0	0	0	0	0	0	0	0	0	0	0	0	0	0	0	0	0	0	0	0	0	0
Thecc.01G051700	Phospholipase A 2A	None	-	-	-	-	-	-	0	0	0	0	0	0	0	0	0	0	0	0	0	0	0	0	0	0	0	0	0	0	0	0	0	0	0	0	0	0	0
Thecc.01G051800	Phospholipase A 2A	19	-	-	Y	-	C	-	0	0	0	0	0	0	0	0	0	0	0	0	0	0	0	0	0	0	0	0	0	0	0	0	0	0	0	0	0	0	0
Thecc.01G051900	(1 of 1) PTHR23029//PTHR23029:SF51 - PHOSPHOGLYCERATE MUTASE // PHOSPHOGLYCERATE MUTASE	33	Y	-	U	-	S	-	0	0	0	0	0	0	0	0	0	0	0	0	0	0	0	0	0	0	0	0	0	0	0	0	0	0	0	0	0	0	0
Thecc.01G052000	CDPK-related kinase (80%T)	10	Y	Y	Y	S	Y	Y	0	0	0	0	0	0	0	0	0	0	0	0	0	0	0	0	0	0	0	0	0	0	0	0	0	0	0	0	0	0	0
Thecc.01G052100	SAP domain-containing protein	7	-	-	-	-	-	-	0	0	0	0	0	0	0	0	0	0	0	0	0	0	0	0	0	0	0	0	0	0	0	0	0	0	0	0	0	0	0
Thecc.01G052200	NAD(P)-binding Rossmann-fold superfamily protein (77%P)	None	-	-	-	-	-	-	0	0	0	0	0	0	0	0	0	0	0	0	0	0	0	0	0	0	0	0	0	0	0	0	0	0	0	0	0	0	0
Thecc.01G052300	unknown	None	-	-	-	-	-	-	0	0	0	0	1	0	0	0	0	0	0	0	0	0	0	0	0	0	0	0	0	0	0	0	0	0	0	0	0	0	0
Thecc.01G052400	Transducin/WD40 repeat-like superfamily protein (74%T)	4	-	-	-	-	-	-	0	0	0	0	0	0	0	0	0	0	0	0	0	0	0	0	0	0	0	0	0	0	0	0	0	0	0	0	0	0	0
Thecc.01G052500	uncharacterized protein (65%P)	13	-	-	-	-	-	-	0	0	0	0	0	0	0	1	0	0	0	0	0	0	0	0	0	0	0	0	0	0	0	0	0	0	0	0	0	0	0
Thecc.01G052600	uncharacterized protein	None	-	-	-	-	-	-	0	0	0	0	0	0	0	0	0	0	0	0	0	0	0	0	0	0	0	0	0	0	0	1	0	0	0	0	0	0	0
Thecc.01G052700	O-Glycosyl hydrolases family 17 protein	4	-	-	-	-	-	Z	0	0	0	0	1	0	0	0	0	0	0	0	0	0	0	0	0	0	0	0	0	0	0	0	0	0	0	0	0	0	0
Thecc.01G052900	uncharacterized protein	6	Y	Y	-	S	Y	Y	0	0	0	0	0	0	0	0	0	0	0	0	1	0	0	0	0	0	0	0	1	0	0	0	0	0	0	0	0	0	0
Thecc.01G053000	NA	None	-	-	-	-	-	-	0	0	0	0	0	1	0	0	0	0	0	0	0	0	0	0	0	0	0	0	0	0	0	0	0	0	0	0	0	0	0
Thecc.01G053100	unknown	6	P	Y	Y	P	S	P	0	0	0	0	0	0	0	0	0	0	0	0	0	0	0	0	0	0	0	0	0	0	0	0	0	0	0	0	0	0	0
Thecc.01G053200	TRNA Delta(2)-isopentenylpyrophosphate transferase	None	-	-	-	-	-	-	0	0	0	0	0	0	0	0	0	0	0	0	0	0	0	0	0	0	0	0	0	0	0	0	0	0	0	0	0	0	0
Thecc.01G053300	uncharacterized protein (40%P)	11	-	-	-	S	-	Y	0	0	0	0	0	0	0	0	0	0	0	0	0	0	0	0	0	0	0	0	0	0	0	0	0	0	0	0	0	0	0
Thecc.01G053400	uncharacterized protein (45%P)	None	-	-	-	S	-	-	0	0	0	0	0	0	0	0	0	0	0	0	0	0	0	0	0	0	0	0	0	0	0	0	0	0	0	0	0	0	0
Thecc.01G053500	p-loop containing nucleoside triphosphate hydrolases superfamily protein (73%T)	6	Y	-	Y	Y	Y	Y	0	0	0	0	0	0	0	0	1	0	0	0	0	0	0	0	0	0	0	0	0	0	0	1	0	0	0	0	0	0	0
Thecc.01G053600	Acyl transferase/acyl hydrolase/lysophospholipase superfamily protei (62%T)	21	-	-	-	U	-	-	0	0	0	0	0	0	0	0	0	0	0	0	0	0	0	0	0	0	0	0	0	0	0	0	0	0	0	0	0	0	0
Thecc.01G053700	C-terminal LisH motif (65%P)	30	-	-	-	-	-	-	0	0	0	0	0	0	0	0	0	0	0	0	0	0	0	0	0	0	0	0	0	0	0	0	0	0	0	0	0	0	0
Thecc.01G053800	Pentatricopeptide repeat-containing protein	1	-	-	-	-	-	-	0	0	0	0	0	0	0	0	0	0	0	0	0	0	0	0	0	0	0	0	0	0	0	0	0	0	0	0	0	0	0
Thecc.01G053900	Acyl transferase/acyl hydrolase/lysophospholipase superfamily protei (73%P)	30	Q	-	Z	-	O	R	0	0	0	0	0	0	0	0	0	0	0	0	0	0	0	0	0	0	0	0	0	0	0	0	0	0	0	0	0	0	0
Thecc.01G054000	Methionine aminopeptidase 1D (78%T)	7	-	-	-	Z	H	-	0	0	0	0	0	0	0	0	0	0	0	0	0	0	0	0	0	0	0	0	0	0	0	0	0	0	0	0	0	0	0
Thecc.01G054100	Cyclin-dependent kinase inhibitor family protein	13	-	U	-	-	I	-	0	0	0	0	0	0	0	0	0	0	0	0	1	0	0	0	0	0	0	0	0	0	0	0	0	0	0	0	0	0	0
Thecc.01G054200	uncharacterized protein (67%P)	6	Y	Y	Y	S	Y	Y	0	0	0	0	0	0	0	0	0	0	0	0	0	0	0	0	0	0	0	0	0	0	0	0	0	0	0	0	0	0	0
Thecc.01G054300	AP2/B3-like transcriptional factor family protein (62%P)	6	-	Y	-	Y	Y	Y	0	0	0	0	0	0	0	0	0	0	0	0	0	0	0	0	0	0	0	0	0	0	0	0	0	0	0	0	0	0	0
Thecc.01G054400	uncharacterized protein (62%P)	None	-	-	-	-	-	-	0	0	0	0	0	0	0	1	0	0	0	0	0	0	0	0	0	0	0	0	0	0	0	0	0	1	0	0	0	0	0
Thecc.01G054500	(1 of 2) PTHR10891//PTHR10891:SF575 - EF-hand calcium-binding DOMAIN CONTAINING PROTEIN // SUBFAMILY NOT NAMED	None	-	-	-	-	-	-	0	0	0	0	0	0	0	0	0	0	0	0	0	0	0	0	0	0	0	0	0	0	0	0	0	0	0	0	0	0	0
Thecc.01G054600	(1 of 31) PF04749 - PLAC8 family (PLAC8)	None	-	-	-	-	-	-	0	0	0	0	0	0	0	0	0	0	0	0	0	0	0	0	0	0	0	0	0	0	0	0	0	0	0	0	0	0	0
Thecc.01G054700	calcium-binding EF-hand family protein	2	-	-	-	-	-	-	0	0	0	0	0	0	0	0	0	0	0	0	0	0	0	0	0	0	0	0	0	0	0	0	0	0	0	0	0	0	0
Thecc.01G054800	Multidrug resistance pump	None	-	-	-	-	-	-	0	0	0	0	0	0	0	0	0	0	0	0	0	0	0	0	0	0	0	0	0	0	0	0	0	0	0	0	0	0	0
Thecc.01G054900	ATP-dependent RNA helicase eIF4A (68%P)	13	-	-	-	-	-	-	0	0	0	0	0	0	0	0	0	0	0	0	0	0	0	0	0	0	0	0	0	0	0	0	0	1	0	0	0	0	0
Thecc.01G055000	TUDOR-SN protein 1 (73%T)	4	-	-	-	-	-	-	0	0	0	0	0	0	0	0	0	0	0	0	0	0	0	0	0	0	0	0	0	0	0	0	0	0	0	0	0	0	0
Thecc.01G055100	(1 of 120) PF00847 - AP2 domain (AP2)	10	S	-	-	S	S	S	0	0	0	0	0	0	0	3	0	0	0	0	0	0	0	0	0	0	0	0	0	0	0	0	0	0	0	0	0	0	0
Thecc.01G055200	Pentatricopeptide repeat superfamily protein	10	S	-	-	S	S	Y	0	0	0	0	0	0	0	0	0	0	0	0	0	0	0	0	0	0	0	0	0	0	0	0	0	0	0	0	0	0	0
Thecc.01G055300	ARM repeat protein interacting with ABF2 (72%P)	7	-	-	-	-	-	-	0	0	0	0	1	0	0	0	0	0	0	0	0	0	0	0	0	0	0	0	0	0	0	0	0	0	0	0	0	0	0
Thecc.01G055400	Red chlorophyll catabolite reductase	1	Z	Z	-	-	Z	Z	0	0	0	0	0	0	0	0	0	0	0	0	0	0	0	0	0	0	0	0	0	0	0	0	0	1	0	0	0	0	0
Thecc.01G055500	Heat shock factor 4 (60%P)	6	Y	Y	-	Y	Y	Y	0	0	0	0	0	0	0	0	0	0	0	0	0	0	0	0	0	0	0	0	0	0	0	0	0	0	0	0	0	0	0
Thecc.01G055600	NA	6	-	-	-	Y	Y	-	0	0	1	0	0	1	0	0	0	0	0	0	0	0	0	0	0	0	0	1	0	0	1	0	0	0	0	0	0	0	0
Thecc.01G055700	unknown	19	-	Y	-	-	-	-	0	0	0	0	0	0	0	0	0	0	0	0	0	0	0	0	0	0	0	0	0	0	0	0	0	0	0	0	0	0	0
Thecc.01G055800	uncharacterized protein (64%P)	15	-	-	-	-	-	-	0	0	0	0	0	0	0	0	1	0	0	0	0	0	0	0	0	0	0	0	0	0	0	1	0	0	0	0	0	0	0
Thecc.01G055900	Glutamate receptor 2 plant	22	S	U	S	-	S	S	0	0	0	0	0	0	0	0	0	0	0	0	0	0	0	0	0	0	0	0	0	0	0	0	0	0	0	0	0	0	0
Thecc.01G056000	Glutamate receptor 2 plant	21	-	I	-	C	I	-	0	0	0	0	0	0	0	0	0	0	0	0	0	0	0	0	0	0	0	0	0	0	0	0	0	0	0	0	0	0	0
Thecc.01G056100	Glutamate receptor 2 plant (60%P)	None	-	-	-	-	-	-	0	0	0	0	1	0	0	0	0	0	0	0	0	0	0	0	0	0	0	0	0	0	0	0	0	0	0	0	0	0	0
Thecc.01G056200	(1 of 7) PTHR18966//PTHR18966:SF202 - IONOTROPIC GLUTAMATE RECEPTOR // SUBFAMILY NOT NAMED	9	-	Y	Y	U	-	-	0	0	0	0	0	0	0	0	0	0	0	0	0	0	0	0	0	0	0	0	0	0	0	0	0	0	0	0	0	0	0
Thecc.01G056300	Suppressor of white apricot	13	-	-	-	-	-	-	0	0	0	0	0	0	0	0	0	0	0	0	0	0	0	0	0	0	0	0	0	0	0	0	0	0	0	0	0	0	0
Thecc.01G056400	uncharacterized protein (74%P)	2	-	-	-	-	-	-	0	0	0	0	0	0	0	0	0	0	0	0	0	0	0	0	0	0	0	0	0	0	0	0	0	0	0	0	0	0	0
Thecc.01G056500	Zeaxanthin epoxidase (ZEP) (ABA1) (68%T)	1	-	U	-	-	I	-	0	0	0	0	0	0	0	0	0	0	0	0	0	0	0	0	0	0	0	0	0	0	0	0	0	0	0	0	0	0	0
Thecc.01G056600	Remorin family protein	2	I	I	-	-	I	I	0	0	1	0	0	1	0	0	0	0	0	0	0	0	0	0	0	0	0	1	0	0	0	0	0	0	0	0	0	0	0
Thecc.01G056700	RNA-binding (RRM/RBD/RNP motifs) family protein (74%T)	1	-	-	-	-	-	-	0	0	0	0	0	0	0	0	0	0	0	1	0	0	0	0	0	0	0	0	0	0	0	0	0	0	0	0	0	0	0
Thecc.01G056800	(1 of 1) PTHR21493//PTHR21493:SF98 - CGI-141-RELATED/LIPASE CONTAINING PROTEIN // SUBFAMILY NOT NAMED	None	-	U	-	-	-	-	0	0	0	0	0	0	0	0	0	0	0	0	0	0	0	0	0	0	0	0	0	0	0	0	0	0	0	0	0	0	0
Thecc.01G056900	(1 of 4) PTHR21493//PTHR21493:SF142 - CGI-141-RELATED/LIPASE CONTAINING PROTEIN // SUBFAMILY NOT NAMED	None	-	-	-	-	-	-	0	0	0	0	0	0	0	0	0	0	0	0	1	0	0	0	0	0	0	0	0	0	0	0	0	0	0	0	0	0	0
Thecc.01G057000	Alpha/beta-Hydrolases superfamily protein	1	-	I	H	-	-	H	0	0	0	0	0	0	0	0	0	0	0	0	0	0	0	0	0	0	0	0	0	0	0	0	0	0	0	0	0	0	0
Thecc.01G057100	unknown	12	O	O	O	O	O	O	0	0	0	0	0	0	0	0	0	0	0	0	0	0	0	0	0	0	0	0	0	0	0	0	0	0	0	0	0	0	0
Thecc.01G057200	uncharacterized protein	27	I	-	-	-	-	-	0	0	1	0	0	2	0	1	0	0	0	0	0	0	0	0	0	0	0	2	0	0	1	0	0	0	0	0	0	0	0
Thecc.01G057300	Alpha/beta-Hydrolases superfamily protein	6	Y	Y	Y	Y	Y	Y	0	0	1	0	0	2	0	1	0	0	0	0	0	0	0	0	0	0	0	2	0	0	1	0	0	0	0	0	0	0	0
Thecc.01G057400	Basic helix-loop-helix DNA-binding superfamily protein	None	-	-	-	-	-	-	0	0	0	0	0	0	0	0	0	0	0	0	0	0	0	0	0	0	0	0	0	0	0	0	0	0	0	0	0	0	0
Thecc.01G057500	Ralf-like 34	14	Z	-	-	-	-	-	0	0	0	0	0	0	0	0	0	0	0	0	1	0	0	0	0	0	0	0	0	0	0	0	0	0	0	0	0	0	0
Thecc.01G057700	Mitogen-activated protein kinase kinase kinase 19	6	P	Y	P	Y	Y	P	0	0	0	0	0	0	0	0	0	0	0	0	0	0	0	0	0	0	0	0	0	0	0	0	0	0	0	0	0	0	0
Thecc.01G057800	unknown	11	Y	-	Y	-	Y	-	0	0	0	0	0	0	0	0	0	0	0	0	0	0	0	0	0	0	0	0	0	0	0	0	0	0	0	0	0	0	0
Thecc.01G057900	uncharacterized protein	10	Y	Y	Y	S	Y	Y	0	0	0	0	0	0	0	0	0	0	0	0	0	0	0	0	0	0	0	0	0	0	0	0	0	0	0	0	0	0	0
Thecc.01G058000	CAA30379.1 protein	16	-	Y	-	U	-	S	0	0	0	0	0	0	0	0	0	0	0	0	0	0	0	0	0	0	0	0	0	0	0	0	0	0	0	0	0	0	0
Thecc.01G058100	(1 of 2) PTHR10795//PTHR10795:SF402 - PROPROTEIN CONVERTASE SUBTILISIN/KEXIN // SUBFAMILY NOT NAMED	25	-	-	U	U	I	U	0	0	0	0	0	0	0	0	0	0	0	0	0	0	0	0	0	0	0	0	0	0	0	0	0	0	0	0	0	0	0
Thecc.01G058200	(1 of 2) PTHR10795//PTHR10795:SF402 - PROPROTEIN CONVERTASE SUBTILISIN/KEXIN // SUBFAMILY NOT NAMED	None	-	-	-	-	-	-	0	0	0	0	0	0	0	0	0	0	0	0	0	0	0	0	0	0	0	0	0	0	0	0	0	0	0	0	0	0	0
Thecc.01G058300	PLC-like phosphodiesterases superfamily protein (65%T)	6	P	Y	Y	Y	P	Y	0	0	0	0	0	0	0	0	0	0	0	0	0	0	0	0	0	0	0	0	0	0	0	0	0	0	0	0	0	0	0
Thecc.01G058400	uncharacterized protein	11	-	-	-	-	-	-	0	0	0	0	0	0	0	0	0	0	0	0	0	0	0	0	0	0	0	0	0	0	0	0	0	0	0	0	0	0	0
Thecc.01G058500	Kinase superfamily protein (72%T)	4	-	Z	-	Z	Z	Z	0	0	0	0	0	0	0	0	0	0	0	0	1	0	0	0	0	0	0	0	0	0	0	0	0	0	0	0	0	0	0
Thecc.01G058600	DNA polymerase (64%U)	21	Z	-	-	U	-	-	0	0	0	0	0	0	0	0	0	0	0	0	0	0	0	0	0	0	0	0	0	0	0	0	0	0	0	0	0	0	0
Thecc.01G058700	Nicotinate phosphoribosyltransferase 2 (83%T)	15	-	-	-	-	-	-	0	0	0	0	0	0	0	0	0	0	0	0	0	0	0	0	0	0	0	0	0	0	0	0	0	0	0	0	0	0	0
Thecc.01G058800	Basic helix-loop-helix DNA-binding superfamily protein	2	H	C	-	-	I	-	0	0	0	0	1	0	0	0	0	0	0	0	0	0	0	0	0	0	0	0	0	0	0	0	0	0	0	0	0	0	0
Thecc.01G058900	(1 of 1) PTHR22937//PTHR22937:SF55 - RING FINGER CONTAINING PROTEIN // SUBFAMILY NOT NAMED	None	-	-	-	-	-	-	0	0	1	0	1	1	0	0	0	0	0	0	0	0	0	0	0	0	0	1	0	0	0	0	0	0	0	0	0	0	0
Thecc.01G059000	Caffeoyl-CoA O-methyltransferase 1 (92%U)	27	Y	-	-	-	-	-	0	0	0	0	0	0	0	0	0	0	0	0	0	0	0	0	0	0	0	0	0	0	0	0	0	0	0	0	0	0	0
Thecc.01G059100	F-box/RNI-like superfamily protein (76%P)	6	Y	Y	Y	Y	Y	Y	0	0	0	0	0	0	0	0	0	0	0	0	0	0	0	0	0	0	0	0	0	0	0	0	0	0	1	0	0	0	0
Thecc.01G059200	uncharacterized protein	None	-	-	-	-	-	-	0	0	0	0	0	0	0	0	0	0	0	0	0	0	0	0	0	0	0	0	0	0	0	0	0	0	0	0	0	0	0
Thecc.01G059300	PLC-like phosphodiesterases superfamily protein (72%T)	22	I	-	-	-	U	-	0	0	0	0	0	0	0	0	0	0	0	0	0	0	0	0	0	0	0	0	0	0	0	0	0	0	0	0	0	0	0
Thecc.01G059400	SET domain-containing protein (69%P)	6	Y	Y	Y	-	Y	Y	0	0	0	0	0	0	0	0	1	0	0	0	0	0	0	0	0	0	0	0	0	0	0	0	0	0	0	0	0	0	0
Thecc.01G059500	(1 of 9) 2.3.1.99 - Quinate O-hydroxycinnamoyltransferase / Hydroxycinnamoyl coenzyme A-quinate transferase	12	R	O	O	-	-	O	0	0	0	0	0	0	0	0	0	0	0	0	1	0	0	0	0	0	0	0	0	0	0	0	0	0	0	0	0	0	0
Thecc.01G059600	(1 of 8) PTHR31896//PTHR31896:SF12 - FAMILY NOT NAMED // ANTHRANILATE N-HYDROXYCINNAMOYL/BENZOYLTRANSFERASE-LIKE PROTEIN-RELATED	2	H	T	-	U	B	H	0	0	0	0	0	0	0	0	0	0	0	0	0	0	0	0	0	0	0	0	0	0	0	0	0	0	0	0	0	0	0
Thecc.01G059700	uncharacterized protein (68%U)	None	-	-	-	-	-	-	0	0	0	0	1	0	0	0	0	0	0	0	0	0	0	0	0	0	0	0	0	0	0	0	0	0	0	0	0	0	0
Thecc.01G059800	uncharacterized protein	None	-	-	-	-	-	-	0	0	0	0	0	0	0	0	0	0	0	0	0	0	0	0	0	0	0	0	0	1	0	0	0	0	0	0	0	0	0
Thecc.01G059900	HXXXD-type acyl-transferase family protein	None	-	-	-	-	-	-	0	0	0	0	0	0	0	0	0	0	0	0	0	0	0	0	0	0	0	0	0	0	0	0	0	0	0	0	0	0	0
Thecc.01G060000	uncharacterized protein (71%P)	1	H	-	I	-	H	H	0	0	0	0	0	0	0	0	0	0	0	0	0	0	0	0	0	0	0	0	0	0	0	0	0	0	0	0	0	0	0
Thecc.01G060100	Filament-like plant protein 7	None	I	I	-	-	-	-	0	0	0	0	0	0	0	0	0	0	0	0	0	0	0	0	0	0	0	0	0	0	0	0	0	0	0	0	0	0	0
Thecc.01G060200	uncharacterized protein	None	-	-	-	-	-	-	0	0	0	0	0	0	0	0	0	0	0	0	0	0	0	0	0	0	0	0	0	0	0	0	0	0	0	0	0	0	0
Thecc.01G060300	JHL03K20.1 protein (64%U)	1	-	-	-	-	-	-	0	0	0	0	0	0	0	0	0	0	0	0	1	0	0	0	0	0	0	0	0	0	0	0	0	0	0	0	0	0	0
Thecc.01G060400	transcription factor APETALA2 (69%U)	1	-	Z	-	Z	-	Z	0	0	0	0	0	0	0	0	0	0	0	0	0	0	0	0	0	0	0	0	0	0	0	0	0	0	0	0	0	0	0
Thecc.01G060600	Poly(A) binding protein 8 (74%P)	1	O	X	O	X	O	O	0	0	0	0	0	0	0	0	0	0	0	0	1	0	0	0	0	0	0	0	0	0	0	0	0	0	0	0	0	0	0
Thecc.01G060700	Cystathionine beta-synthase family protein (73%P)	1	-	H	-	Z	-	-	0	0	0	0	0	0	0	0	0	0	0	0	0	0	0	0	0	0	0	0	0	0	0	0	0	0	0	0	0	0	0
Thecc.01G060800	DREB and EAR motif protein 2	9	Y	-	-	-	-	-	0	0	0	0	1	0	0	0	1	0	0	0	0	0	0	0	0	0	0	0	0	0	0	0	0	0	1	0	0	0	0
Thecc.01G060900	RNA-binding family protein (66%P)	7	-	-	-	-	-	-	0	0	0	0	0	0	0	0	0	0	0	0	0	0	0	0	0	0	0	0	0	0	0	0	0	0	0	0	0	0	0
Thecc.01G061000	Sumo conjugation enzyme 1 (91%T)	1	-	-	-	-	-	-	0	0	0	0	0	0	0	0	0	0	0	0	0	0	0	0	0	0	0	0	0	0	0	0	0	0	0	0	0	0	0
Thecc.01G061100	Mediator complex	1	R	-	O	X	W	-	0	0	0	0	0	0	0	0	0	0	0	0	0	0	0	0	0	0	0	0	0	0	0	0	0	0	0	0	0	0	0
Thecc.01G061200	Leucine-rich repeat protein kinase family protein	1	H	Z	I	-	H	-	0	0	0	0	0	0	0	0	0	0	0	0	0	0	0	0	0	0	0	0	0	0	0	0	0	0	0	0	0	0	0
Thecc.01G061300	Bromodomain-containing protein DDB_G0271118 (68%P)	7	-	-	-	-	I	-	0	0	0	0	0	0	0	0	0	0	0	0	0	0	0	0	0	0	0	0	0	0	0	0	0	0	0	0	0	0	0
Thecc.01G061400	2-oxoglutarate (2OG) and Fe(II)-dependent oxygenase superfamily protein (65%T)	7	C	U	-	X	H	-	0	0	0	0	1	0	0	0	0	0	0	1	0	0	0	0	0	0	0	0	0	0	0	0	0	0	0	0	0	0	0
Thecc.01G061500	2-oxoglutarate (2OG) and Fe(II)-dependent oxygenase superfamily protein (71%T)	7	-	-	-	X	X	X	0	0	0	0	0	0	0	0	0	0	0	0	0	0	0	0	0	0	0	0	0	0	0	0	0	0	0	0	0	0	0
Thecc.01G061600	2-oxoglutarate (2OG) and Fe(II)-dependent oxygenase superfamily protein (75%T)	30	-	-	-	W	Z	Z	0	0	0	0	0	0	0	0	0	0	0	0	0	0	0	0	0	0	0	0	0	0	0	0	0	0	0	0	0	0	0
Thecc.01G061700	NA	None	-	-	-	-	-	-	0	0	0	0	0	0	0	0	0	0	0	0	0	0	0	0	0	0	0	0	0	0	0	0	0	0	0	0	0	0	0
Thecc.01G061800	FMN-linked oxidoreductases superfamily protein (70%T)	1	-	-	-	-	-	-	0	0	0	0	0	0	0	0	0	0	0	0	0	0	0	0	0	0	0	0	0	0	0	0	0	0	0	0	0	0	0
Thecc.01G061900	WRKY DNA-binding protein 7 (65%P)	4	-	-	-	-	-	-	0	0	0	0	0	0	0	0	0	0	0	0	0	0	0	0	0	0	0	0	0	0	0	0	0	0	0	0	0	0	0
Thecc.01G062000	unknown	None	-	-	-	-	-	-	0	0	0	0	0	0	0	0	0	0	0	0	0	0	0	0	0	0	0	0	0	0	0	0	0	0	0	0	0	0	0
Thecc.01G062100	Nucleotide-diphospho-sugar transferases superfamily protein (64%T)	7	-	-	-	-	-	-	0	0	0	0	0	0	0	0	0	0	0	0	0	0	0	0	0	0	0	0	0	0	0	0	0	0	0	0	0	0	0
Thecc.01G062200	Granulin repeat cysteine protease family protein (67%P)	6	Y	Y	Y	Y	Y	Y	0	0	0	0	0	0	0	0	0	0	0	0	0	0	0	0	0	0	0	0	0	0	0	0	0	0	0	0	0	0	0
Thecc.01G062300	uncharacterized protein (65%P)	3	-	R	Z	L	-	R	0	0	0	0	0	0	0	0	0	0	0	0	0	0	0	0	0	0	0	0	0	0	0	0	0	0	0	0	0	0	0
Thecc.01G062400	Rer1 family protein (76%P)	7	R	-	-	-	-	-	0	0	0	0	0	0	0	0	0	0	0	0	0	0	0	0	0	0	0	0	0	0	0	0	0	0	0	0	0	0	0
Thecc.01G062500	Phosphatidylinositol-3	26	I	-	-	-	-	-	0	0	0	0	0	0	0	0	0	0	0	0	0	0	0	0	0	0	0	0	0	0	0	0	0	0	0	0	0	0	0
Thecc.01G062600	Exonuclease	4	-	-	-	-	-	-	0	0	0	0	0	0	0	0	0	0	0	0	0	0	0	0	0	0	0	0	0	0	0	0	0	0	0	0	0	0	0
Thecc.01G062700	SKP1/ASK1-interacting protein 2	6	P	Y	P	Y	P	P	0	0	0	0	0	0	0	0	0	0	0	0	0	0	0	0	0	0	0	0	0	0	0	0	0	0	0	0	0	0	0
Thecc.01G062800	D3-type cyclin (63%U)	3	-	-	-	-	-	-	0	0	0	0	0	0	0	0	0	0	0	0	0	0	0	0	0	0	0	0	0	0	0	0	0	0	0	0	0	0	0
Thecc.01G062900	ADP-ribosylation factor A1F (90%T)	2	-	U	-	-	-	-	0	0	0	0	0	0	0	0	0	0	0	0	0	0	0	0	0	0	0	0	0	0	0	0	0	0	0	0	0	0	0
Thecc.01G063000	uncharacterized protein (59%P)	None	-	-	-	-	-	-	0	0	0	0	0	0	0	0	0	0	0	0	0	0	0	0	0	0	0	0	0	0	0	0	0	0	0	0	0	0	0
Thecc.01G063100	End binding protein 1C (72%P)	2	H	-	-	-	-	-	0	0	0	0	0	0	0	0	0	0	0	0	0	0	0	0	0	0	0	0	0	0	0	0	0	0	0	0	0	0	0
Thecc.01G063200	Leucine-rich repeat protein kinase family protein (66%P)	2	-	-	-	-	-	-	0	0	1	0	0	1	0	0	0	0	0	0	0	0	0	0	0	0	0	1	0	0	0	0	0	0	0	0	0	0	0
Thecc.01G063300	FAD-dependent oxidoreductase family protein (72%P)	2	-	Z	-	-	-	-	0	0	0	0	0	0	0	0	0	0	0	0	0	0	0	0	0	0	0	0	0	0	0	0	0	0	0	0	0	0	0
Thecc.01G063400	Myb domain protein 73	3	R	-	-	-	-	-	0	0	0	0	0	0	0	0	0	0	0	0	0	0	0	0	0	0	0	0	0	0	0	0	0	0	0	0	0	0	0
Thecc.01G063500	Heavy metal atpase 1 (76%P)	1	-	-	-	-	-	-	0	0	0	0	0	0	0	0	0	0	0	0	0	0	0	0	0	0	0	0	0	0	0	0	0	0	0	0	0	0	0
Thecc.01G063600	Cinnamoyl alcohol dehydrogenase (75%P)	15	Y	Y	Y	-	-	Y	0	0	0	0	0	0	0	0	0	0	0	0	0	0	0	0	0	0	0	0	0	0	0	0	0	0	0	0	0	0	0
Thecc.01G063700	GroES-like zinc-binding alcohol dehydrogenase family protein	None	Y	-	-	-	-	-	0	0	0	0	0	0	0	0	1	0	0	0	0	0	0	0	0	0	0	0	0	0	0	0	0	0	0	0	0	0	0
Thecc.01G063800	MuDR family transposase (61%P)	12	-	-	-	Y	-	-	0	0	0	0	0	0	0	0	0	0	0	0	0	0	0	0	0	0	0	0	0	0	0	0	0	0	0	0	0	0	0
Thecc.01G063900	uncharacterized protein (59%P)	6	Y	Y	P	Y	Y	Y	0	0	0	0	0	0	0	0	0	0	0	0	0	0	0	0	0	0	0	0	0	0	0	0	0	0	0	0	0	0	0
Thecc.01G064000	UDP-glucosyl transferase 84B2	None	-	-	-	-	-	-	0	0	0	0	0	0	0	0	0	0	0	0	0	0	0	0	0	0	0	0	0	0	0	0	0	0	0	0	0	0	0
Thecc.01G064100	uncharacterized protein	None	S	S	-	-	-	-	0	0	0	0	0	0	0	0	1	0	0	0	0	0	0	0	0	0	0	0	0	0	0	0	0	0	0	0	0	0	0
Thecc.01G064200	Receptor-like protein kinase	1	-	-	-	-	-	-	0	0	0	0	0	0	0	0	0	0	0	0	0	0	0	0	0	0	0	0	0	0	0	0	0	0	0	0	0	0	0
Thecc.01G064300	(1 of 30) PF07714//PF11721 - Protein tyrosine kinase (Pkinase_Tyr) // Di-glucose binding within endoplasmic reticulum (malectin)	3	-	-	-	U	-	-	0	0	0	0	0	0	0	0	0	0	0	0	0	0	0	0	0	0	0	0	0	0	0	0	0	0	0	0	0	0	0
Thecc.01G064400	ATP binding protein	None	-	-	-	-	-	-	0	0	0	0	0	0	0	0	0	0	0	0	0	0	0	0	0	0	0	0	0	0	0	0	0	0	0	0	0	0	0
Thecc.01G064500	Kinase superfamily protein	4	-	X	-	-	-	-	0	0	0	0	0	0	0	0	0	0	0	0	0	0	0	0	0	0	0	0	0	0	0	0	0	0	0	0	0	0	0
Thecc.01G064600	Kinase superfamily protein	13	-	-	-	-	-	-	0	0	0	0	0	0	0	0	0	0	0	0	0	0	0	0	0	0	0	0	0	0	0	0	1	0	0	0	0	0	0
Thecc.01G064700	NA	None	-	-	-	-	-	-	0	1	0	0	0	0	0	0	0	0	0	0	0	0	0	0	0	0	0	0	0	0	0	0	0	0	0	0	0	0	0
Thecc.01G064800	Maternal effect embryo arrest 59	12	P	O	P	-	P	O	0	0	0	0	0	0	0	0	0	0	0	0	0	0	0	0	0	0	0	0	0	0	0	0	0	0	0	0	0	0	0
Thecc.01G064900	Cytochrome p450	None	-	-	-	-	-	-	0	0	0	0	0	0	0	0	0	0	0	0	0	0	0	0	0	0	0	0	0	0	0	0	0	0	0	0	0	0	0
Thecc.01G065000	Cytochrome p450 81d1	None	-	-	-	-	-	-	0	0	0	0	0	0	0	0	0	0	0	0	1	0	0	0	0	0	0	0	0	0	0	0	0	0	0	0	0	0	0
Thecc.01G065100	(1 of 16) 1.14.13.89 - Isoflavone 2'-hydroxylase / Isoflavone 2'-monooxygenase	28	O	-	-	X	R	W	0	0	0	0	0	0	0	0	0	0	0	0	0	0	0	0	0	0	0	0	0	0	0	0	0	0	0	0	0	0	0
Thecc.01G065200	Cytochrome p450	None	-	-	-	-	-	-	0	0	0	0	0	0	0	0	0	0	0	0	0	0	0	0	0	0	0	0	0	0	0	0	0	0	0	0	0	0	0
Thecc.01G065300	(1 of 16) 1.14.13.89 - Isoflavone 2'-hydroxylase / Isoflavone 2'-monooxygenase	None	-	-	-	-	-	-	0	0	0	0	0	0	0	0	0	0	0	0	0	0	0	0	0	0	0	0	0	0	0	0	0	0	0	0	0	0	0
Thecc.01G065400	Cytochrome p450	15	C	C	C	C	C	C	0	0	0	0	0	0	0	0	0	0	0	0	0	0	0	0	0	0	0	0	0	0	0	0	0	0	0	0	0	0	0
Thecc.01G065500	WD-40 repeat family protein (100%T)	24	-	-	-	-	-	-	0	0	0	0	0	0	0	0	0	0	0	0	0	0	0	0	0	0	0	0	1	0	0	0	0	0	0	0	0	0	0
Thecc.01G065600	Tetratricopeptide repeat (TPR)-like superfamily protein (62%T)	1	-	-	Z	-	-	-	0	0	0	0	0	0	0	0	0	0	0	0	0	0	0	0	0	0	0	0	0	0	0	0	0	0	0	0	0	0	0
Thecc.01G065700	uncharacterized protein	None	-	-	-	-	-	-	0	0	0	0	0	0	0	0	0	0	0	0	0	0	0	0	0	0	0	0	0	0	0	0	0	0	0	0	0	0	0
Thecc.01G065800	Zinc finger protein 7	None	-	-	-	-	-	-	0	0	0	0	0	0	0	0	0	0	0	0	0	0	0	0	0	0	0	0	0	0	0	0	0	0	0	0	0	0	0
Thecc.01G065900	Auxin-responsive GH3 family protein (81%T)	6	G	-	Y	S	A	Y	0	0	0	0	0	0	0	0	0	0	0	0	0	0	0	0	0	0	0	0	0	0	0	0	0	0	0	0	0	0	0
Thecc.01G066100	Transmembrane (78%P)	None	-	-	-	-	-	-	0	0	1	0	0	1	0	0	0	0	0	0	0	0	0	0	0	0	0	1	0	0	1	0	0	0	0	0	0	0	0
Thecc.01G066200	(1 of 96) PTHR23155//PTHR23155:SF563 - LEUCINE-RICH REPEAT-CONTAINING PROTEIN // SUBFAMILY NOT NAMED	None	-	-	-	-	-	-	0	0	0	0	0	0	0	0	0	0	0	0	0	0	0	0	0	0	0	0	0	0	0	0	0	0	0	0	0	0	0
Thecc.01G066300	RING finger protein B	2	Z	Z	Z	-	-	-	0	0	0	0	0	0	0	0	0	0	0	0	0	0	0	0	0	0	0	0	0	0	0	0	0	0	0	0	0	0	0
Thecc.01G066400	Natural resistance-associated macrophage protein 3 (79%T)	7	-	-	-	-	-	-	0	0	0	0	0	0	0	0	0	0	0	0	0	0	0	0	0	0	0	0	0	0	0	0	0	0	0	0	0	0	0
Thecc.01G066500	uncharacterized protein	None	-	-	-	-	-	-	0	0	0	0	0	0	0	0	0	0	0	0	0	0	0	0	0	0	0	0	0	0	0	0	0	0	0	0	0	0	0
Thecc.01G066600	FRIGIDA-like protein	2	-	-	-	-	-	-	0	0	0	0	1	0	0	0	0	0	0	0	0	0	0	0	0	0	0	0	0	0	0	0	0	0	0	0	0	0	0
Thecc.01G066700	Aspartyl protease family protein (65%P)	1	-	X	-	-	-	-	0	0	0	0	0	0	0	0	0	0	0	0	0	0	0	0	0	0	0	0	0	0	0	0	0	0	0	0	0	0	0
Thecc.01G066800	RING/U-box superfamily protein with ARM repeat domain (62%T)	6	Y	Y	Y	Y	Y	Y	0	0	0	0	0	1	0	0	0	0	0	0	0	0	0	0	0	0	0	0	0	0	0	0	0	0	0	0	0	0	0
Thecc.01G066900	uncharacterized protein (48%P)	13	-	-	-	-	-	-	0	0	0	0	0	0	0	0	0	0	0	0	0	0	0	0	0	0	0	0	0	0	0	0	0	0	0	0	0	0	0
Thecc.01G067000	uncharacterized protein (48%P)	24	-	C	-	Z	Z	-	0	0	0	0	0	0	0	0	0	0	0	0	0	0	0	0	0	0	0	0	0	0	0	0	0	0	0	0	0	0	0
Thecc.01G067100	Gibberellin-regulated family protein	None	-	-	-	-	-	-	0	0	0	0	0	1	0	0	0	0	0	0	0	0	0	0	0	0	0	0	0	0	0	0	0	0	0	0	0	0	0
Thecc.01G067200	Transducin family protein / WD-40 repeat family protein (61%P)	7	-	-	-	W	Z	Z	0	0	0	0	0	0	0	0	0	0	0	0	0	0	0	0	0	0	0	0	0	0	0	0	0	0	0	0	0	0	0
Thecc.01G067400	uncharacterized protein	16	-	Y	-	U	-	S	0	0	0	0	0	0	0	0	0	0	0	0	1	0	0	0	0	0	0	0	0	0	0	0	0	0	0	0	0	0	0
Thecc.01G067500	ARM-repeat/Tetratricopeptide repeat-like protein (62%P)	None	-	-	-	-	-	-	0	0	0	0	0	0	0	0	0	0	0	0	0	0	0	0	0	0	0	0	0	0	0	0	0	0	0	0	0	0	0
Thecc.01G067600	Tetratricopeptide repeat-like superfamily protein (71%P)	4	-	-	-	-	-	-	0	0	0	0	1	1	0	0	0	0	0	0	0	0	0	0	0	0	0	0	0	0	0	1	0	0	0	0	0	0	0
Thecc.01G067700	Alpha/beta-Hydrolases superfamily protein (85%T)	1	-	Z	-	Z	Z	H	0	0	0	0	0	0	0	0	0	0	0	0	0	0	0	0	0	0	0	0	0	0	0	0	0	0	0	0	0	0	0
Thecc.01G067800	Phosphatase 2C family protein (80%P)	10	Y	Y	Y	Y	Y	Y	0	0	0	0	0	0	0	0	1	0	0	0	0	0	0	0	0	0	0	0	0	0	0	0	0	0	0	0	0	0	0
Thecc.01G067900	uncharacterized protein (44%P)	2	-	I	-	-	H	-	0	0	0	0	0	0	0	0	0	0	0	0	0	0	0	0	0	0	0	0	0	0	0	0	0	0	0	0	0	0	0
Thecc.01G068000	Late embryogenesis abundant protein group 8 protein	None	-	-	-	-	-	-	0	0	0	0	0	0	0	0	0	0	0	0	0	0	0	0	0	0	0	0	0	0	0	0	0	0	0	0	0	0	0
Thecc.01G068200	Subtilase family protein (75%T)	1	H	B	H	Z	Z	H	0	0	0	0	0	0	0	0	0	0	0	0	0	0	0	0	0	0	0	0	0	0	0	0	0	0	0	0	0	0	0
Thecc.01G068300	Chaperone DnaJ-domain superfamily protein	4	-	-	-	-	-	-	0	0	0	0	0	0	0	1	0	0	0	0	0	0	0	0	0	0	0	0	0	0	0	0	0	0	0	0	0	0	0
Thecc.01G068400	uncharacterized protein (77%P)	2	I	I	I	W	I	H	0	0	0	0	0	0	0	0	0	0	0	0	0	0	0	0	0	0	0	0	0	0	0	0	0	0	0	0	0	0	0
Thecc.01G068500	Oxidoreductase (74%P)	10	G	Y	-	-	G	Y	0	0	0	0	0	1	0	0	0	0	0	0	0	0	0	0	0	0	0	0	0	0	0	0	0	0	0	0	0	0	0
Thecc.01G068600	Oxidoreductase (74%P)	10	Y	Y	-	I	Y	Y	0	0	0	0	0	0	0	0	0	0	0	0	0	0	0	0	0	0	0	0	0	0	0	0	0	0	0	0	0	0	0
Thecc.01G068700	Major facilitator superfamily protein	1	-	-	-	-	-	-	0	0	0	0	0	0	0	0	0	0	0	0	0	0	0	0	0	0	0	0	0	0	0	0	0	0	0	0	0	0	0
Thecc.01G068800	Acyl-CoA-binding-like protein (27%U)	14	-	-	Z	-	-	-	0	0	0	0	0	0	0	0	0	0	0	0	0	0	0	0	0	0	0	0	0	0	0	0	0	0	0	0	0	0	0
Thecc.01G068900	uncharacterized protein family protein SERF (84%P)	7	-	Z	-	-	-	-	0	0	0	0	0	0	1	0	0	0	0	0	0	0	0	0	0	0	0	0	0	0	0	0	0	0	0	0	0	0	0
Thecc.01G069000	Casein kinase II subunit alpha-2 (92%P)	1	-	-	-	-	-	-	0	0	0	0	0	0	0	0	0	0	0	0	0	0	0	0	0	0	0	0	0	0	0	0	0	0	0	0	0	0	0
Thecc.01G069100	Ribonuclease III family protein (82%T)	4	-	-	-	-	-	-	0	0	0	0	0	0	0	0	0	0	0	0	0	0	0	0	0	0	0	0	0	0	0	0	0	0	0	0	0	0	0
Thecc.01G069200	Phototropic-responsive NPH3 family protein (74%P)	1	-	Z	-	-	-	Z	0	0	0	0	0	0	0	1	0	0	1	0	0	0	1	0	0	0	0	0	0	0	0	0	0	0	0	0	0	1	0
Thecc.01G069300	uncharacterized protein (51%P)	None	-	-	-	-	-	-	0	0	0	0	0	0	0	0	0	0	0	0	0	0	0	0	0	0	0	0	0	0	0	0	0	0	0	0	0	0	0
Thecc.01G069400	Class III peroxidase (82%U)	21	R	-	-	-	-	-	0	0	0	0	0	0	0	0	0	0	0	0	0	0	0	0	0	0	0	0	0	0	0	0	0	1	0	0	0	0	0
Thecc.01G069500	uncharacterized protein (59%P)	24	-	-	-	-	-	-	0	0	0	0	0	0	0	0	0	0	0	0	0	0	0	0	0	0	0	0	0	0	0	0	0	0	0	0	0	0	0
Thecc.01G069600	SCL domain class transcription factor (78%U)	None	-	-	-	-	-	-	0	0	0	0	0	0	0	0	1	0	0	0	0	0	0	0	0	0	0	0	0	0	0	0	0	0	0	0	0	0	0
Thecc.01G069700	unknown	None	-	-	-	-	-	-	0	0	0	0	0	1	0	0	0	0	0	0	0	0	0	0	0	0	0	1	0	0	0	0	0	0	0	0	0	0	0
Thecc.01G069800	LOB domain-containing protein 38 (67%P)	1	-	Z	-	W	H	H	0	0	0	0	0	0	0	0	0	0	0	0	1	0	0	0	0	0	0	0	0	0	0	0	0	1	0	0	0	0	0
Thecc.01G069900	uncharacterized protein	1	-	U	-	Z	Z	I	0	0	0	0	0	0	0	0	0	0	0	0	0	0	0	0	0	0	0	0	0	0	0	0	0	0	0	0	0	0	0
Thecc.01G070000	uncharacterized protein	1	-	U	-	W	H	H	0	0	0	0	0	0	0	0	0	0	0	0	0	0	0	0	0	0	0	0	0	0	0	0	0	0	1	0	0	0	0
Thecc.01G070100	uncharacterized protein	1	-	-	-	Z	H	H	0	0	0	0	0	0	0	0	0	0	0	0	0	0	0	0	0	0	0	0	0	0	0	0	0	0	0	0	0	0	0
Thecc.01G070200	Acetamidase/Formamidase family protein (85%T)	2	H	Z	Z	Z	H	H	0	0	0	0	0	0	0	0	0	0	0	0	0	0	0	0	0	0	0	0	0	0	0	0	0	0	0	0	0	0	0
Thecc.01G070300	uncharacterized protein (78%P)	6	Y	Y	Y	Y	Y	Y	0	0	0	0	0	0	0	0	0	0	0	0	0	0	0	0	0	0	0	0	0	0	0	0	0	0	0	0	0	0	0
Thecc.01G070400	uncharacterized protein (73%P)	None	-	-	-	-	-	-	0	0	0	0	0	0	0	0	0	0	0	0	0	0	0	0	0	0	0	0	0	0	0	0	0	0	0	0	0	0	0
Thecc.01G070500	Kinase superfamily protein (90%T)	15	-	Y	-	-	Y	-	0	0	0	0	0	1	0	0	0	0	0	0	1	0	0	0	0	0	0	0	0	0	0	0	0	0	0	0	0	0	0
Thecc.01G070600	(1 of 2) PTHR24054//PTHR24054:SF33 - CASEIN KINASE II SUBUNIT ALPHA // CASEIN KINASE II SUBUNIT ALPHA, CHLOROPLASTIC	15	-	Y	-	-	Y	-	0	0	0	0	0	1	0	0	0	0	0	0	0	0	0	0	0	0	0	0	0	0	0	0	0	0	0	0	0	0	0
Thecc.01G070700	Acyl-CoA N-acyltransferases (NAT) superfamily protein (75%T)	None	-	-	-	-	-	-	0	0	0	0	0	0	1	0	0	0	1	0	0	0	1	0	0	0	0	0	0	0	0	0	0	0	0	0	0	1	0
Thecc.01G070900	Phototropic-responsive NPH3 family protein (69%P)	2	S	U	-	U	-	A	0	0	0	0	0	0	0	0	0	0	0	0	0	0	0	0	0	0	0	0	0	0	0	0	0	0	0	0	0	0	0
Thecc.01G071000	Zinc-finger DNA binding protein	28	P	Y	-	-	Y	R	0	0	0	0	0	0	0	0	1	0	0	0	2	0	0	0	0	0	0	0	0	0	0	0	0	0	0	0	1	0	0
Thecc.01G071100	NA	30	-	-	-	-	-	-	0	0	0	0	0	0	0	0	0	0	0	0	0	0	0	0	0	0	0	0	0	0	0	0	0	0	0	0	0	0	0
Thecc.01G071200	Glucan endo-1	None	-	-	-	-	-	-	0	0	0	0	0	0	0	0	0	0	0	0	0	0	0	0	0	0	0	0	0	0	0	0	0	0	0	0	0	0	0
Thecc.01G071300	unknown	None	-	-	-	-	-	-	0	0	0	0	0	0	0	0	0	0	0	0	0	0	0	0	0	0	0	0	0	0	0	0	0	0	0	0	0	0	0
Thecc.01G071400	Formin (69%P)	4	I	-	-	-	-	-	0	0	0	0	0	0	0	0	0	0	0	0	0	0	0	0	0	0	0	0	0	0	0	0	0	0	0	0	0	0	0
Thecc.01G071500	BTB and TAZ domain protein 4 (67%T)	15	Y	-	-	X	Y	I	0	0	0	0	0	0	0	0	0	0	0	0	1	0	0	1	0	0	0	0	0	0	0	0	0	0	0	0	0	0	0
Thecc.01G071700	D5-type cyclin	None	-	-	-	-	-	-	0	0	0	0	0	0	0	0	0	0	0	0	0	0	0	0	0	0	0	0	0	0	0	0	0	0	0	0	0	0	0
Thecc.01G071800	ARM repeat superfamily protein	22	G	Y	Y	-	Y	Y	0	0	0	0	0	1	0	0	0	0	0	0	0	0	0	0	0	0	0	1	0	0	0	0	0	0	0	0	0	0	0
Thecc.01G071900	Calcium ATPase 2 (85%T)	6	Y	Y	Y	Y	Y	P	0	0	0	0	0	1	0	0	0	0	0	0	1	0	0	0	0	0	0	1	0	0	0	0	0	0	0	0	0	0	0
Thecc.01G072000	Voltage dependent anion channel 2 (78%T)	5	-	Y	-	-	-	-	0	0	0	0	0	0	0	0	0	0	0	0	0	0	0	0	0	0	0	0	0	0	0	0	0	0	0	0	0	0	0
Thecc.01G072100	Translation protein SH3-like family protein (91%T)	1	-	-	-	-	-	-	0	0	0	0	0	0	0	0	0	0	0	0	0	0	0	0	0	0	0	0	0	0	0	0	0	0	0	0	0	0	0
Thecc.01G072200	DNA-directed RNA polymerase II subunit RPB1 (84%P)	24	-	-	-	-	-	-	0	0	0	0	0	0	0	0	0	0	0	0	0	0	0	0	0	0	0	0	0	0	0	0	0	0	0	0	0	0	0
Thecc.01G072300	Adenylyl-sulfate kinase (84%U)	7	-	Z	-	-	-	-	0	0	0	0	0	0	0	0	0	0	0	0	0	0	0	0	0	0	0	0	0	0	0	0	0	0	0	0	0	0	0
Thecc.01G072400	uncharacterized protein (53%P)	1	-	-	-	Z	-	-	0	0	0	0	0	0	0	0	0	0	0	0	0	0	0	0	0	0	0	0	0	0	0	0	0	0	0	0	0	0	0
Thecc.01G072500	Plant U-box 49 (75%T)	14	-	-	-	-	-	-	0	0	0	0	1	0	0	0	0	0	0	0	0	0	0	0	0	0	0	0	0	0	0	0	0	0	0	0	0	0	0
Thecc.01G072600	unknown	None	-	-	-	-	-	-	0	0	0	0	0	0	0	0	0	0	0	0	0	0	0	0	0	0	0	0	0	0	0	0	0	0	0	0	0	0	0
Thecc.01G072700	GRAS family transcription factor (67%P)	None	-	-	-	-	-	-	0	0	0	0	0	0	0	0	0	0	0	0	0	0	0	0	0	0	0	0	0	0	0	0	0	0	0	0	0	0	0
Thecc.01G072800	Glycosyl hydrolase family protein 43 (74%T)	4	-	-	-	Z	Z	Z	0	0	0	0	2	0	0	0	1	0	0	0	0	0	0	0	0	0	0	0	0	0	0	0	0	0	1	0	0	0	0
Thecc.01G072900	uncharacterized protein (47%P)	None	-	-	-	-	-	-	0	0	0	0	0	1	0	0	0	0	0	0	0	0	0	0	0	0	0	0	0	0	0	0	0	0	0	0	0	0	0
Thecc.01G073000	Transducin family protein / WD-40 repeat family protein (71%T)	1	-	Z	-	-	-	-	0	0	0	0	0	0	0	0	0	0	0	0	0	0	0	0	0	0	0	0	0	0	0	0	0	0	0	0	0	0	0
Thecc.01G073100	Tetratricopeptide repeat-like superfamily protein	7	Z	Z	-	Z	-	Z	0	0	0	0	0	0	0	0	0	0	0	0	0	0	0	0	0	0	0	0	0	0	0	0	0	0	0	0	0	0	0
Thecc.01G073200	Ribosomal protein L12/ ATP-dependent Clp protease adaptor protein ClpS family protein (61%P)	26	-	-	-	-	I	-	0	0	0	0	0	0	0	0	0	0	0	0	0	0	0	0	0	0	0	0	0	0	0	0	0	0	0	0	0	0	0
Thecc.01G073300	Homeodomain-like/winged-helix DNA-binding family protein (66%P)	1	-	-	-	-	-	-	0	0	0	0	0	0	0	0	0	0	0	0	0	0	0	0	0	0	0	0	0	0	0	0	0	0	0	0	0	0	0
Thecc.01G073400	NADH-ubiquinone oxidoreductase-related (76%P)	7	-	-	-	-	R	-	0	0	0	0	0	0	0	0	0	0	0	0	0	0	0	0	0	0	0	0	0	0	0	0	0	0	0	0	0	0	0
Thecc.01G073500	N-acetyl-l-glutamate synthase 1 (74%P)	2	I	-	S	-	I	I	0	0	0	0	0	0	0	0	1	0	0	0	0	0	0	0	0	0	0	0	0	0	0	0	0	0	0	0	0	0	0
Thecc.01G073600	(1 of 14) PF12734 - cysteine-rich TM module stress tolerance (CYSTM)	22	-	-	Y	-	S	-	0	0	0	0	0	0	0	0	0	0	0	0	0	0	0	0	0	0	0	0	0	0	0	2	0	0	0	0	0	0	0
Thecc.01G073700	uncharacterized protein conserved protein (54%P)	30	-	-	-	-	-	-	0	0	0	0	0	0	0	0	0	0	0	0	0	0	0	0	0	0	0	0	0	0	0	0	0	0	0	0	0	0	0
Thecc.01G073800	CCCH-type zinc fingerfamily protein with RNA-binding domain (76%P)	25	Y	-	-	-	Y	-	0	0	0	0	0	0	0	0	0	0	0	0	0	0	0	0	0	0	0	0	0	0	0	0	0	0	1	0	0	0	0
Thecc.01G073900	uncharacterized protein (67%P)	4	R	-	-	-	-	-	0	0	0	0	0	0	0	0	0	0	0	0	1	0	0	0	0	0	0	0	0	0	0	0	0	0	0	0	0	0	0
Thecc.01G074000	Cyclin d1	None	-	-	-	-	-	-	0	0	0	0	0	0	0	0	0	0	0	0	0	0	0	0	0	0	0	0	0	0	0	0	0	0	0	0	0	0	0
Thecc.01G074100	Heptahelical protein 4 (78%P)	11	Y	-	Y	-	P	Y	0	0	0	0	0	0	0	0	0	0	0	0	0	0	0	0	0	0	0	0	0	0	0	0	0	0	0	0	0	1	0
Thecc.01G074200	Galactosyl transferase GMA12/MNN10 family protein (67%T)	10	-	-	-	U	U	Y	0	0	0	0	0	0	0	0	0	1	0	0	1	0	0	0	0	0	0	0	0	0	0	0	0	0	0	0	0	0	0
Thecc.01G074300	p-loop containing nucleoside triphosphate hydrolases superfamily protein (86%T)	1	Z	-	-	-	-	-	0	0	0	0	0	0	0	0	0	0	0	0	0	0	0	0	0	0	0	0	0	0	0	0	0	0	0	0	0	0	0
Thecc.01G074400	Histone-lysine N-methyltransferase NSD3	7	-	Z	-	-	-	-	0	0	0	0	0	0	1	0	0	0	0	0	0	0	0	0	0	0	0	0	0	0	0	0	0	0	0	0	0	0	0
Thecc.01G074500	Serine carboxypeptidase-like 2	2	H	B	Z	Z	H	Z	0	0	0	0	0	0	0	0	0	0	0	0	0	0	0	0	0	0	0	0	0	0	0	0	0	0	0	0	0	0	0
Thecc.01G074600	uncharacterized protein conserved protein UCP031279 (55%P)	16	-	Y	Y	-	-	-	0	0	0	0	0	0	0	0	0	0	0	0	0	0	0	0	0	0	0	0	0	0	0	0	0	0	0	0	0	0	0
Thecc.01G074700	ARM repeat superfamily protein (76%T)	21	-	-	-	-	-	-	0	0	0	0	0	0	0	0	0	0	0	0	0	0	0	0	0	0	0	0	0	0	0	0	0	0	0	0	0	0	0
Thecc.01G074800	unknown	None	-	-	-	-	-	-	0	0	0	0	0	0	0	0	0	0	0	0	0	0	0	0	0	0	0	0	0	0	0	0	0	0	0	0	0	0	0
Thecc.01G075000	VQ motif-containing protein	6	P	-	P	Y	Y	P	0	0	0	0	0	1	0	0	0	0	0	0	0	0	0	0	0	0	0	0	0	0	0	0	0	0	0	0	0	0	0
Thecc.01G075100	p-loop containing nucleoside triphosphate hydrolases superfamily protein (73%T)	1	-	-	-	-	-	Z	0	0	0	0	0	0	0	0	0	0	0	0	0	0	0	0	0	0	0	0	0	0	0	0	0	0	0	0	0	0	0
Thecc.01G075200	BSD domain-containing protein	1	R	-	-	-	-	-	0	0	0	0	0	0	0	0	0	0	0	0	0	0	0	0	0	0	0	0	0	0	0	0	0	0	0	0	0	0	0
Thecc.01G075300	ACT domain repeat 1 (62%P)	6	Y	Y	Y	-	Y	Y	0	0	0	0	0	0	0	0	0	0	0	0	0	0	0	0	0	0	0	0	0	0	0	0	0	0	0	0	0	0	0
Thecc.01G075400	Phloem protein 2-like a10	None	-	X	-	-	-	-	0	0	0	0	0	0	0	0	0	0	0	0	0	0	0	0	0	0	0	0	0	1	0	0	0	0	0	0	0	0	0
Thecc.01G075500	uncharacterized protein (81%P)	21	-	-	-	-	-	-	0	0	0	0	0	0	0	0	0	0	0	0	1	0	0	0	0	0	0	0	0	0	0	0	0	0	0	0	0	0	0
Thecc.01G075600	Phytosulfokines 3 precursor	22	Y	C	G	-	C	-	0	0	0	0	1	0	0	1	0	0	0	0	0	0	0	0	0	0	0	0	0	0	0	0	0	0	0	0	0	0	0
Thecc.01G075800	uncharacterized protein (57%P)	5	-	U	-	-	-	-	0	0	0	0	0	0	0	0	0	0	0	0	0	0	0	0	0	0	0	0	0	0	0	0	0	0	0	0	0	0	0
Thecc.01G075900	Basic leucine-zipper 5	10	Y	Y	Y	-	S	Y	0	0	0	0	0	0	0	0	0	0	0	0	0	0	0	0	0	0	0	0	0	0	0	0	0	0	0	0	0	0	0
Thecc.01G076000	uncharacterized protein (50%P)	None	-	-	-	-	-	-	0	0	0	0	0	0	0	0	0	0	0	0	0	0	0	0	0	0	0	0	0	0	0	0	0	0	0	0	0	0	0
Thecc.01G076100	uncharacterized protein	None	-	-	-	-	-	-	0	0	0	0	0	1	0	0	0	0	0	0	0	0	0	0	0	0	0	0	0	0	0	0	0	0	0	0	0	0	0
Thecc.01G076200	Growth-regulating factor 1	30	-	-	-	Z	-	Z	0	0	0	0	0	1	0	0	0	0	0	0	0	0	0	0	0	0	0	1	0	0	1	0	0	0	0	0	0	0	0
Thecc.01G076300	Thioredoxin superfamily protein (70%P)	22	P	-	P	-	P	Y	0	0	0	0	0	0	0	0	0	0	0	0	0	0	0	0	0	0	0	0	0	0	0	0	0	0	0	0	0	0	0
Thecc.01G076400	Thioredoxin superfamily protein (61%T)	2	-	-	-	X	-	-	0	0	0	0	0	0	0	0	0	0	0	0	0	0	0	0	0	0	0	0	0	0	0	0	0	0	0	0	0	0	0
Thecc.01G076500	(1 of 1) KOG0148//KOG0149 - Apoptosis-promoting RNA-binding protein TIA-1/TIAR (RRM superfamily) // Predicted RNA-binding protein SEB4 (RRM superfamily)	None	-	-	-	-	-	-	0	0	0	0	0	0	0	0	0	0	0	0	0	0	0	0	0	0	0	0	0	0	0	0	0	0	0	0	0	0	0
Thecc.01G076600	NAD(P)-binding Rossmann-fold superfamily protein (74%P)	None	-	-	-	-	-	-	0	0	0	0	0	0	0	0	0	0	0	0	0	0	0	0	0	0	0	0	0	0	0	0	0	0	0	0	0	0	0
Thecc.01G076700	Integrase-type DNA-binding superfamily protein (66%P)	None	-	-	-	-	-	-	0	0	0	0	0	0	0	0	0	0	0	0	0	0	0	0	0	0	0	0	0	0	0	0	0	0	0	0	0	0	0
Thecc.01G076800	uncharacterized protein	None	-	-	-	-	-	-	0	0	0	0	0	0	0	0	0	0	0	0	0	0	0	0	0	0	0	0	0	0	0	0	0	0	0	0	0	0	0
Thecc.01G076900	Receptor like protein 44 (73%T)	1	Q	-	-	W	Z	Q	0	0	0	0	0	0	0	0	0	0	0	0	0	0	0	0	0	0	0	0	0	0	0	0	0	0	0	0	0	0	0
Thecc.01G077000	p-loop containing nucleoside triphosphate hydrolases superfamily protein (70%P)	1	-	-	-	-	-	-	0	0	0	0	0	0	0	0	0	0	0	0	0	0	0	0	0	0	0	0	0	0	0	0	0	0	0	0	0	0	0
Thecc.01G077100	uncharacterized protein	4	O	-	O	-	-	-	0	0	0	0	0	0	0	0	0	0	0	0	0	0	0	0	0	0	0	0	0	0	0	0	0	0	0	0	0	0	0
Thecc.01G077200	Squalene monooxygenase (77%P)	23	-	-	-	-	-	R	0	0	0	0	0	0	0	0	0	0	0	0	0	0	0	0	0	0	0	0	0	0	0	0	0	0	0	0	0	0	0
Thecc.01G077300	Tetratricopeptide repeat (TPR)-like superfamily protein	4	-	-	-	-	-	-	0	0	0	0	0	0	0	0	0	0	0	0	0	0	0	0	0	0	0	0	0	0	0	0	0	0	0	0	0	0	0
Thecc.01G077400	Pentatricopeptide repeat (PPR) superfamily protein (62%T)	13	-	-	-	-	-	-	0	0	0	0	0	0	0	0	0	0	0	0	0	0	0	0	0	0	0	0	0	0	0	0	0	0	0	0	0	0	0
Thecc.01G077500	CBS domain-containing protein with a domain of uncharacterized protein function (DUF21) (72%T)	None	-	-	-	-	-	-	0	0	0	0	0	0	0	0	0	0	0	0	0	0	0	0	0	0	0	0	0	0	0	0	0	0	0	0	0	0	0
Thecc.01G077600	GTP-binding protein hflx	1	-	-	-	-	-	-	0	0	0	0	0	0	0	0	0	0	0	0	0	0	0	0	0	0	0	0	0	0	0	0	0	0	0	0	0	0	0
Thecc.01G077700	uncharacterized protein (72%P)	1	-	-	-	-	-	-	0	0	0	0	0	0	0	0	0	0	0	0	0	0	0	0	0	0	0	0	0	0	0	0	0	0	0	0	0	0	0
Thecc.01G077800	(1 of 84) PF01535//PF13041//PF14432 - PPR repeat (PPR) // PPR repeat family (PPR_2) // DYW family of nucleic acid deaminases (DYW_deaminase)	4	-	-	-	-	-	-	0	0	0	0	0	0	0	0	0	0	0	0	0	0	0	0	0	0	0	0	0	0	0	0	0	0	0	0	0	0	0
Thecc.01G077900	unknown	None	-	-	-	-	-	-	0	0	0	0	0	0	0	0	0	0	0	0	0	0	0	0	0	0	0	0	0	0	0	0	0	0	0	0	0	0	0
Thecc.01G078000	1-aminocyclopropane-1-carboxylate synthase (79%U)	22	Y	-	Y	S	A	C	0	0	0	0	0	0	0	1	0	0	0	0	0	0	0	0	0	0	0	0	0	0	1	0	0	0	0	0	1	0	0
Thecc.01G078100	Myb domain protein 84	6	Y	Y	Y	S	Y	Y	0	0	0	0	0	0	0	0	0	0	0	0	0	0	0	0	0	0	0	0	0	0	0	0	0	0	0	0	0	0	0
Thecc.01G078300	Branched-chain amino acid aminotransferase 5 / branched-chain amino acid transaminase 5 (BCAT5) (72%T)	26	-	Y	-	X	-	O	0	0	0	0	0	0	1	0	0	0	0	0	0	0	0	0	0	0	0	0	0	0	0	0	0	0	0	0	0	0	0
Thecc.01G078400	Little nuclei4	4	-	-	-	-	-	-	0	0	0	0	0	0	0	0	0	0	0	0	0	0	0	0	0	0	0	0	0	0	0	0	0	0	0	0	0	0	0
Thecc.01G078500	Serine carboxypeptidase S28 family protein (71%T)	1	W	-	-	-	-	-	0	0	0	0	0	0	0	0	0	0	0	0	0	0	0	0	0	0	0	0	0	0	0	0	0	0	0	0	0	0	0
Thecc.01G078700	Homeodomain-leucine zipper protein HD4 (77%U)	10	P	P	Y	Y	Y	Y	0	0	0	0	0	0	0	0	0	0	0	0	0	0	0	0	0	0	0	0	0	0	1	0	0	0	0	0	0	0	0
Thecc.01G078800	NA	None	-	-	-	-	-	-	0	0	0	0	0	0	0	0	0	0	0	0	0	0	0	0	0	0	0	0	0	0	0	0	0	0	0	0	0	0	0
Thecc.01G078900	Zinc ion binding	1	-	-	-	-	-	-	0	0	0	0	0	0	0	0	0	0	0	0	0	0	0	0	0	0	0	0	0	0	0	0	0	0	0	0	0	0	0
Thecc.01G079000	Xyloglucan endotransglycosylase (85%U)	3	R	O	R	-	R	N	0	0	0	0	0	0	0	0	0	0	0	0	0	0	0	0	0	0	0	0	0	0	0	0	0	0	0	0	0	0	0
Thecc.01G079200	NA	None	-	-	-	-	-	-	0	0	0	0	0	0	0	0	0	0	0	0	0	0	0	0	0	0	0	0	0	0	0	0	0	0	0	0	0	0	0
Thecc.01G079300	uncharacterized protein	None	-	-	-	-	-	-	0	0	0	0	0	0	0	0	0	0	0	0	0	0	0	0	0	0	0	0	0	0	0	0	0	0	0	0	0	0	0
Thecc.01G079400	uncharacterized protein (59%P)	None	-	-	-	-	-	-	0	0	0	0	0	0	0	0	0	0	0	0	0	0	0	0	0	0	0	0	0	0	0	0	0	0	0	0	0	0	0
Thecc.01G079500	Nitrogen fixation S (NIFS)-like 1 (81%T)	1	-	-	-	-	-	-	0	0	0	0	0	0	0	0	0	0	0	0	0	0	0	0	0	0	0	0	0	0	0	0	0	0	0	0	0	0	0
Thecc.01G079600	transcription factor	3	-	-	-	-	-	-	0	0	0	0	0	0	0	0	0	0	0	0	0	0	0	0	0	0	0	0	0	0	0	0	0	0	0	0	0	0	0
Thecc.01G079700	NA	None	-	-	-	-	-	-	0	0	0	0	0	0	1	0	0	0	0	0	0	0	0	0	0	0	0	0	0	0	0	0	0	0	0	0	0	0	0
Thecc.01G079800	(1 of 1) K02266 - cytochrome c oxidase subunit 6a (COX6A)	7	-	-	-	-	-	-	0	0	0	0	0	0	0	0	1	0	0	0	0	0	0	0	0	0	0	0	0	0	0	0	0	0	0	0	0	0	0
Thecc.01G079900	(1 of 4) PTHR11945//PTHR11945:SF164 - MADS BOX PROTEIN // SUBFAMILY NOT NAMED	24	-	-	-	-	-	-	0	0	0	0	0	0	0	0	0	0	0	0	0	0	0	0	0	0	0	0	0	0	0	0	0	0	0	0	1	0	0
Thecc.01G080000	NA	None	-	-	-	-	-	-	0	0	0	0	0	0	0	0	0	0	0	0	0	0	0	0	0	0	0	0	0	1	0	0	0	0	0	0	0	0	0
Thecc.01G080100	uncharacterized protein (50%P)	6	P	Y	P	S	P	P	0	0	0	0	0	0	0	0	0	0	0	0	0	0	0	0	0	0	0	0	0	0	0	0	0	0	0	0	0	0	0
Thecc.01G080200	uncharacterized protein (44%P)	None	-	-	-	-	-	-	0	0	0	0	0	0	0	0	0	0	0	0	0	0	0	0	0	0	0	0	0	0	0	0	0	0	0	0	0	0	0
Thecc.01G080300	Tubulin/FtsZ family protein	None	-	-	-	-	-	-	0	0	0	0	0	0	0	0	0	0	0	0	0	0	0	0	0	0	0	0	0	0	0	0	0	0	0	0	0	0	0
Thecc.01G080400	unknown	None	-	-	-	-	-	-	0	0	0	0	0	0	0	0	0	0	0	0	0	0	0	0	0	0	0	0	0	0	0	0	0	0	0	0	0	0	0
Thecc.01G080500	Tubulin alpha-2 chain (98%P)	20	I	-	-	-	-	Y	0	0	1	0	0	1	0	0	0	0	0	0	0	0	0	0	0	0	0	1	0	0	1	0	0	0	0	0	0	0	0
Thecc.01G080600	Receptor kinase (76%U)	12	-	-	-	-	-	-	0	0	0	0	0	0	0	0	0	0	0	0	0	0	0	0	0	0	0	0	0	0	0	0	0	0	0	0	0	0	0
Thecc.01G080700	uncharacterized protein	None	-	-	-	-	-	-	0	0	1	0	1	1	0	0	0	0	0	0	0	0	0	0	0	0	0	1	0	0	1	0	0	0	0	0	0	0	0
Thecc.01G080800	Malate dehydrogenase (87%U)	3	-	-	-	-	-	-	0	0	0	0	0	0	0	0	0	0	0	0	0	0	0	0	0	0	0	0	0	0	0	0	0	0	0	0	0	0	0
Thecc.01G081000	Leucine-rich receptor-like protein kinase family protein (79%T)	1	Z	H	-	Z	Z	Z	0	0	0	0	0	0	0	0	0	0	0	0	0	0	0	0	0	0	0	0	0	0	0	0	0	0	0	0	0	0	0
Thecc.01G081200	Hexokinase-like 3 (62%P)	10	S	Y	Y	Y	-	S	0	0	0	0	0	0	0	0	0	0	0	0	0	0	0	0	0	0	0	0	0	0	0	0	0	0	0	0	0	0	0
Thecc.01G081300	Basic helix-loop-helix DNA-binding superfamily protein	6	S	S	Y	S	S	S	0	0	0	0	0	0	0	0	0	0	0	0	0	0	0	0	0	0	0	0	0	0	0	0	0	0	0	0	0	0	0
Thecc.01G081400	Basic helix-loop-helix DNA-binding superfamily protein	None	-	-	-	-	-	-	0	0	0	0	0	0	0	0	0	0	0	0	0	0	0	0	0	0	0	0	0	0	0	0	0	0	0	0	0	0	0
Thecc.01G081500	(1 of 199) PF01535//PF13041 - PPR repeat (PPR) // PPR repeat family (PPR_2)	24	-	-	-	-	-	-	0	0	0	0	0	0	0	0	0	0	0	0	0	0	0	0	0	0	0	0	0	0	0	0	0	0	0	0	0	0	0
Thecc.01G081600	Transducin/WD40 repeat-like superfamily protein (77%T)	1	-	-	-	-	-	-	0	0	0	0	0	0	0	0	0	0	0	0	0	0	0	0	0	0	0	0	0	0	0	0	0	0	0	0	0	0	0
Thecc.01G081700	p-loop containing nucleoside triphosphate hydrolases superfamily protein (70%P)	32	-	-	-	-	U	-	0	0	0	0	0	0	0	0	0	0	0	0	0	0	0	0	0	0	0	0	0	0	0	0	0	0	0	0	0	0	0
Thecc.01G081800	Major facilitator superfamily protein (69%P)	10	-	-	Y	Y	Y	Y	0	0	0	0	0	0	0	0	0	0	0	0	0	0	0	0	0	0	0	0	0	0	0	0	0	0	0	0	0	0	0
Thecc.01G081900	UDP-Glycosyltransferase superfamily protein (63%P)	7	-	-	-	W	-	-	0	0	0	0	0	0	0	0	0	0	0	0	0	0	0	0	0	0	0	0	0	0	0	0	0	0	0	0	0	0	0
Thecc.01G082000	mitochondrial (82%T)	24	-	-	-	-	Y	-	0	0	0	0	0	0	0	0	0	0	0	0	0	0	0	0	0	0	0	0	0	0	0	0	0	0	0	0	0	0	0
Thecc.01G082100	uncharacterized protein (57%P)	1	-	-	-	-	-	-	0	0	0	0	0	0	0	0	0	0	0	0	0	0	0	0	0	0	0	0	0	0	0	0	0	0	0	0	0	0	0
Thecc.01G082200	Phosphoenolpyruvate carboxykinase 1 (83%T)	6	Y	Y	Y	-	Y	Y	0	0	0	0	0	0	0	0	0	0	0	0	0	0	0	0	0	0	0	0	0	0	0	0	0	0	0	0	0	0	0
Thecc.01G082300	TRNA-dihydrouridine synthase (85%U)	1	-	-	-	-	-	-	0	0	0	0	0	0	0	0	1	0	0	0	0	0	0	0	0	0	0	0	0	0	0	0	0	0	0	0	0	0	0
Thecc.01G082400	LisH/CRA/RING-U-box domains-containing protein (69%P)	6	Y	Y	Y	Y	Y	Y	0	0	0	0	0	0	0	0	0	0	0	0	0	0	0	0	0	0	0	0	0	0	0	0	0	0	0	0	0	0	0
Thecc.01G082500	NA	None	-	-	-	-	-	-	0	0	0	0	0	0	0	0	0	0	0	0	0	0	0	0	0	0	0	0	0	0	0	0	0	0	0	0	0	0	0
Thecc.01G082600	Zinc finger family protein	1	H	H	H	Z	H	H	0	0	0	0	0	0	0	0	0	0	0	0	0	0	0	0	0	0	0	0	0	0	0	0	0	0	0	0	0	0	0
Thecc.01G082700	uncharacterized protein	None	-	-	-	-	-	-	0	0	0	0	0	0	0	0	0	0	0	0	0	0	0	0	0	0	0	0	0	1	0	0	0	0	1	0	0	0	0
Thecc.01G082900	transcription factor	4	I	-	-	-	-	-	0	0	0	0	0	0	0	0	0	0	0	0	0	0	0	0	0	0	0	0	0	0	0	0	0	0	0	0	0	0	0
Thecc.01G083100	Hydroxyproline-rich glycoprotein family protein (70%T)	26	I	-	-	X	I	-	0	0	0	0	0	0	0	0	1	0	0	0	0	0	0	0	0	0	0	0	0	0	0	1	0	0	0	0	0	0	0
Thecc.01G083200	Homeodomain-like superfamily protein	24	-	-	-	-	-	-	0	0	0	0	0	0	0	0	0	0	0	0	0	0	0	0	0	0	0	0	0	0	0	0	0	0	0	0	0	0	0
Thecc.01G083300	Basic helix-loop-helix DNA-binding superfamily protein (63%P)	1	I	-	-	-	I	-	0	0	0	0	1	1	0	0	0	0	0	0	0	0	0	0	0	0	0	0	0	0	0	0	0	0	0	0	0	0	0
Thecc.01G083400	uncharacterized protein	None	-	-	-	-	-	-	0	0	0	0	0	0	0	0	0	0	0	0	0	0	0	0	0	0	0	0	0	0	0	0	0	0	0	0	0	0	0
Thecc.01G083500	Glycosyl hydrolase family protein (64%T)	1	-	-	-	-	R	-	0	0	0	0	0	1	0	0	0	0	0	0	0	0	0	0	0	0	0	1	0	0	1	0	0	0	0	0	0	0	0
Thecc.01G083600	uncharacterized protein (81%P)	27	P	Y	R	U	R	-	0	0	0	0	0	0	0	0	0	0	0	0	1	0	0	0	0	0	0	0	0	0	0	0	0	0	0	0	0	0	0
Thecc.01G083700	uncharacterized protein (59%P)	26	Z	X	-	-	-	-	0	0	0	0	0	0	0	0	0	0	0	0	0	0	0	0	0	0	0	0	0	0	0	0	0	0	0	0	0	0	0
Thecc.01G083800	mitochondrial HSO70 2 (82%T)	10	-	Y	-	S	Y	Y	0	0	0	0	0	0	0	0	0	0	0	0	0	0	0	0	0	0	0	0	0	0	0	0	0	0	0	0	0	0	0
Thecc.01G083900	uncharacterized protein (68%P)	1	-	-	-	-	-	-	0	0	0	0	0	0	0	0	0	0	0	0	0	0	0	0	0	0	0	0	0	0	0	0	0	0	0	0	0	0	0
Thecc.01G084000	White-brown-complex ABC transporter family (78%U)	None	-	-	-	-	-	-	0	0	0	0	0	0	0	0	0	0	0	0	0	0	0	0	0	0	0	0	0	0	0	0	0	0	0	0	0	0	0
Thecc.01G084200	Serine-threonine protein kinase	10	I	S	-	S	S	Y	0	0	0	0	0	0	0	1	0	0	0	0	0	0	0	0	0	0	0	0	0	0	0	0	0	0	0	0	0	0	0
Thecc.01G084300	(1 of 1) K05752 - chromosome 3 open reading frame 10 (C3ORF10, HSPC300)	30	-	-	-	-	-	-	0	0	0	0	0	0	0	0	0	0	0	0	0	0	0	0	0	0	0	0	0	0	0	0	0	0	0	0	0	0	0
Thecc.01G084400	Zincin-like metalloproteases family protein (80%P)	1	-	-	-	-	-	-	0	0	0	0	0	0	0	0	0	0	0	0	0	0	0	0	0	0	0	0	0	0	0	0	0	0	0	0	0	0	0
Thecc.01G084500	Serine transhydroxymethyltransferase 1 (89%T)	2	-	H	-	Z	H	H	0	0	0	0	0	0	0	0	0	0	0	0	0	0	0	0	0	0	0	0	0	0	0	0	0	0	0	0	0	0	0
Thecc.01G084600	uncharacterized protein	None	-	-	-	-	-	-	0	0	0	0	0	0	0	0	1	0	0	0	0	0	0	0	0	0	0	0	0	0	0	1	0	0	0	0	0	0	0
Thecc.01G084700	NA	None	-	-	-	-	-	-	0	0	0	0	0	0	0	0	0	0	0	0	0	0	0	0	0	0	0	0	0	0	0	0	0	0	0	0	0	0	0
Thecc.01G084800	NA	2	-	-	-	-	-	-	0	0	0	0	0	0	0	1	0	0	0	0	0	0	0	0	0	0	0	0	0	0	0	0	0	0	0	0	0	0	0
Thecc.01G084900	(1 of 1) PTHR11945//PTHR11945:SF184 - MADS BOX PROTEIN // SUBFAMILY NOT NAMED	None	-	-	-	-	Y	-	0	0	0	0	0	0	0	0	0	0	0	0	0	0	0	0	0	0	0	0	0	0	0	0	0	0	0	0	0	0	0
Thecc.01G085000	(1 of 1) PTHR11945//PTHR11945:SF193 - MADS BOX PROTEIN // SUBFAMILY NOT NAMED	None	-	-	-	-	-	-	0	0	0	0	0	0	0	0	0	0	0	0	0	0	0	0	0	0	0	0	0	0	1	0	0	0	0	0	0	0	0
Thecc.01G085100	unknown	None	Y	-	-	-	-	Y	0	0	0	0	0	0	0	0	0	0	0	0	1	0	0	0	0	0	0	0	0	0	0	0	0	0	0	0	0	0	0
Thecc.01G085200	Concanavalin A-like lectin protein kinase family protein (63%P)	13	-	-	-	-	-	Y	0	0	0	0	0	0	0	4	0	0	0	0	0	0	0	0	0	0	0	0	0	0	0	0	0	0	0	0	0	0	0
Thecc.01G085300	(1 of 41) PF00139 - Legume lectin domain (lectin_legB)	10	-	-	-	Y	-	-	0	0	0	0	0	0	0	0	0	0	0	0	0	0	0	0	0	0	0	0	0	0	0	0	0	0	0	0	0	0	0
Thecc.01G085400	(1 of 1173) 2.7.11.1 - Non-specific serine/threonine protein kinase / Threonine-specific protein kinase	29	-	-	-	-	-	-	0	0	0	0	0	0	0	0	0	0	0	0	0	0	0	0	0	0	0	0	0	0	0	0	0	0	0	0	0	0	0
Thecc.01G085600	(1 of 1) PTHR24012//PTHR24012:SF484 - FAMILY NOT NAMED // PLEXUS, ISOFORM A-RELATED	None	-	-	-	-	-	-	0	0	0	0	0	0	0	0	0	0	0	0	0	0	0	0	0	0	0	0	0	0	0	0	0	0	0	0	0	0	0
Thecc.01G085700	(1 of 1173) 2.7.11.1 - Non-specific serine/threonine protein kinase / Threonine-specific protein kinase	None	-	-	-	Y	-	-	0	0	0	0	0	0	0	0	0	0	0	0	0	0	0	0	0	0	0	0	0	0	0	0	0	0	0	0	0	0	0
Thecc.01G085800	Concanavalin A-like lectin protein kinase family protein	None	-	-	-	-	-	-	0	0	0	0	0	0	0	0	0	0	0	0	0	0	0	0	0	0	0	0	0	0	0	0	0	0	0	0	0	0	0
Thecc.01G085900	Concanavalin A-like lectin protein kinase family protein (65%P)	None	-	-	-	-	-	-	0	0	0	0	0	0	0	0	0	0	0	0	0	0	0	0	0	0	0	0	0	0	0	0	0	0	0	0	0	0	0
Thecc.01G086000	uncharacterized protein	None	-	-	-	-	-	-	0	0	0	0	0	0	0	0	1	0	0	0	0	0	0	0	0	0	0	0	0	1	0	0	1	0	0	0	0	0	0
Thecc.01G086100	Concanavalin A-like lectin protein kinase family protein (65%P)	None	-	-	-	Y	-	Y	0	0	0	0	0	0	0	0	0	0	0	0	0	0	0	0	0	0	0	0	0	0	0	0	0	0	0	0	0	0	0
Thecc.01G086200	Concanavalin A-like lectin protein kinase family protein (66%P)	22	-	-	-	-	-	-	0	0	0	0	0	0	0	0	0	0	0	0	0	0	0	0	0	0	0	0	0	0	0	0	0	0	0	0	0	0	0
Thecc.01G086300	Concanavalin A-like lectin protein kinase family protein (68%P)	None	-	-	-	-	-	-	0	0	0	0	0	0	0	0	0	1	0	0	1	0	0	0	0	0	0	0	0	0	0	0	0	0	0	0	0	0	0
Thecc.01G086400	Rhamnogalacturonate lyase family protein	6	Y	Y	Y	Y	Y	Y	0	0	0	0	0	1	0	0	0	0	0	0	0	0	0	0	0	0	0	0	0	0	0	0	0	0	0	0	0	0	0
Thecc.01G086500	Cinnamyl alcohol dehydrogenase 6 (69%T)	None	-	-	-	-	-	-	0	0	0	0	0	0	0	0	0	0	0	0	0	0	0	0	0	0	0	0	0	0	0	0	0	0	0	0	0	0	0
Thecc.01G086600	Geraniol dehydrogenase 1 (82%P)	None	-	I	-	-	I	-	0	0	0	0	0	0	0	2	1	0	0	0	0	0	0	0	0	0	0	0	0	0	0	0	0	0	0	0	0	0	0
Thecc.01G086700	(1 of 4) PTHR11695//PTHR11695:SF588 - ALCOHOL DEHYDROGENASE RELATED // SUBFAMILY NOT NAMED	None	-	-	-	Y	-	-	0	0	0	0	0	0	1	0	0	0	0	0	0	0	0	0	0	0	0	0	0	0	0	0	0	0	0	0	0	0	0
Thecc.01G086800	Geraniol dehydrogenase 1 (90%P)	None	-	-	-	-	-	-	0	0	0	0	0	0	0	0	0	0	0	0	0	0	0	0	0	0	0	0	0	0	0	0	0	0	0	0	0	0	0
Thecc.01G086900	(1 of 4) PTHR11695//PTHR11695:SF588 - ALCOHOL DEHYDROGENASE RELATED // SUBFAMILY NOT NAMED	None	-	-	-	-	-	-	0	0	0	0	0	0	0	0	0	0	0	0	0	0	0	0	0	0	0	0	0	0	0	0	0	0	0	0	0	0	0
Thecc.01G087000	(1 of 7) PTHR11695:SF497 - CINNAMYL ALCOHOL DEHYDROGENASE 6-RELATED	6	Y	Y	Y	Y	Y	Y	0	0	0	0	0	0	0	0	0	0	0	0	0	0	0	0	0	0	0	0	0	0	0	0	0	0	0	0	0	0	0
Thecc.01G087100	(1 of 7) PTHR11695:SF497 - CINNAMYL ALCOHOL DEHYDROGENASE 6-RELATED	None	-	-	-	-	-	-	0	0	0	0	0	0	0	0	0	0	0	0	0	0	0	0	0	0	0	0	0	0	0	0	0	0	0	0	0	0	0
Thecc.01G087200	(1 of 7) PTHR11695:SF497 - CINNAMYL ALCOHOL DEHYDROGENASE 6-RELATED	None	-	-	-	-	-	-	0	0	0	0	0	0	0	0	0	0	0	0	0	0	0	0	0	0	0	0	0	0	0	0	0	0	0	0	0	0	0
Thecc.01G087300	Geraniol dehydrogenase 1 (66%U)	None	-	-	-	Y	-	-	0	0	0	0	0	0	1	0	0	0	0	0	0	0	0	0	0	0	0	0	0	0	0	0	0	0	0	0	0	0	0
Thecc.01G087400	(1 of 7) PTHR11695:SF497 - CINNAMYL ALCOHOL DEHYDROGENASE 6-RELATED	6	Y	Y	Y	Y	Y	Y	0	0	0	0	0	0	0	0	0	0	0	0	0	0	0	0	0	0	0	0	0	0	0	0	0	0	0	0	0	0	0
Thecc.01G087600	unknown	None	-	-	-	-	-	-	0	0	0	0	0	0	0	0	0	0	0	0	0	0	0	0	0	0	0	0	0	0	0	0	0	0	0	0	0	0	0
Thecc.01G087700	Dof-type zinc finger DNA-binding family protein (60%P)	None	-	-	-	-	-	-	0	0	0	0	0	0	0	0	0	0	0	0	0	0	0	0	0	0	0	0	0	0	0	0	0	0	0	0	0	0	0
Thecc.01G087800	Di-glucose binding protein with Kinesin motor domain (69%T)	10	I	-	-	S	S	S	0	0	0	0	0	0	0	0	0	0	0	0	0	0	0	0	0	0	0	0	0	0	0	0	0	0	0	0	0	0	0
Thecc.01G087900	Zinc finger protein	None	-	-	-	-	Y	Y	0	0	0	0	0	0	0	0	0	0	0	0	0	0	0	0	0	0	0	0	0	0	0	0	0	0	0	0	0	0	0
Thecc.01G088000	Methylmalonate-semialdehyde dehydrogenase (66%P)	1	-	-	-	Z	-	Z	0	0	0	0	0	0	0	0	0	0	0	0	0	0	0	0	0	0	0	0	0	0	0	0	0	0	0	0	0	0	0
Thecc.01G088100	TRNA/rRNA methyltransferase family protein (64%P)	2	-	-	-	Z	-	-	0	0	0	0	0	0	0	0	0	0	0	0	0	0	0	0	0	0	0	0	0	0	0	0	0	0	0	0	0	0	0
Thecc.01G088200	Exostosin family protein (76%T)	1	-	-	-	-	-	-	0	0	0	0	0	0	0	0	0	0	0	0	0	0	0	0	0	0	0	0	0	0	0	0	0	0	0	0	0	0	0
Thecc.01G088300	Nramp transporter	None	-	-	-	-	-	-	0	0	0	0	0	0	0	0	0	0	0	0	0	0	0	0	0	0	0	0	0	0	0	0	0	0	0	0	0	0	0
Thecc.01G088400	Deoxyxylulose-5-phosphate synthase (76%T)	24	C	C	C	-	I	C	0	0	0	0	0	0	0	0	0	0	0	0	0	0	0	0	0	0	0	0	0	0	0	0	0	0	0	0	0	0	0
Thecc.01G088500	1-deoxy-D-xylulose-5-phosphate synthase (74%P)	None	-	-	-	-	-	-	0	0	0	0	0	0	0	0	0	0	0	0	0	0	0	0	0	0	0	0	0	0	0	0	0	0	0	0	0	0	0
Thecc.01G088600	Nucleic acid binding protein	13	-	-	-	-	-	-	0	0	0	0	1	0	0	0	0	0	0	0	1	0	0	0	0	0	0	0	0	0	0	0	0	0	0	0	0	0	0
Thecc.01G088700	Pentatricopeptide repeat (PPR) superfamily protein	13	-	-	-	-	-	-	0	0	0	0	0	0	0	0	0	0	0	0	1	0	0	0	0	0	0	0	0	0	0	0	0	0	0	0	0	0	0
Thecc.01G088800	UDP-Glycosyltransferase superfamily protein	None	-	-	-	-	-	-	0	0	0	0	0	0	0	0	0	0	0	0	0	0	0	0	0	0	0	0	0	0	0	0	0	0	0	0	0	0	0
Thecc.01G088900	uncharacterized protein	None	-	-	-	-	-	-	0	0	0	0	0	0	0	0	0	0	0	0	0	0	0	0	0	0	0	0	0	0	0	0	0	0	0	0	0	0	0
Thecc.01G089000	UDP-Glycosyltransferase superfamily protein	21	-	-	-	U	-	-	0	0	0	0	0	0	1	0	0	0	0	0	0	0	0	0	0	0	0	0	0	0	0	0	0	0	0	0	0	0	0
Thecc.01G089100	Transcription initiation factor TFIID subunit 8	4	-	-	-	-	-	-	0	0	0	0	0	0	0	0	0	0	0	0	0	0	0	0	0	0	0	0	0	0	0	0	0	0	0	0	0	0	0
Thecc.01G089200	ROP binding protein kinases 1	3	-	-	-	-	-	R	0	0	0	0	0	0	0	0	0	0	0	0	0	0	0	0	0	0	0	0	0	0	0	0	0	0	0	0	0	0	0
Thecc.01G089300	Tetratricopeptide repeat (TPR)-like superfamily protein	3	-	X	-	-	-	-	0	0	0	0	0	0	0	0	0	0	0	0	0	0	0	0	0	0	0	0	0	0	0	0	0	0	0	0	0	0	0
Thecc.01G089400	AP2-like ethylene-responsive transcription factor AIL6 (67%P)	25	-	U	U	U	C	C	0	0	0	0	0	0	0	0	0	0	0	0	0	0	0	0	0	0	0	0	0	0	0	0	0	0	1	0	0	0	0
Thecc.01G089600	U-box domain-containing protein kinase family protein	6	Y	Y	Y	S	Y	Y	0	0	0	0	0	0	0	0	0	0	0	0	0	0	0	0	0	0	0	0	0	0	0	0	0	0	0	0	0	0	0
Thecc.01G089700	Xanthine/uracil permease family protein (68%P)	1	Z	Z	-	Z	Z	Z	0	0	0	0	0	0	0	0	0	0	0	0	0	0	0	0	0	0	0	0	0	0	0	0	0	0	0	0	0	0	0
Thecc.01G089800	NA	None	-	-	-	-	-	-	0	0	0	0	0	0	0	0	0	0	0	0	0	0	0	0	0	0	0	0	0	0	0	0	0	1	0	0	0	0	0
Thecc.01G089900	uncharacterized protein (66%P)	7	-	-	-	-	-	-	0	0	0	0	0	0	0	0	0	0	0	0	0	0	0	0	0	0	0	0	0	0	0	0	0	0	0	0	0	0	0
Thecc.01G090000	SGT1 (62%P)	1	-	-	-	-	-	-	0	0	0	0	0	0	0	0	0	0	0	0	0	0	0	0	0	0	0	0	0	0	0	0	0	0	0	0	0	0	0
Thecc.01G090100	Nicotinamidase 1 (78%P)	21	-	-	R	-	-	R	0	1	1	0	0	1	0	0	0	0	0	0	0	0	0	0	0	0	0	1	0	0	1	0	0	0	0	0	0	0	0
Thecc.01G090200	Kinase interacting family protein	19	C	U	-	-	C	-	0	0	0	0	0	0	0	0	0	0	0	0	0	0	0	0	0	0	0	0	0	0	0	0	0	0	0	0	0	0	0
Thecc.01G090300	uncharacterized protein (55%P)	1	Z	W	-	X	-	-	0	0	0	0	0	0	0	0	0	0	0	0	0	0	0	0	0	0	0	0	0	0	0	0	1	0	0	0	0	0	0
Thecc.01G090400	Haloacid dehalogenase-like hydrolase superfamily protein (69%P)	30	-	-	-	-	-	-	0	0	0	0	0	0	0	0	0	0	0	0	0	0	0	0	0	0	0	0	0	0	0	0	0	0	0	0	0	0	0
Thecc.01G090500	Basic helix-loop-helix DNA-binding superfamily protein	19	I	-	-	I	Y	-	0	0	0	0	0	0	0	0	0	0	0	0	0	0	0	0	0	0	0	0	0	0	0	0	0	0	0	0	0	0	0
Thecc.01G090600	MSCS-like 2 (66%P)	4	-	-	-	-	-	-	0	0	0	0	0	0	0	0	0	0	1	0	0	0	1	0	0	0	0	0	0	0	0	0	0	0	0	0	0	1	0
Thecc.01G090700	NADPH-dependent thioredoxin reductase A (75%T)	1	-	-	-	Z	-	-	0	0	0	0	0	0	0	0	0	0	0	0	0	0	0	0	0	0	0	0	0	0	0	0	0	0	0	0	0	0	0
Thecc.01G090800	(1 of 3) PTHR30566//PTHR30566:SF13 - YNAI-RELATED MECHANOSENSITIVE ION CHANNEL // MECHANOSENSITIVE ION CHANNEL PROTEIN 2, CHLOROPLASTIC	None	-	-	-	-	-	-	0	0	0	0	0	0	0	0	0	0	0	0	0	0	0	0	0	0	0	0	0	0	0	0	0	0	0	0	0	0	0
Thecc.01G090900	(1 of 3) PTHR30566//PTHR30566:SF13 - YNAI-RELATED MECHANOSENSITIVE ION CHANNEL // MECHANOSENSITIVE ION CHANNEL PROTEIN 2, CHLOROPLASTIC	2	-	-	-	-	-	-	0	0	0	0	0	0	0	0	0	0	0	0	0	0	0	0	0	0	0	0	0	0	0	0	0	0	0	0	0	0	0
Thecc.01G091000	O-fucosyltransferase family protein (79%P)	1	Z	-	-	Z	Z	-	0	0	0	0	0	0	0	0	0	0	0	0	0	0	0	0	0	0	0	0	0	0	0	0	0	0	0	0	0	0	0
Thecc.01G091200	Tyrosine phosphatase-like protein PASTICCINO 2A (75%P)	1	-	-	-	Z	-	-	0	0	0	0	0	0	0	0	0	0	0	0	0	0	0	0	0	0	0	0	0	0	0	0	0	0	0	0	0	0	0
Thecc.01G091300	K-box region and MADS-box transcription factor family protein (71%T)	26	-	X	-	-	-	-	0	0	0	0	0	0	0	0	0	0	0	0	0	0	0	0	0	0	0	0	0	1	0	0	0	0	0	0	0	0	0
Thecc.01G091400	DNA primase	1	Z	-	-	-	-	-	0	0	0	0	0	0	0	0	0	0	0	0	0	0	0	0	0	0	0	0	0	0	0	0	0	0	0	0	0	0	0
Thecc.01G091500	Alkaline-phosphatase-like family protein	1	-	-	-	Z	-	-	0	0	0	0	0	0	0	0	0	0	0	0	0	0	0	0	0	0	0	0	0	0	0	0	0	0	0	0	0	0	0
Thecc.01G091600	uncharacterized protein	9	-	-	-	-	-	-	0	0	0	0	0	0	0	0	0	0	0	0	0	0	0	0	0	0	0	0	0	0	0	0	0	0	0	0	0	0	0
Thecc.01G091700	unknown	None	-	-	-	-	-	-	0	0	0	0	0	0	0	0	0	0	0	0	0	0	0	0	0	0	0	0	0	0	0	0	0	0	0	0	0	0	0
Thecc.01G091800	Basic helix-loop-helix DNA-binding superfamily protein	4	-	-	-	-	-	-	0	0	0	0	0	0	0	0	0	0	0	0	0	0	0	0	0	0	0	0	0	0	0	0	0	0	0	0	0	0	0
Thecc.01G091900	Ribosomal protein S5 domain 2-like superfamily protein (67%T)	9	-	-	-	Y	-	-	0	0	0	0	0	0	0	0	0	0	0	0	0	0	0	0	0	0	0	0	0	0	0	0	0	0	0	0	0	0	0
Thecc.01G092000	Ubiquitin-specific protease 17	8	Y	-	-	Y	Y	-	0	0	0	0	0	0	0	0	0	0	0	1	0	0	0	0	0	0	0	0	0	0	0	0	0	0	0	0	0	0	0
Thecc.01G092100	Dicarboxylate carrier 2 (72%T)	6	P	P	P	Y	P	P	0	0	0	0	0	0	0	0	0	0	0	0	0	0	0	0	0	0	0	0	0	0	0	0	0	0	1	0	0	0	0
Thecc.01G092200	uncharacterized protein (59%P)	14	Z	-	-	-	I	-	0	0	0	0	0	0	0	0	0	0	0	0	0	0	0	0	0	0	0	0	0	0	0	0	0	1	0	0	0	0	0
Thecc.01G092300	uncharacterized protein (51%P)	1	I	-	I	Z	H	I	0	0	0	0	0	0	0	0	0	0	0	0	0	0	0	0	0	0	0	0	0	0	0	0	0	0	0	0	0	0	0
Thecc.01G092500	Cyclin d4	21	-	-	-	-	-	-	0	0	0	0	0	0	0	0	0	0	0	0	0	0	0	0	0	0	0	0	0	0	0	0	0	0	0	0	0	0	0
Thecc.01G092600	Phosphofructokinase 5 (81%T)	17	X	O	R	Y	O	R	0	0	2	0	0	3	0	0	0	0	0	0	0	0	0	0	0	0	0	2	0	0	2	0	0	0	0	0	0	0	0
Thecc.01G092700	uncharacterized protein (53%P)	None	-	-	-	-	-	-	0	0	0	0	0	0	0	0	0	0	0	0	0	0	0	0	0	0	0	0	0	0	0	0	0	0	0	0	0	0	0
Thecc.01G092800	ZF-HD homeobox protein	21	-	-	-	-	-	-	0	0	0	0	0	0	0	0	0	0	0	0	0	0	0	0	0	0	0	0	0	0	0	0	0	0	0	0	0	0	0
Thecc.01G093000	NA	None	-	-	-	-	-	-	0	0	0	0	1	0	0	0	0	0	0	0	0	0	0	0	0	0	0	0	0	0	0	0	0	0	0	0	0	0	0
Thecc.01G093100	FH interacting protein 1 (69%P)	6	Y	Y	Y	Y	Y	Y	0	0	0	0	0	0	0	0	0	0	0	0	0	0	0	0	0	0	0	0	0	0	0	0	0	0	0	0	0	0	0
Thecc.01G093200	Alpha/beta-Hydrolases superfamily protein	31	Y	-	-	-	-	-	0	0	0	0	0	0	0	0	0	0	0	0	0	0	0	0	0	0	0	0	0	0	0	0	0	0	0	0	0	0	0
Thecc.01G093300	Folic acid and derivative biosynthetic process	6	P	V	P	Y	P	Y	0	0	0	0	0	0	0	0	0	0	0	0	0	0	0	0	0	0	0	0	0	0	0	0	0	0	0	0	0	0	0
Thecc.01G093400	Target SNARE coiled-coil domain protein (74%P)	28	-	-	-	Y	-	-	0	0	0	0	0	0	0	0	0	0	0	0	0	0	0	0	0	0	0	0	0	0	0	0	0	0	0	0	0	0	0
Thecc.01G093500	uncharacterized protein	6	Y	Y	Y	S	Y	Y	0	0	0	0	0	0	0	0	0	0	0	0	1	0	0	0	0	0	0	0	0	0	0	0	0	0	1	0	0	0	0
Thecc.01G093700	MATE efflux family protein (74%T)	11	P	Y	Y	-	Y	Y	0	0	0	0	0	0	0	0	0	0	0	0	0	0	0	0	0	0	0	0	0	0	0	0	0	0	0	0	0	0	0
Thecc.01G093800	ENTH/ANTH/VHS superfamily protein	11	P	-	-	-	-	-	0	0	0	0	0	0	0	0	0	0	0	0	0	0	0	0	0	0	0	0	0	0	0	0	0	0	0	0	0	0	0
Thecc.01G093900	RING/U-box superfamily protein	10	A	S	Y	S	A	S	0	0	0	0	0	0	0	0	0	0	0	0	0	0	0	0	0	0	0	0	0	0	0	0	0	0	0	0	0	0	0
Thecc.01G094000	Argonaute protein group	10	Y	Y	-	Y	Y	Y	0	0	0	0	0	0	0	0	0	0	0	0	0	0	0	0	0	0	0	0	0	0	0	0	0	0	0	0	1	0	0
Thecc.01G094100	Histone superfamily protein (66%T)	10	U	U	-	U	S	S	0	0	0	0	0	0	1	0	0	0	0	0	0	0	0	0	0	0	0	0	0	0	0	0	0	0	0	0	0	0	0
Thecc.01G094200	(1 of 3) PTHR22891//PTHR22891:SF40 - EUKARYOTIC TRANSLATION INITIATION FACTOR 2C // PROTEIN ARGONAUTE 5	24	-	-	-	-	R	-	0	0	0	0	0	0	0	0	0	0	0	0	0	0	0	0	0	0	0	0	0	0	0	0	0	0	0	0	0	0	0
Thecc.01G094300	uncharacterized protein	None	-	-	-	-	-	-	0	0	0	0	0	0	0	0	0	0	0	0	0	0	0	0	0	0	0	0	0	0	0	0	0	0	0	0	0	0	0
Thecc.01G094400	Histone superfamily protein (100%T)	1	-	-	-	-	-	-	0	0	0	0	0	0	0	0	0	0	0	0	0	0	0	0	0	0	0	0	0	0	0	0	0	0	0	0	0	0	0
Thecc.01G094500	uncharacterized protein (56%P)	None	-	-	-	-	-	-	0	0	0	0	0	0	0	0	0	0	0	0	0	0	0	0	0	0	0	0	0	0	0	0	0	0	0	0	1	0	0
Thecc.01G094600	Endoplasmic reticulum [ER]-type calcium ATPase (76%U)	15	-	-	-	-	-	-	0	0	0	0	0	0	0	0	0	0	0	0	0	0	0	0	0	0	0	0	0	0	0	0	0	0	0	0	0	0	0
Thecc.01G094700	uncharacterized protein (73%P)	30	-	-	-	-	-	-	0	0	0	0	0	0	0	0	0	0	0	0	0	0	0	0	0	0	0	0	0	0	0	0	0	0	0	0	0	0	0
Thecc.01G094800	Basic helix-loop-helix DNA-binding superfamily protein	13	Y	-	-	-	-	Y	0	0	0	0	0	0	0	0	0	0	0	0	0	0	0	0	0	0	0	0	0	0	0	0	0	0	0	0	0	0	0
Thecc.01G094900	RING/U-box superfamily protein	21	-	-	-	-	-	R	0	0	0	0	0	0	0	1	0	0	0	0	0	0	0	0	0	0	0	0	0	0	0	0	0	0	0	0	0	0	0
Thecc.01G095000	F-box family protein	None	-	-	-	-	-	-	0	0	0	0	2	0	0	0	0	0	0	0	0	0	0	0	0	0	0	0	0	0	0	0	0	0	0	0	0	0	0
Thecc.01G095100	uncharacterized protein (50%P)	28	R	O	-	X	R	P	0	0	0	0	0	0	0	0	0	0	0	0	0	0	0	0	0	0	0	0	0	0	0	0	0	0	0	0	0	0	0
Thecc.01G095200	Helicase domain-containing protein / IBR domain-containing protein / zinc finger protein-related	13	-	-	-	-	-	-	0	0	0	0	0	0	0	0	0	0	0	0	0	0	0	0	0	0	0	0	0	0	0	0	0	0	0	0	0	0	0
Thecc.01G095300	GTP cyclohydrolase II (70%T)	7	-	-	-	-	-	-	0	0	0	0	0	0	0	0	0	0	0	0	0	0	0	0	0	0	0	0	0	0	0	0	0	0	0	0	0	0	0
Thecc.01G095500	Alanine--glyoxylate aminotransferase 2 (81%P)	1	I	B	I	C	H	H	0	0	1	0	0	1	0	1	0	0	0	0	0	0	0	0	0	0	1	1	0	0	1	0	0	0	1	0	0	0	0
Thecc.01G095600	uncharacterized protein (45%P)	11	P	Y	Y	Y	P	P	0	0	0	0	0	0	0	0	0	0	0	0	0	0	0	0	0	0	0	0	0	0	0	0	0	0	0	0	0	0	0
Thecc.01G095700	LMBR1-like membrane protein (76%T)	10	-	Y	Y	Y	Y	Y	0	0	0	0	0	0	0	0	0	0	0	0	0	0	0	0	0	0	0	0	0	0	0	0	0	0	0	0	0	0	0
Thecc.01G095800	uncharacterized protein (64%P)	13	-	-	-	Y	-	-	0	0	0	0	0	0	0	0	0	0	0	0	0	0	0	0	0	0	0	0	0	0	0	0	0	0	1	0	0	0	0
Thecc.01G095900	Cak assembly factor	17	-	X	-	-	-	-	0	0	0	0	0	0	0	0	0	0	0	0	0	0	0	0	0	0	0	0	0	0	0	0	0	0	0	0	0	0	0
Thecc.01G096000	Histone superfamily protein (100%T)	30	Y	-	-	-	-	-	0	0	0	0	0	1	0	0	0	0	0	0	0	0	0	0	0	0	0	0	0	0	0	0	0	0	0	0	0	0	0
Thecc.01G096100	Tetratricopeptide repeat-like superfamily protein (60%P)	10	-	-	-	-	-	Y	0	0	0	0	0	0	0	0	0	0	0	0	0	0	0	0	0	0	0	0	0	0	0	0	0	0	0	0	0	0	0
Thecc.01G096200	uncharacterized protein	None	-	-	-	-	-	-	0	0	0	0	0	0	0	0	0	0	0	0	0	0	0	0	0	0	0	0	0	0	0	0	0	0	0	0	0	0	0
Thecc.01G096300	Myosin heavy chain-related protein	6	Y	Y	Y	-	S	Y	0	0	0	0	0	0	0	0	0	0	0	0	0	0	0	0	0	0	0	0	0	0	0	0	0	0	0	0	0	0	0
Thecc.01G096400	GCR2-like 1 (69%T)	3	-	-	-	-	S	-	0	0	0	0	0	0	0	0	0	0	0	0	0	0	0	0	0	0	0	0	0	0	0	0	0	0	0	0	0	0	0
Thecc.01G096600	Serine/threonine-protein kinase SRK2E (84%P)	2	-	-	-	-	H	-	0	0	0	0	0	0	0	0	0	0	0	0	0	0	0	0	0	0	0	0	0	0	0	0	0	0	0	0	0	0	0
Thecc.01G096700	Ribosomal protein S6e (93%P)	1	-	Z	Z	W	Z	-	0	0	0	0	0	0	0	0	0	0	0	0	0	0	0	0	0	0	0	0	0	0	0	0	0	0	0	0	0	0	0
Thecc.01G096800	Peroxidase superfamily protein (83%T)	25	Z	I	-	-	-	U	0	0	0	0	0	0	0	0	0	0	0	0	0	0	0	0	0	0	0	0	0	0	0	0	0	0	0	0	0	0	0
Thecc.01G096900	S-adenosyl-L-methionine-dependent methyltransferases superfamily protein	4	-	-	-	-	-	-	0	0	0	0	0	0	0	0	0	0	0	0	0	0	0	0	0	0	0	0	0	0	0	0	0	0	0	0	0	0	0
Thecc.01G097000	RAB GTPase A4A (88%T)	1	-	-	Z	-	-	-	0	0	0	0	0	0	0	0	0	0	0	0	0	0	0	0	0	0	0	0	0	0	0	0	0	0	0	0	0	0	0
Thecc.01G097100	unknown	None	-	-	-	-	-	-	0	0	0	0	0	0	0	0	0	0	0	0	0	0	0	0	0	0	0	0	0	0	0	0	0	0	0	0	0	0	0
Thecc.01G097200	(1 of 3) 3.6.3.36 - Taurine-transporting ATPase	6	Y	S	Y	-	Y	Y	0	0	0	0	0	0	1	0	0	0	0	0	0	0	0	0	0	0	0	0	0	0	0	0	1	0	0	0	0	0	0
Thecc.01G097400	White-brown complex protein 11 (71%P)	6	Y	Y	Y	-	Y	Y	0	0	0	0	0	2	0	0	0	0	0	0	0	0	0	0	0	0	0	0	0	1	0	0	0	0	0	0	0	0	0
Thecc.01G097500	RNA-binding (RRM/RBD/RNP motifs) family protein (81%T)	1	-	-	-	X	-	-	0	0	0	0	0	0	0	0	0	0	0	0	0	0	0	0	0	0	0	0	0	0	0	0	0	0	0	0	0	0	0
Thecc.01G097600	3-deoxy-D-arabino-heptulosonate 7-phosphate synthase 1 (73%T)	None	-	-	-	-	-	-	0	0	0	0	0	0	0	0	0	0	0	0	0	0	0	0	0	0	0	0	0	0	0	0	0	0	0	0	0	0	0
Thecc.01G097700	Class-II DAHP synthetase family protein (27%T)	None	-	-	-	Y	-	-	0	0	0	0	0	0	0	0	0	0	0	0	0	0	0	0	0	0	0	0	0	1	0	0	0	0	0	0	0	0	0
Thecc.01G097800	uncharacterized protein (58%P)	24	-	-	-	-	-	-	0	0	0	0	0	0	0	0	0	0	0	0	0	0	0	0	0	0	0	0	0	0	0	0	0	0	0	0	0	0	0
Thecc.01G097900	uncharacterized protein (59%P)	1	-	-	-	-	-	-	0	0	0	0	0	0	0	0	0	0	0	0	0	0	0	0	0	0	0	0	0	0	0	0	0	0	0	0	0	0	0
Thecc.01G098000	F-box with wd-40 2 (63%P)	1	-	-	-	-	-	-	0	0	0	0	0	0	0	0	0	0	0	0	0	0	0	0	0	0	0	0	0	0	0	0	0	0	0	0	0	0	0
Thecc.01G098100	(1 of 1) PTHR33109//PTHR33109:SF3 - FAMILY NOT NAMED // EPIDERMAL PATTERNING FACTOR-LIKE PROTEIN 1	3	-	-	-	-	-	-	0	0	0	0	0	0	0	0	0	0	0	0	0	0	0	0	0	0	0	0	0	0	0	0	0	0	0	0	0	0	0
Thecc.01G098200	Mediator of RNA polymerase II transcription subunit 18 (85%P)	1	-	-	-	-	-	-	0	0	0	0	0	0	0	0	0	0	0	0	0	0	0	0	0	0	0	0	0	0	0	0	0	0	0	0	0	0	0
Thecc.01G098300	Haloacid dehalogenase-like hydrolase superfamily protein (76%P)	21	Z	-	-	U	H	-	0	0	0	0	0	0	0	0	0	0	0	0	0	0	0	0	0	0	0	0	0	0	0	0	0	0	0	0	0	0	0
Thecc.01G098400	UDP-glucosyl transferase 85A2 (64%P)	None	-	-	-	-	-	-	0	0	0	0	0	0	0	0	0	0	0	0	0	0	0	0	0	0	0	0	0	0	0	0	0	0	0	0	0	0	0
Thecc.01G098500	UDP-glucosyl transferase 85A2 (68%P)	1	H	H	I	-	I	H	0	0	0	0	0	0	0	0	0	0	0	0	0	0	0	0	0	0	0	0	0	0	0	0	0	0	0	0	0	0	0
Thecc.01G098600	UDP-glucosyl transferase 85A2 (68%P)	1	H	-	Z	-	Z	-	0	0	0	0	0	0	0	0	0	0	0	0	0	0	0	0	0	0	0	0	0	0	0	0	0	0	0	0	0	0	0
Thecc.01G098700	UDP-glucosyl transferase 85A2 (63%P)	None	-	-	-	-	-	-	0	0	0	0	0	0	0	0	0	0	0	0	0	0	0	0	0	0	0	0	0	0	0	0	0	0	0	0	0	0	0
Thecc.01G098800	DNAJ heat shock family protein (79%T)	1	-	-	-	-	-	-	0	0	0	0	0	1	0	0	0	0	0	0	0	0	0	0	0	0	0	1	0	0	0	0	0	0	0	0	0	0	0
Thecc.01G098900	NA	None	-	-	-	-	-	-	0	0	0	0	0	0	0	0	0	0	0	0	0	0	0	0	0	0	0	0	0	0	0	0	0	0	0	0	0	0	0
Thecc.01G099000	Membrane lipoprotein (66%P)	2	-	-	-	Z	-	-	0	0	0	0	0	0	0	0	0	0	0	0	0	0	0	0	0	0	0	0	0	0	0	0	0	0	0	0	0	0	0
Thecc.01G099100	Alpha/beta-Hydrolases superfamily protein (68%T)	1	Z	-	-	-	Z	-	0	0	0	0	0	0	0	0	0	0	0	0	0	0	0	0	0	0	0	0	0	0	0	0	0	0	0	0	0	0	0
Thecc.01G099200	Pentatricopeptide repeat (PPR) superfamily protein	1	-	-	-	-	-	-	0	0	0	0	0	0	0	0	0	0	0	0	0	0	0	0	0	0	0	0	0	0	0	0	0	0	0	0	0	0	0
Thecc.01G099300	Leucine-rich repeat transmembrane protein kinase family protein (79%P)	1	I	-	-	-	-	Z	0	0	0	0	0	0	0	0	0	0	0	0	0	0	0	0	0	0	0	0	0	0	0	0	0	0	0	0	0	0	0
Thecc.01G099400	NA	None	-	-	-	-	-	-	0	0	0	0	0	0	0	0	0	0	0	0	0	0	0	0	0	0	0	0	0	0	0	0	0	0	0	0	0	0	0
Thecc.01G099500	4-hydroxyphenylacetaldehyde oxime monooxygenase	25	-	C	I	-	H	C	0	0	0	0	0	0	0	0	0	0	0	0	0	0	0	0	0	0	0	0	0	0	0	0	0	0	0	0	0	0	0
Thecc.01G099600	uncharacterized protein	None	-	-	-	-	-	-	0	0	0	0	0	0	0	0	1	0	0	0	0	0	0	0	0	0	0	0	0	0	0	0	0	0	0	0	0	0	0
Thecc.01G099700	uncharacterized protein (62%P)	None	-	-	-	-	-	-	0	0	0	0	0	0	0	0	0	0	0	0	0	0	0	0	0	0	0	0	0	0	0	0	0	0	0	0	0	0	0
Thecc.01G099800	uncharacterized protein (57%P)	None	Y	-	-	S	-	-	0	0	0	0	0	0	0	0	0	0	0	0	0	0	0	0	0	0	0	0	0	0	0	0	0	0	0	0	0	0	0
Thecc.01G099900	unknown	None	-	-	-	-	-	-	0	0	0	0	0	0	0	0	0	0	0	0	0	0	0	0	0	0	0	0	0	0	0	0	0	0	0	0	0	0	0
Thecc.01G100000	mitochondrial substrate carrier family protein (73%P)	10	Y	Y	-	S	Y	Y	0	0	0	0	1	0	0	0	0	0	0	0	0	0	0	0	0	0	0	0	0	0	0	0	0	0	0	0	0	0	0
Thecc.01G100100	unknown	None	-	-	-	-	-	-	0	0	0	0	0	0	0	0	0	0	0	0	0	0	0	0	0	0	0	0	0	0	0	0	0	0	0	0	0	0	0
Thecc.01G100200	C2H2 and C2HC zinc fingers superfamily protein	10	Y	Y	Y	Y	Y	Y	0	0	0	0	0	0	0	0	0	0	0	0	0	0	0	0	0	0	0	0	0	0	0	0	0	0	0	0	0	0	0
Thecc.01G100300	Myb domain protein 93 (62%P)	10	Y	S	Y	S	S	-	0	0	0	0	0	1	0	0	0	0	0	0	0	0	0	0	0	0	0	1	0	0	0	0	0	0	0	0	0	0	0
Thecc.01G100400	NA	None	-	-	-	-	-	-	0	0	0	0	0	0	0	0	0	0	0	0	0	0	0	0	0	0	0	0	0	0	0	0	0	0	0	0	0	0	0
Thecc.01G100500	uncharacterized protein	None	-	-	-	-	-	-	0	0	0	0	0	0	0	0	0	0	0	0	0	0	0	0	0	0	0	0	0	0	0	0	0	0	0	0	0	0	0
Thecc.01G100600	C-CAP/cofactor C-like domain-containing protein	3	-	-	-	-	-	-	0	0	0	0	0	0	0	0	0	0	0	0	0	0	0	0	0	0	0	0	0	0	0	0	0	0	0	0	0	0	0
Thecc.01G100700	Ribosomal L29 family protein (70%P)	1	-	-	-	-	-	-	0	0	0	0	0	0	0	0	0	0	0	0	0	0	0	0	0	0	0	0	0	0	0	0	0	0	0	0	0	0	0
Thecc.01G100800	uncharacterized protein	None	-	-	-	-	-	-	0	0	0	0	0	0	0	0	0	0	0	0	0	0	0	0	0	0	0	0	0	0	0	0	0	0	0	0	0	0	0
Thecc.01G100900	Ubiquitin-specific protease 3 (90%T)	6	-	Y	-	Y	-	Y	0	0	0	0	0	0	0	0	0	0	0	0	0	0	0	0	0	0	0	0	0	0	0	0	0	1	0	0	0	0	0
Thecc.01G101000	calmodulin-binding transcription activator protein with CG-1 and Ankyrin domains	1	-	-	-	-	-	-	0	0	0	0	0	0	0	0	0	1	0	0	1	0	0	0	0	0	0	0	0	0	0	0	0	0	0	0	0	0	0
Thecc.01G101100	uncharacterized protein (51%P)	18	-	Y	Y	Y	Y	Y	0	0	0	0	0	0	0	0	0	0	0	0	0	0	0	0	0	0	0	0	0	0	0	0	0	0	0	0	0	0	0
Thecc.01G101200	RAB GTPase H1E (92%T)	6	Y	Y	Y	Y	Y	Y	0	0	0	0	0	0	0	0	0	0	0	0	0	0	0	0	0	0	0	0	0	0	0	0	0	0	0	0	0	0	0
Thecc.01G101300	Root phototropism protein	10	-	-	-	-	-	-	0	0	0	0	0	0	0	0	0	0	0	0	0	0	0	0	0	0	0	0	0	0	0	0	0	0	0	0	0	0	0
Thecc.01G101400	Ribosomal protein L23/L15e family protein	1	-	-	-	-	-	-	0	0	0	0	0	0	0	0	0	0	0	0	0	0	0	0	0	0	0	0	0	0	0	0	0	0	0	0	0	0	0
Thecc.01G101500	Nucleotide-sugar transporter family protein (79%T)	6	Y	Y	Y	Y	Y	Y	0	0	0	0	0	0	0	0	0	0	0	0	0	0	0	0	0	0	0	0	0	0	0	0	0	0	0	0	0	0	0
Thecc.01G101600	Asparagine synthetase 3 (86%T)	21	-	-	-	C	-	-	0	0	0	0	0	0	0	0	0	0	0	0	0	0	0	0	0	0	0	0	0	0	0	0	0	0	0	0	0	0	0
Thecc.01G101700	TLD-domain containing nucleolar protein	2	-	-	-	-	-	-	0	0	0	0	0	0	0	0	0	0	0	0	0	0	0	0	0	0	0	0	0	0	0	0	0	0	0	0	0	0	0
Thecc.01G101800	uncharacterized protein	None	-	-	-	-	-	-	0	0	0	0	0	0	0	0	0	0	0	0	0	0	0	0	0	0	0	0	0	0	0	0	0	0	0	0	0	0	0
Thecc.01G101900	HSP20-like chaperones superfamily protein	1	-	W	-	-	-	H	0	0	0	0	1	0	0	0	0	0	0	0	0	0	0	0	0	0	0	0	0	0	0	0	0	0	0	0	0	0	0
Thecc.01G102000	NA	None	-	-	-	-	-	-	0	0	0	0	0	0	0	0	0	0	0	0	0	0	0	0	0	0	0	0	0	0	0	0	0	0	0	0	0	0	0
Thecc.01G102100	uncharacterized protein (30%U)	None	-	-	-	-	-	-	0	0	0	0	0	0	0	0	0	0	0	0	0	0	0	0	0	0	0	0	0	0	0	0	0	0	0	0	0	0	0
Thecc.01G102200	Annexin 2 (73%T)	14	H	-	-	-	-	-	0	0	0	0	0	0	0	0	0	0	0	0	0	0	0	0	0	0	0	0	0	0	0	0	0	0	0	1	0	0	0
Thecc.01G102300	Hematological and neurological expressed 1-like protein (70%P)	1	Z	Z	-	Z	Z	Z	0	0	0	0	0	0	0	0	0	0	0	0	0	0	0	0	0	0	0	0	0	0	0	0	0	0	0	0	0	0	0
Thecc.01G102400	Nitric oxide synthase-interacting protein	None	-	-	-	-	-	-	0	0	0	0	0	0	0	0	0	0	0	0	0	0	0	0	0	0	0	0	0	0	0	0	0	0	0	0	0	0	0
Thecc.01G102500	Peroxisomal membrane ABC transporter family	4	-	-	-	-	-	-	0	0	0	0	0	0	0	0	0	0	0	0	0	0	0	0	0	0	0	0	0	0	0	0	0	0	0	0	0	0	0
Thecc.01G102600	ARM-repeat/Tetratricopeptide repeat (TPR)-like protein (85%T)	1	H	-	-	Z	H	Z	0	0	0	0	0	0	0	0	0	0	0	0	0	0	0	0	0	0	0	0	0	0	0	0	0	0	0	0	0	0	0
Thecc.01G102700	Mediator of RNA polymerase II transcription subunit 26	14	I	U	-	U	C	U	0	0	0	0	0	1	0	0	0	0	0	0	1	0	0	0	0	0	0	1	0	0	0	0	0	0	0	0	0	0	0
Thecc.01G102800	unknown	None	-	-	-	-	-	-	0	0	0	0	0	0	0	0	0	0	0	0	0	0	0	0	0	0	0	0	0	0	0	0	0	0	0	0	0	0	0
Thecc.01G102900	Major facilitator superfamily protein	24	-	U	-	-	-	-	0	0	0	0	0	0	0	0	0	0	0	0	0	0	0	0	0	0	0	0	0	0	0	0	0	0	0	0	0	0	0
Thecc.01G103000	Major facilitator superfamily protein (71%P)	4	R	-	-	-	-	-	0	0	0	0	0	0	0	0	0	0	0	0	0	0	0	0	0	0	0	0	0	0	0	0	0	0	0	0	0	0	0
Thecc.01G103100	uncharacterized protein	None	-	-	-	-	-	-	0	0	0	0	0	0	0	0	0	0	0	0	0	0	0	0	0	0	0	0	0	0	0	0	0	0	0	0	0	0	0
Thecc.01G103200	(1 of 5) PTHR23505//PTHR23505:SF15 - FAMILY NOT NAMED // MAJOR FACILITATOR PROTEIN	12	R	-	-	-	R	-	0	0	0	0	0	0	0	0	0	0	0	0	0	0	0	0	0	0	0	0	0	0	0	0	0	0	0	0	0	0	0
Thecc.01G103300	VQ motif-containing protein (61%P)	13	-	-	-	-	-	-	0	0	1	0	0	1	0	0	0	0	0	0	0	0	0	0	0	0	0	1	0	0	0	0	0	0	0	0	0	0	0
Thecc.01G103400	Succinate dehydrogenase 2-3 (66%T)	None	-	-	-	-	-	-	0	0	0	0	0	0	0	1	0	0	0	0	0	0	0	0	0	0	0	0	0	0	0	0	0	0	0	0	0	0	0
Thecc.01G103500	Thioredoxin superfamily protein	30	-	-	-	-	-	-	0	0	0	0	0	0	0	0	0	0	0	0	0	0	0	0	0	0	0	0	0	0	0	0	0	0	0	0	0	0	0
Thecc.01G103600	uncharacterized protein (67%P)	None	-	-	-	-	-	-	0	0	0	0	0	0	0	0	0	0	0	0	0	0	0	0	0	0	0	0	0	0	0	0	0	0	0	0	0	0	0
Thecc.01G103700	Tetraspanin11-like protein (18%T)	None	-	-	-	-	-	-	0	0	0	0	0	0	0	0	0	0	0	0	0	0	0	0	0	0	0	0	0	0	0	0	0	0	0	0	0	0	0
Thecc.01G103800	Tetratricopeptide repeat-containing protein (61%P)	None	-	-	-	-	-	-	0	0	0	0	0	0	0	0	0	0	0	0	0	0	0	0	0	0	0	0	0	0	0	0	0	0	0	0	0	0	0
Thecc.01G103900	Lipase/lipooxygenase	1	-	Z	-	W	-	Z	0	0	0	0	0	0	0	0	1	0	0	0	0	0	0	0	0	0	0	0	0	1	0	0	0	0	0	0	0	0	0
Thecc.01G104000	Late embryogenesis abundant hydroxyproline-rich glycoprotein family	None	-	-	-	-	-	-	0	0	0	0	0	1	0	0	0	0	0	0	0	0	0	0	0	0	0	1	0	0	0	0	0	0	0	0	0	0	0
Thecc.01G104100	Haloacid dehalogenase-like hydrolase (HAD) superfamily protein (71%T)	30	R	-	-	W	-	I	0	0	0	0	0	0	0	0	0	0	0	0	0	0	0	0	0	0	0	0	0	0	0	0	0	0	0	0	0	0	0
Thecc.01G104200	AP2/ERF domain-containing transcription factor	7	-	-	-	Z	Z	-	0	0	0	0	0	0	0	0	0	0	0	0	0	0	0	0	0	0	0	0	0	0	0	0	0	0	0	0	0	0	0
Thecc.01G104300	unknown	None	-	-	-	-	-	-	0	0	0	0	0	0	0	0	0	0	0	0	0	0	0	0	0	0	0	0	0	0	0	0	0	0	0	0	0	0	0
Thecc.01G104400	Tether containing UBX domain for GLUT4	22	-	-	-	-	-	C	0	0	0	0	0	0	0	0	0	0	0	0	0	0	0	0	0	0	0	0	0	0	0	0	0	0	0	0	0	0	0
Thecc.01G104500	Acyl-CoA oxidase 2 (86%T)	6	P	Y	Y	-	P	P	0	0	0	0	0	0	0	0	0	0	0	0	0	0	0	0	0	0	0	0	0	0	0	0	0	1	0	0	0	0	0
Thecc.01G104600	(1 of 13) PF04783 - Protein of unknown function (DUF630) (DUF630)	18	-	-	-	-	Y	-	0	0	0	0	0	0	0	0	0	0	0	0	0	0	0	0	0	0	0	0	0	0	0	0	0	0	0	0	0	0	0
Thecc.01G104700	transcription factor	None	-	-	-	-	-	-	0	0	0	0	0	0	0	0	0	0	0	0	0	0	0	0	0	0	0	0	0	0	0	0	0	0	0	0	0	0	0
Thecc.01G104800	(1 of 1) PTHR11200//PTHR11200:SF106 - INOSITOL 5-PHOSPHATASE // SUBFAMILY NOT NAMED	None	-	-	-	-	-	-	0	0	0	0	0	0	0	0	0	0	0	0	0	0	0	0	0	0	0	0	0	0	1	0	0	0	0	0	0	0	0
Thecc.01G104900	NA	None	-	-	-	-	-	-	0	0	0	0	0	0	1	0	0	0	0	0	0	0	0	0	0	0	0	0	0	0	0	0	0	0	0	0	0	0	0
Thecc.01G105000	Pollen-specific protein C13	None	-	-	-	-	-	-	0	0	0	0	0	0	0	0	0	1	0	0	1	0	0	0	0	0	0	0	1	0	0	0	0	0	0	0	0	0	0
Thecc.01G105100	Domain of uncharacterized protein function	None	-	-	-	-	-	-	0	0	0	0	0	0	0	0	1	0	0	0	0	0	0	0	0	0	0	0	0	0	0	1	0	0	0	0	0	0	0
Thecc.01G105200	Cellulase protein (70%P)	14	H	R	-	U	H	-	0	0	0	0	0	0	0	0	0	0	0	0	0	0	0	0	0	0	0	0	0	0	0	0	0	0	0	0	0	0	0
Thecc.01G105300	uncharacterized protein	None	-	-	-	-	-	-	0	0	0	0	0	0	0	0	1	0	0	0	0	0	0	0	0	0	0	0	0	0	0	0	0	0	0	0	0	0	0
Thecc.01G105400	Thioesterase superfamily protein (79%P)	3	-	-	-	-	-	-	0	0	0	0	0	0	0	0	0	0	0	0	0	0	0	0	0	0	0	0	0	0	0	0	0	0	0	0	0	0	0
Thecc.01G105500	Thioesterase superfamily protein (79%P)	2	-	-	-	-	H	Z	0	0	0	0	0	0	0	0	0	0	0	0	0	0	0	0	0	0	0	0	0	0	0	0	0	0	0	0	0	0	0
Thecc.01G105600	Gag-pol polyprotein-like protein (31%U)	None	-	U	-	-	I	-	0	0	0	0	0	0	0	0	0	0	0	0	0	0	0	0	0	0	0	0	0	0	0	0	0	0	0	0	0	0	0
Thecc.01G105700	Myo-inositol-1-phosphate synthase 2 (93%T)	28	-	O	-	O	R	-	0	0	0	0	0	0	0	0	0	0	0	0	0	0	0	0	0	0	0	0	0	1	0	0	0	0	0	0	0	0	0
Thecc.01G105800	Chaperone protein dnaJ 20	6	Y	Y	Y	Y	Y	Y	0	0	0	0	2	0	0	0	1	0	0	0	0	0	0	0	0	0	0	0	0	0	0	0	0	0	0	0	0	0	0
Thecc.01G105900	Slufate transporter 2	32	C	-	-	-	H	-	0	0	1	0	0	1	0	0	0	0	0	0	0	0	0	0	0	0	0	1	0	0	0	0	0	0	0	0	0	0	0
Thecc.01G106000	DNA polymerase III polC-type (70%P)	6	Y	Y	Y	-	Y	Y	0	0	0	0	0	0	0	0	0	0	0	0	0	0	0	0	0	0	0	0	0	0	0	0	0	0	0	0	0	0	0
Thecc.01G106100	Aspartate aminotransferase (78%P)	6	Y	Y	-	Y	Y	Y	0	0	0	0	0	0	0	0	0	0	0	0	0	0	0	0	0	0	0	0	0	0	0	0	0	0	0	0	0	0	0
Thecc.01G106200	Tetratricopeptide repeat (TPR)-like superfamily protein (70%T)	8	-	Y	-	-	-	-	0	0	0	0	0	0	0	0	0	0	0	0	0	0	0	0	0	0	0	0	0	0	0	0	0	0	0	0	0	0	0
Thecc.01G106300	uncharacterized protein	None	-	-	-	-	-	-	0	0	0	0	0	0	0	0	0	0	0	0	0	0	0	0	0	0	0	0	0	0	0	0	0	0	0	0	0	0	0
Thecc.01G106400	Cupredoxin superfamily protein (89%P)	24	-	C	-	-	I	-	0	0	0	0	0	0	0	0	0	0	0	0	0	0	0	0	0	0	0	0	0	0	0	0	0	0	0	0	0	0	0
Thecc.01G106500	uncharacterized protein	None	-	-	-	-	-	-	0	0	0	0	0	0	0	0	0	0	0	0	0	0	0	0	0	0	0	0	0	0	0	0	0	0	0	0	0	0	0
Thecc.01G106600	Cupredoxin superfamily protein (89%P)	None	-	-	-	-	-	-	0	0	0	0	0	0	0	0	0	0	0	0	0	0	0	0	0	0	0	0	0	0	0	0	0	0	0	0	0	0	0
Thecc.01G106700	uncharacterized protein (48%P)	None	-	-	-	-	-	-	0	0	0	0	0	0	0	0	0	0	0	0	0	0	0	0	0	0	0	0	0	0	0	0	0	0	0	0	0	0	0
Thecc.01G106800	NA	None	-	-	-	-	-	-	0	0	0	0	0	0	0	0	0	0	0	0	0	0	0	0	0	0	0	0	0	0	0	0	0	0	0	0	0	0	0
Thecc.01G106900	Cupredoxin superfamily protein (70%T)	6	Y	Y	Y	Y	Y	Y	0	0	0	0	1	0	0	0	0	1	0	0	1	0	0	0	0	0	0	0	1	1	0	0	0	0	0	0	0	0	0
Thecc.01G107000	FASCICLIN-like arabinogalactan protein 21 precursor	None	-	-	-	-	-	-	0	0	0	0	0	0	0	0	0	0	0	0	0	0	0	0	0	0	0	0	0	0	0	0	0	0	0	0	0	0	0
Thecc.01G107100	AGAMOUS-like 66 (9%T)	None	-	-	-	-	-	-	0	0	0	0	0	0	0	0	0	0	0	0	0	0	0	0	0	0	0	0	0	0	0	0	0	0	0	0	0	0	0
Thecc.01G107200	AGAMOUS-like 104	None	-	-	-	-	-	-	0	0	0	0	0	0	0	0	0	0	0	0	0	0	0	0	0	0	0	0	0	0	0	0	0	0	0	0	0	0	0
Thecc.01G107300	FK506-binding protein 16-2 (74%P)	29	-	-	I	-	-	C	0	0	0	0	0	0	0	0	0	0	0	0	0	0	0	0	0	0	0	0	0	0	0	0	0	0	0	0	0	0	0
Thecc.01G107400	Heavy metal transport/detoxification domain-containing protein (75%P)	1	O	R	W	-	N	-	0	0	0	0	0	0	0	0	0	0	0	0	0	0	0	0	0	0	0	0	0	0	0	0	0	0	0	0	0	0	0
Thecc.01G107500	uncharacterized protein	None	-	-	-	-	-	-	0	0	0	0	0	0	0	0	0	0	0	0	0	0	0	0	0	0	0	0	0	0	0	0	0	0	0	0	0	0	0
Thecc.01G107600	Eukaryotic aspartyl protease family protein (66%P)	1	-	-	Z	Z	Z	Z	0	0	0	0	0	0	0	0	0	0	0	0	0	0	0	0	0	0	0	0	0	0	0	0	0	1	0	0	0	0	0
Thecc.01G107700	Binding (81%T)	1	-	-	Z	-	-	-	0	0	0	0	0	0	0	0	0	0	0	0	0	0	0	0	0	0	0	0	0	0	0	0	0	0	0	0	0	0	0
Thecc.01G107800	(1 of 1) K17785 - mitofilin (IMMT, FCJ1, MNOS2)	1	-	-	-	-	-	-	0	0	0	0	0	0	0	0	0	0	0	0	0	0	0	0	0	0	0	0	0	0	0	0	0	0	0	0	0	0	0
Thecc.01G107900	RNase L inhibitor protein-related (69%T)	1	-	-	-	-	-	-	0	0	0	0	0	0	0	0	0	0	0	0	0	0	0	0	0	0	0	0	0	0	0	0	0	0	0	0	0	0	0
Thecc.01G108000	SAP domain-containing protein (61%P)	30	-	-	-	-	-	-	0	0	0	0	2	0	0	0	0	0	0	0	0	0	0	0	0	0	0	0	0	0	0	0	0	0	0	0	0	0	0
Thecc.01G108100	NAD(P)H dehydrogenase subunit H	1	-	-	-	-	-	-	0	0	0	0	0	0	0	0	0	0	0	0	0	0	0	0	0	0	0	0	0	0	0	0	0	0	0	0	0	0	0
Thecc.01G108200	uncharacterized protein (29%U)	None	-	-	-	-	-	-	0	0	0	0	0	0	0	0	0	0	0	0	0	0	0	0	0	0	0	0	0	0	0	0	0	0	0	0	0	0	0
Thecc.01G108300	uncharacterized protein	None	-	-	-	-	-	-	0	0	0	0	0	0	0	0	0	0	0	0	0	0	0	0	0	0	0	0	0	0	0	0	0	0	0	0	0	0	0
Thecc.01G108400	uncharacterized protein	None	-	-	-	-	-	-	0	0	0	0	0	0	0	0	0	0	0	0	0	0	0	0	0	0	0	0	0	0	0	0	0	0	0	0	0	0	0
Thecc.01G108500	NA	None	-	-	-	-	-	-	0	0	0	0	0	0	0	0	0	0	0	0	0	0	0	0	0	0	0	0	0	0	0	0	0	0	0	0	0	0	0
Thecc.01G108600	Ribosomal protein L7Ae/L30e/S12e/Gadd45 family protein (89%T)	1	-	-	-	-	-	-	0	0	0	0	0	0	0	0	0	0	0	0	0	0	0	0	0	0	0	0	0	0	0	0	0	0	0	0	0	0	0
Thecc.01G108700	ENTH/VHS family protein (63%P)	24	-	-	-	-	-	-	0	0	0	0	0	0	0	0	0	0	0	0	0	0	0	0	0	0	0	0	0	0	0	0	0	0	0	0	0	0	0
Thecc.01G108800	NAD(P)-binding Rossmann-fold superfamily protein (75%T)	24	Y	Y	-	-	-	-	0	0	0	0	0	0	0	0	1	0	0	0	0	0	0	0	0	0	0	0	0	0	0	0	0	0	0	0	0	0	0
Thecc.01G108900	Kinase superfamily protein (22%T)	None	-	-	-	-	-	-	0	0	0	0	0	0	0	0	0	0	0	0	0	0	0	0	0	0	0	0	0	0	0	0	0	0	0	0	0	0	0
Thecc.01G109000	uncharacterized protein (55%P)	None	-	-	-	-	-	-	0	0	0	0	0	0	0	0	0	0	0	0	0	0	0	0	0	0	0	0	0	0	0	0	0	0	0	0	0	0	0
Thecc.01G109100	RING-H2 zinc finger protein RHA2a (60%P)	30	-	-	-	W	H	Z	0	0	0	0	0	0	0	0	0	0	0	0	0	0	0	0	0	0	0	0	0	0	0	1	0	0	0	0	0	0	0
Thecc.01G109200	uncharacterized protein (51%P)	25	Y	-	-	-	-	-	0	0	0	0	0	0	0	0	0	0	0	0	0	0	0	0	0	0	0	0	0	0	0	0	0	0	0	0	0	1	0
Thecc.01G109300	RING/FYVE/PHD zinc finger superfamily protein (85%T)	31	-	-	-	-	-	-	0	0	0	0	0	0	0	0	0	0	0	0	0	0	0	0	0	0	0	0	0	1	0	0	0	0	0	0	0	0	0
Thecc.01G109400	RNA-binding (RRM/RBD/RNP motifs) family protein (24%T)	11	P	-	-	Y	P	Y	0	0	0	0	0	0	0	0	0	0	0	0	0	0	0	0	0	0	0	0	0	0	0	0	0	0	0	0	0	0	0
Thecc.01G109500	NA	None	-	-	-	-	-	-	0	0	0	0	0	0	0	0	0	0	0	0	0	0	0	0	0	0	0	0	0	0	0	0	0	0	0	0	0	0	0
Thecc.01G109600	uncharacterized protein	1	-	-	-	-	-	-	0	0	0	0	0	0	0	0	0	0	0	0	0	0	0	0	0	0	0	0	0	0	0	0	0	0	0	0	0	0	0
Thecc.01G109800	bzip transcription factor family protein (75%T)	1	-	-	-	W	-	-	0	0	1	0	0	1	0	0	0	0	0	0	0	0	0	0	0	0	0	1	0	0	1	0	0	0	0	0	0	0	0
Thecc.01G109900	NA	None	-	-	-	-	-	-	0	0	0	0	0	0	0	0	0	0	0	0	0	0	0	0	0	0	0	0	0	0	0	0	0	0	0	0	0	0	0
Thecc.01G110000	Alanine:glyoxylate aminotransferase 2 (81%T)	25	-	-	-	X	-	-	0	0	0	0	0	0	0	0	0	0	0	0	0	0	0	0	0	0	0	0	0	0	0	0	0	0	0	0	0	0	0
Thecc.01G110100	Pentatricopeptide (PPR) repeat-containing protein (67%T)	4	-	-	-	-	-	-	0	0	0	0	0	0	0	0	0	0	0	0	0	0	0	0	0	0	0	0	0	0	0	0	0	0	0	0	0	0	0
Thecc.01G110200	Gamma-glutamyl transpeptidase 1 (65%T)	3	R	-	R	-	Z	R	0	0	0	0	0	0	0	0	0	0	0	0	0	0	0	0	0	0	0	0	0	0	0	0	0	0	0	0	0	0	0
Thecc.01G110300	Translation initiation factor IF-2	20	-	-	-	-	-	-	0	0	0	0	0	0	0	0	0	0	0	0	0	0	0	0	0	0	0	0	0	0	0	0	0	0	0	0	0	0	0
Thecc.01G110400	Tetratricopeptide repeat (TPR)-like superfamily protein (67%T)	1	-	-	-	-	-	-	0	0	0	0	0	0	0	0	0	0	0	0	0	0	0	0	0	0	0	0	0	0	0	0	0	0	0	0	0	0	0
Thecc.01G110500	Cytochrome p450 (68%U)	13	-	Z	-	C	-	-	0	0	0	0	0	0	0	0	0	0	0	0	0	0	0	0	0	0	0	0	0	0	0	0	0	0	0	0	0	0	0
Thecc.01G110600	mitochondrial transcription termination factor family protein	13	-	-	-	-	-	-	0	0	0	0	0	0	0	0	0	0	0	0	0	0	0	0	0	0	0	0	0	0	0	0	0	0	0	0	0	0	0
Thecc.01G110700	mitochondrial transcription termination factor family protein	13	-	-	-	-	-	-	0	0	0	0	0	0	0	0	0	0	0	0	0	0	0	0	0	0	0	0	0	0	0	0	0	0	0	0	0	0	0
Thecc.01G110800	ABC2 (79%P)	4	I	-	-	-	-	-	0	0	0	0	0	0	0	0	0	0	0	0	1	0	0	0	0	0	0	0	0	0	0	0	0	0	0	0	0	0	0
Thecc.01G110900	NA	None	-	-	-	-	-	-	0	0	0	0	0	0	0	0	0	0	0	0	0	0	0	0	0	0	0	0	0	0	0	0	0	1	0	0	0	0	0
Thecc.01G111000	Plant stearoyl-acyl-carrier-protein desaturase family protein	None	-	-	-	-	-	-	0	0	0	0	0	0	0	0	0	0	0	0	0	0	0	0	0	0	0	0	0	0	0	0	0	0	0	0	0	0	0
Thecc.01G111100	Leucine-rich receptor-like protein kinase family protein (68%P)	4	-	-	-	-	-	-	0	0	0	0	0	0	0	0	0	0	0	0	0	0	0	0	0	0	0	0	0	0	0	0	0	0	0	0	0	0	0
Thecc.01G111200	KPC1 (70%T)	4	-	-	-	-	-	-	0	0	0	0	0	0	0	0	0	0	0	0	0	0	0	0	0	0	0	0	0	0	0	0	0	0	0	0	0	0	0
Thecc.01G111300	uncharacterized protein	None	-	-	-	-	-	-	0	0	0	0	0	0	0	0	0	0	0	0	0	0	0	0	0	0	0	0	0	0	0	0	0	0	0	0	0	0	0
Thecc.01G111400	Pentatricopeptide repeat (PPR) superfamily protein	1	I	-	-	-	-	-	0	0	0	0	0	0	0	0	0	0	0	0	0	0	0	0	0	0	0	0	0	0	0	0	0	0	0	0	0	0	0
Thecc.01G111500	Myosin-H heavy chain (64%P)	2	-	Y	-	-	-	-	0	0	0	0	0	0	0	0	0	0	0	0	0	0	0	0	0	0	0	0	0	0	0	0	0	0	0	0	0	0	0
Thecc.01G111600	CPR-5	7	-	-	-	-	-	-	0	0	0	0	0	0	0	0	0	0	0	0	0	0	0	0	0	0	0	0	0	0	0	0	0	0	0	0	0	0	0
Thecc.01G111700	(1 of 1) PTHR11064//PTHR11064:SF45 - CCAAT-BINDING transcription factor-RELATED // SUBFAMILY NOT NAMED	None	-	-	-	-	-	-	0	0	0	0	0	0	0	0	0	0	0	0	0	0	0	0	0	0	0	0	0	0	0	0	0	0	0	0	0	0	0
Thecc.01G111800	uncharacterized protein	None	-	-	-	-	-	-	0	0	0	0	0	0	0	0	0	0	0	0	0	0	0	0	0	0	0	0	0	0	0	0	0	0	0	0	0	0	0
Thecc.01G112000	uncharacterized protein (65%P)	1	-	-	-	Z	-	-	0	0	0	0	0	0	0	0	0	0	0	0	0	0	0	0	0	0	0	0	0	0	0	0	0	0	0	0	0	0	0
Thecc.01G112100	NA	7	P	-	-	-	-	R	0	0	0	0	0	0	0	1	0	0	0	0	0	0	0	0	0	0	0	0	0	0	0	0	0	0	0	0	0	0	0
Thecc.01G112200	(1 of 10) PF04759 - Protein of unknown function, DUF617 (DUF617)	None	-	-	-	-	-	-	0	0	0	0	0	0	0	0	0	0	0	0	0	0	0	0	0	0	0	0	0	0	0	0	0	0	0	0	0	0	0
Thecc.01G112300	NA	None	-	-	-	-	-	-	0	0	0	0	0	0	0	0	0	0	0	0	0	0	0	0	0	0	0	0	0	0	0	0	0	0	0	0	0	0	0
Thecc.01G112400	Stress enhanced protein 2 (64%P)	24	I	U	I	-	-	I	0	0	0	0	0	0	0	0	0	0	0	0	0	0	0	0	0	0	0	0	0	0	0	0	0	0	0	0	0	0	0
Thecc.01G112500	4-alpha-glucanotransferase	1	-	Z	Z	W	Z	-	0	0	0	0	0	0	0	0	0	0	0	0	0	0	0	0	0	0	0	0	0	0	0	0	0	0	0	0	0	0	0
Thecc.01G112600	uncharacterized protein (81%P)	None	-	-	-	-	-	-	0	0	0	0	0	0	0	0	0	0	0	0	0	0	0	0	0	0	0	0	0	0	0	0	0	0	0	0	0	0	0
Thecc.01G112700	Cytochrome p450	None	-	-	-	-	-	-	0	0	0	0	0	0	0	0	0	0	0	0	0	0	0	0	0	0	0	0	0	0	0	0	0	0	0	0	0	0	0
Thecc.01G112800	SKP1 interacting partner 6	1	-	-	-	-	-	-	0	0	0	0	0	0	0	0	0	0	0	0	0	0	0	0	0	0	0	0	0	0	0	0	0	0	0	0	0	0	0
Thecc.01G112900	uncharacterized protein	None	-	-	-	-	-	-	0	0	0	0	0	0	0	0	0	0	0	0	0	0	0	0	0	0	0	0	0	0	0	0	0	0	0	0	0	0	0
Thecc.01G113000	Shikimate kinase	6	Y	Y	Y	Y	Y	Y	0	0	0	0	0	1	0	0	0	0	0	0	0	0	0	0	0	0	0	0	0	0	0	0	0	0	0	0	0	0	0
Thecc.01G113100	unknown	None	-	-	-	-	-	-	0	0	0	0	0	0	0	0	0	0	0	0	0	0	0	0	0	0	0	0	0	0	0	0	0	0	0	0	0	0	0
Thecc.01G113200	Tetratricopeptide repeat (TPR)-like superfamily protein	4	-	-	-	-	-	-	0	0	0	0	0	0	0	0	0	0	0	0	0	0	0	0	0	0	0	0	0	0	0	0	0	0	0	0	0	0	0
Thecc.01G113300	uncharacterized protein	None	-	-	-	-	-	-	0	0	0	0	0	0	0	0	0	0	0	0	0	0	0	0	0	0	0	0	0	0	0	0	0	0	0	0	0	0	0
Thecc.01G113400	NA	30	-	-	-	X	-	-	0	0	0	0	0	0	0	0	0	0	0	0	0	0	0	0	0	0	0	0	0	0	0	0	0	0	0	0	0	0	0
Thecc.01G113500	GTP-binding protein-related (91%T)	1	I	-	-	-	-	-	0	0	0	0	0	0	1	0	0	0	0	0	0	0	0	0	0	0	0	0	0	0	0	0	0	0	0	0	0	0	0
Thecc.01G113600	Defence response (65%P)	10	Y	Y	Y	Y	Y	Y	0	0	0	0	0	0	0	0	1	0	0	0	1	0	0	0	0	0	0	0	0	0	0	0	0	0	0	0	0	0	0
Thecc.01G113700	uncharacterized protein	None	-	-	-	-	-	-	0	0	0	0	0	0	0	0	1	0	0	0	0	0	0	0	0	0	0	0	0	0	0	0	0	0	0	0	0	0	0
Thecc.01G113800	General control non-repressible 5 (79%T)	1	-	-	-	Z	-	H	0	0	0	0	0	0	0	0	0	0	0	0	0	0	0	0	0	0	0	0	0	0	0	0	0	0	0	0	0	0	0
Thecc.01G113900	Programmed cell death 2 C-terminal domain-containing protein	7	-	-	-	Z	-	-	0	0	0	0	0	0	0	0	0	0	0	0	0	0	0	0	0	0	0	0	0	0	0	0	0	0	0	0	0	0	0
Thecc.01G114000	RNA polymerase II	1	-	-	-	-	-	-	0	0	0	0	0	0	0	0	0	0	0	0	0	0	0	0	0	0	0	0	0	1	0	0	0	0	0	0	0	0	0
Thecc.01G114100	Cytochrome p450 (64%U)	28	M	X	-	-	O	-	0	0	0	0	0	0	1	0	0	0	0	0	0	0	0	0	0	0	0	0	0	0	0	0	0	0	0	0	0	0	0
Thecc.01G114200	NA	None	-	-	-	-	-	-	0	0	0	0	0	0	0	0	0	0	0	0	0	0	0	0	0	0	0	0	0	0	0	0	0	0	0	0	0	0	0
Thecc.01G114300	uncharacterized protein (44%P)	None	-	-	-	-	-	-	0	0	0	0	0	0	0	0	0	0	0	0	0	0	0	0	0	0	0	0	0	0	0	0	0	0	0	0	0	0	0
Thecc.01G114400	uncharacterized protein (86%P)	1	-	Z	-	-	-	-	0	0	0	0	0	0	0	1	0	0	0	0	0	0	0	0	0	0	0	0	0	0	0	0	0	0	0	0	0	0	0
Thecc.01G114500	uncharacterized protein	None	-	-	-	-	-	-	0	0	0	0	0	0	0	0	1	0	0	0	0	0	0	0	0	0	0	0	0	0	0	0	0	0	0	0	0	0	0
Thecc.01G114600	Ras-related small GTP-binding family protein (74%T)	31	-	-	-	-	-	-	0	0	0	0	0	0	0	0	0	0	0	0	0	0	0	0	0	0	0	0	0	0	0	0	0	0	0	0	0	0	0
Thecc.01G114700	(1 of 60) PF03106 - WRKY DNA -binding domain (WRKY)	6	Y	Y	Y	Y	Y	P	0	0	1	0	0	1	0	0	0	0	0	0	0	0	0	0	0	0	0	1	0	0	0	0	0	0	0	0	0	0	0
Thecc.01G114800	RAB GTPase G3A (80%T)	10	Y	-	-	S	S	Y	0	0	0	0	0	0	0	0	0	0	0	0	0	0	0	0	0	0	0	0	0	0	0	0	0	0	0	0	0	0	0
Thecc.01G114900	Chloroplast-localized ISCA-like protein (78%P)	6	P	Y	-	Y	Y	-	0	0	0	0	0	0	0	0	0	0	0	0	0	0	0	0	0	0	0	0	0	0	0	0	0	0	0	0	0	0	0
Thecc.01G115000	Ribosomal protein L4/L1 family (84%T)	1	-	-	-	-	-	-	0	0	0	0	0	0	0	0	0	0	0	0	0	0	0	0	0	0	0	0	0	0	0	0	0	0	0	0	0	0	0
Thecc.01G115100	uncharacterized protein	None	-	-	-	-	-	-	0	0	0	0	0	0	0	0	0	0	0	0	0	0	0	0	0	0	0	0	0	0	0	0	0	0	0	0	0	0	0
Thecc.01G115200	Copper ion binding	1	-	-	-	-	-	-	0	0	0	0	0	0	0	0	0	0	0	0	0	0	0	0	0	0	0	0	0	0	0	0	0	0	0	0	0	0	0
Thecc.01G115300	Domain of uncharacterized protein function (DUF1726)	1	-	-	-	-	-	-	0	0	0	0	0	0	0	0	0	0	0	0	0	0	0	0	0	0	0	0	0	0	0	0	0	0	0	0	0	0	0
Thecc.01G115400	Tetratricopeptide repeat-like superfamily protein (62%P)	1	-	-	-	-	-	-	0	0	0	0	1	0	0	0	0	0	0	0	0	0	0	0	0	0	0	0	0	0	0	0	0	0	0	0	0	0	0
Thecc.01G115500	Violaxanthin de-epoxidase-related (66%T)	1	-	-	Z	-	-	-	0	0	0	0	0	0	0	0	0	0	0	0	0	0	0	0	0	0	0	0	0	0	0	0	0	0	0	0	0	0	0
Thecc.01G115600	O-Glycosyl hydrolases family 17 protein	None	-	-	-	-	-	-	0	0	0	0	0	0	0	0	0	0	0	0	0	0	0	0	0	0	0	0	0	0	0	0	0	0	0	0	0	0	0
Thecc.01G115700	O-Glycosyl hydrolases family 17 protein (32%T)	None	-	-	-	-	-	-	0	0	0	0	0	0	0	0	0	0	0	0	0	0	0	0	0	0	0	0	0	0	0	0	0	0	0	0	0	0	0
Thecc.01G115800	S-adenosylmethionine carrier 1 (81%T)	1	-	-	-	Z	Z	Z	0	0	0	0	0	0	0	0	0	0	0	0	0	0	0	0	0	0	0	0	0	0	0	0	0	0	0	0	0	0	0
Thecc.01G115900	uncharacterized protein (70%P)	4	-	-	-	-	-	-	0	0	0	0	0	0	0	0	0	0	0	0	0	0	0	0	0	0	0	0	0	0	0	0	0	0	0	0	0	0	0
Thecc.01G116000	Basic chitinase	None	-	-	-	-	-	-	0	0	0	0	0	0	0	0	0	0	0	0	0	0	0	0	0	0	0	0	0	0	0	0	0	0	0	0	0	0	0
Thecc.01G116100	WRKY DNA-binding protein 13 (74%P)	None	-	-	-	-	-	-	0	0	0	0	0	1	0	0	1	0	0	0	0	0	0	0	0	0	0	1	0	0	0	0	0	0	0	0	0	0	0
Thecc.01G116200	Leucine-rich receptor-like protein kinase family protein (68%T)	1	Z	Z	Z	Z	Z	Q	0	0	0	0	0	0	0	0	0	0	0	0	0	0	0	0	0	0	0	0	0	0	0	0	0	0	0	0	0	0	0
Thecc.01G116300	Nucleotide-sugar transporter family protein (78%T)	23	Y	X	Y	X	P	P	0	0	0	0	1	1	0	0	0	0	0	0	0	0	0	0	0	0	0	1	0	0	0	0	0	0	0	0	0	0	0
Thecc.01G116400	uncharacterized protein conserved protein UCP009193 (55%P)	18	P	-	R	-	-	-	0	0	0	0	0	0	0	0	0	0	0	0	0	0	0	0	0	0	0	0	0	0	0	0	0	0	0	0	0	0	0
Thecc.01G116500	uncharacterized protein conserved protein UCP009193 (61%P)	24	-	-	-	-	-	-	0	0	0	0	0	0	0	0	0	0	0	0	0	0	0	0	0	0	0	0	0	0	0	0	0	0	0	0	0	0	0
Thecc.01G116600	uncharacterized protein	None	-	-	-	-	-	-	0	0	0	0	0	0	0	0	0	0	0	0	0	0	0	0	0	0	0	0	0	0	0	0	0	0	0	0	0	0	0
Thecc.01G116700	N-terminal nucleophile aminohydrolases superfamily protein (86%P)	15	-	-	-	-	-	-	0	0	0	0	0	0	0	0	0	0	0	0	0	0	0	0	0	0	0	0	0	0	0	0	0	0	0	0	0	0	0
Thecc.01G116800	Serine/threonine-protein kinase (66%P)	None	-	-	-	-	-	-	0	0	0	0	0	0	0	0	0	0	0	0	0	0	0	0	0	0	0	0	0	0	0	0	0	0	0	0	0	0	0
Thecc.01G116900	(1 of 8) PF12023 - Domain of unknown function (DUF3511) (DUF3511)	None	-	-	-	-	-	-	0	0	0	0	0	0	0	0	0	0	0	0	0	0	0	0	1	0	0	0	0	0	0	0	0	0	0	0	0	0	0
Thecc.01G117000	Essential meiotic endonuclease 1B	14	-	-	-	-	-	-	0	0	0	0	0	0	0	0	0	0	0	0	0	0	0	0	0	0	0	0	0	0	0	0	0	0	0	0	0	0	0
Thecc.01G117100	Encodes a root meristem growth factor	None	-	-	-	-	-	-	0	0	0	0	0	0	1	0	0	0	0	0	0	0	0	0	0	0	0	0	0	0	0	0	0	0	0	0	0	0	0
Thecc.01G117200	DHHC-type zinc finger family protein (66%T)	24	-	U	-	-	-	-	0	0	0	0	0	0	0	0	0	0	0	0	0	0	0	0	0	0	0	0	0	0	0	0	0	0	0	0	0	0	0
Thecc.01G117300	Ribosomal RNA processing 4 (77%T)	1	-	-	-	-	-	-	0	0	0	0	0	0	0	0	0	0	0	0	0	0	0	0	0	0	0	0	0	0	0	0	0	0	0	0	0	0	0
Thecc.01G117400	uncharacterized protein	4	-	-	-	-	-	-	0	0	0	0	0	0	0	0	0	0	0	0	0	0	0	0	0	0	0	0	0	0	0	0	0	0	0	0	0	0	0
Thecc.01G117500	Integrase-type DNA-binding superfamily protein	6	P	P	P	P	-	P	0	0	0	0	0	0	0	0	0	0	0	0	0	0	0	0	0	0	0	0	0	0	0	0	0	0	0	0	0	0	0
Thecc.01G117600	NA	None	-	-	-	-	-	-	0	0	0	0	0	1	0	0	0	0	0	0	0	0	0	0	0	0	0	1	0	0	1	0	0	0	0	0	0	0	0
Thecc.01G117700	Ribonucleotide reductase 1 (87%T)	1	H	-	-	-	-	-	0	0	0	0	0	0	0	0	1	0	0	0	0	0	0	0	0	0	0	0	0	0	0	1	0	0	0	0	0	0	0
Thecc.01G117800	Dihydrodipicolinate reductase	1	-	-	-	-	-	-	0	0	0	0	0	0	0	0	0	0	0	0	0	0	0	0	0	0	0	0	0	0	0	0	0	0	0	0	0	0	0
Thecc.01G117900	Like COV 2 (76%T)	1	-	-	-	-	-	-	0	0	0	0	0	0	0	0	0	0	0	0	0	0	0	0	0	0	0	0	0	0	0	0	0	0	0	0	0	0	0
Thecc.01G118000	Splicing factor (73%P)	1	-	-	-	-	-	-	0	0	0	0	0	0	0	0	0	0	0	0	0	0	0	0	0	0	0	0	0	0	0	0	0	0	0	0	0	0	0
Thecc.01G118100	uncharacterized protein	None	-	-	-	-	-	-	0	0	0	0	1	0	0	0	0	0	0	0	0	0	0	0	0	0	0	0	0	0	0	0	0	0	0	0	0	0	0
Thecc.01G118200	Alba DNA/RNA-binding protein (73%P)	4	-	-	-	-	-	-	0	0	0	0	0	0	0	0	0	0	0	0	0	0	0	0	0	0	0	0	0	0	0	0	0	0	0	0	0	0	0
Thecc.01G118300	NA	6	P	Y	Y	Y	Y	P	0	0	0	0	0	1	0	0	1	0	0	0	0	0	0	0	0	0	0	0	0	0	0	0	0	0	0	0	0	0	0
Thecc.01G118400	Cellulose synthase 6 (82%T)	1	Z	-	-	U	-	-	0	0	0	0	0	1	0	0	0	0	0	0	1	0	0	0	0	0	0	0	1	0	0	0	0	0	0	0	0	0	0
Thecc.01G118500	Transducin/WD40 repeat-like superfamily protein (82%P)	1	-	-	-	-	-	-	0	0	0	0	0	0	0	0	0	0	0	0	0	0	0	0	0	0	0	0	0	0	0	0	0	0	0	0	0	0	0
Thecc.01G118600	uncharacterized protein (57%P)	None	-	-	-	-	-	-	0	0	0	0	0	0	0	0	0	0	0	0	0	0	0	0	0	0	0	0	0	0	0	0	0	0	0	0	0	0	0
Thecc.01G118700	Fasciclin-like arabinogalactan protein 18	None	-	-	-	-	-	-	0	0	0	0	0	0	0	0	0	0	0	0	0	0	0	0	0	0	0	0	0	0	0	0	0	1	0	0	0	0	0
Thecc.01G118800	(1 of 4) PF08787 - Alginate lyase (Alginate_lyase2)	None	-	-	-	-	-	-	0	0	0	0	0	0	0	0	0	0	0	0	0	0	0	0	0	0	0	0	0	0	0	1	0	0	0	0	0	0	0
Thecc.01G119100	(1 of 4) PF08787 - Alginate lyase (Alginate_lyase2)	10	Y	-	Y	Y	Y	Y	0	0	0	0	0	1	0	0	0	0	0	0	0	0	0	0	0	0	0	1	0	0	0	0	0	0	0	0	0	0	0
Thecc.01G119200	(1 of 15) PF04578//PF13968 - Protein of unknown function, DUF594 (DUF594) // Domain of unknown function (DUF4220) (DUF4220)	None	-	-	-	-	-	-	0	0	0	0	0	0	0	0	1	0	0	0	0	0	0	0	0	0	0	0	0	0	0	1	0	0	0	0	0	0	0
Thecc.01G119300	Citrate-binding protein precursor (65%P)	None	-	-	-	-	-	-	0	0	0	0	0	0	0	0	0	0	0	0	0	0	0	0	0	0	0	0	0	0	0	0	0	0	0	0	0	0	0
Thecc.01G119400	Cinnamyl alcohol dehydrogenase 9 (77%T)	7	Z	-	-	-	-	-	0	0	0	0	1	0	0	0	0	0	0	0	0	0	0	0	0	0	0	0	0	0	0	0	0	0	0	0	0	0	0
Thecc.01G119500	Endonuclease or glycosyl hydrolase	1	Z	Z	-	-	-	-	0	0	0	0	0	0	0	0	0	0	0	0	0	0	0	0	0	0	0	0	0	0	0	0	0	0	0	0	0	0	0
Thecc.01G119600	Mtn21-like protein	None	-	-	-	-	-	-	0	0	0	0	0	0	0	0	0	0	0	0	0	0	0	0	0	0	0	0	0	0	0	0	0	0	0	0	0	0	0
Thecc.01G119700	Mtn21-like protein (73%U)	None	-	Y	-	-	-	-	0	0	0	0	0	0	0	0	0	0	0	0	0	0	0	0	0	0	0	0	0	0	0	0	0	0	0	0	0	0	0
Thecc.01G119800	MADS-box transcription factor family protein	None	-	-	-	-	-	-	0	0	0	0	1	0	0	0	0	0	0	0	0	0	0	0	0	0	0	0	0	0	0	0	0	0	0	0	0	0	0
Thecc.01G119900	uncharacterized protein (11%U)	None	-	-	-	-	-	-	0	0	0	0	0	0	0	0	0	0	0	0	0	0	0	0	0	0	0	0	0	0	0	0	0	1	0	0	0	0	0
Thecc.01G120000	uncharacterized protein	None	-	-	-	-	-	-	0	0	0	0	0	0	0	0	0	0	0	0	0	0	0	0	0	0	0	0	0	0	0	0	0	0	0	0	0	0	0
Thecc.01G120100	Myrcene synthase	None	-	-	-	-	-	-	0	0	0	0	0	0	0	0	0	0	0	0	0	0	0	0	0	0	0	0	0	0	0	0	0	0	0	0	0	0	0
Thecc.01G120200	Auxin-induced protein 5NG4	None	-	-	-	-	-	-	0	0	0	0	0	0	0	0	0	0	0	0	0	0	0	0	0	0	0	0	0	0	0	0	0	0	0	0	0	0	0
Thecc.01G120300	Auxin-induced protein 5NG4	None	-	-	-	-	-	-	0	0	0	0	0	0	0	0	0	0	0	0	0	0	0	0	0	0	0	0	0	0	0	0	0	0	0	0	0	0	0
Thecc.01G120400	NA	14	-	-	-	-	U	S	0	0	0	0	0	0	0	0	0	0	0	0	0	0	0	0	1	0	0	0	0	0	0	0	0	0	0	0	0	0	0
Thecc.01G120500	Chaperone DnaJ-domain superfamily protein	4	-	-	-	-	R	-	0	0	0	0	0	0	0	0	0	0	0	0	0	0	0	0	0	0	0	0	0	0	0	0	0	0	0	0	0	0	0
Thecc.01G120600	uncharacterized protein (75%P)	21	-	Z	-	-	-	-	0	0	0	0	0	0	0	0	0	0	0	0	0	0	0	0	0	0	0	0	0	0	0	0	0	0	0	0	0	0	0
Thecc.01G120700	Duplicated homeodomain-like superfamily protein	4	-	-	-	-	-	Z	0	0	0	0	0	1	0	0	1	0	0	0	0	0	0	0	0	0	0	0	0	1	0	0	0	0	0	0	0	0	0
Thecc.01G120800	BolA-like family protein (79%T)	1	-	-	-	W	-	-	0	0	0	0	0	0	0	0	0	0	0	0	1	0	0	0	0	0	0	0	1	0	0	0	0	0	0	0	0	0	0
Thecc.01G120900	uncharacterized protein	None	-	-	-	-	-	-	0	0	0	0	0	0	0	0	0	0	0	0	0	0	0	0	0	0	0	0	0	0	0	0	0	0	0	0	0	0	0
Thecc.01G121000	Plastid-lipid associated protein PAP / fibrillin family protein (61%P)	24	-	-	-	Z	-	-	0	0	0	0	0	0	0	0	0	0	0	0	0	0	0	0	0	0	0	0	0	0	0	0	0	0	0	0	0	0	0
Thecc.01G121100	unknown	17	-	X	-	X	R	-	0	0	0	0	0	0	0	0	0	0	0	0	0	0	0	0	0	0	0	0	0	0	0	0	0	0	0	0	0	0	0
Thecc.01G121200	Plastid-lipid associated protein PAP / fibrillin family protein (33%T)	None	-	-	-	-	-	-	0	0	0	0	0	0	0	0	0	0	0	0	0	0	0	0	0	0	0	0	0	0	0	0	0	0	0	0	0	0	0
Thecc.01G121400	NA	None	-	-	-	-	-	-	0	0	0	0	0	0	0	0	0	0	0	0	1	0	0	0	0	0	0	0	0	0	0	0	0	0	0	0	0	0	0
Thecc.01G121500	Pre-mRNA-splicing factor isy-1 (79%P)	1	-	-	-	-	-	-	0	0	0	0	0	0	0	0	0	0	0	0	0	0	0	0	0	0	0	0	0	0	0	0	0	0	0	0	0	0	0
Thecc.01G121600	Copper ion binding (65%T)	1	H	-	I	-	I	I	0	0	0	0	0	0	0	0	0	0	0	0	0	0	0	0	0	0	0	0	0	0	0	0	0	0	0	0	0	0	0
Thecc.01G121700	Carbamoyl phosphate synthetase A (81%P)	1	-	-	-	-	H	-	0	0	0	0	0	0	0	0	0	0	0	0	0	0	0	0	0	0	0	0	0	0	0	0	0	0	0	0	0	0	0
Thecc.01G121800	Pentatricopeptide repeat-containing protein	4	-	-	-	-	-	-	0	0	0	0	0	0	0	0	0	0	0	0	0	0	0	0	0	0	0	0	0	0	0	0	0	0	0	0	0	0	0
Thecc.01G121900	DEAD/DEAH box RNA helicase family protein (65%P)	1	I	-	-	-	-	-	0	0	0	0	0	0	0	0	0	0	0	0	0	0	0	0	0	0	0	0	0	0	0	0	0	0	0	0	0	0	0
Thecc.01G122000	NA	None	-	-	-	-	-	-	0	0	0	0	0	0	0	0	0	0	0	0	0	0	0	0	0	0	0	0	0	0	0	0	0	0	0	0	0	0	0
Thecc.01G122100	uncharacterized protein	None	R	-	-	-	-	-	0	0	0	0	0	0	0	0	0	0	0	0	0	0	0	0	0	0	0	0	0	0	0	0	0	0	0	0	0	0	0
Thecc.01G122200	RING zinc finger protein (60%U)	None	-	-	-	-	S	-	0	0	0	0	0	0	0	0	0	0	0	0	0	0	0	0	0	0	0	0	0	0	0	0	0	0	0	0	0	0	0
Thecc.01G122300	RING/U-box superfamily protein	12	O	O	O	O	O	O	0	0	0	0	0	0	0	0	0	0	0	0	0	0	0	0	0	0	0	0	0	0	0	0	0	0	0	0	0	0	0
Thecc.01G122400	RING zinc finger protein	18	Y	-	Y	-	Y	-	0	0	0	0	0	0	0	0	0	0	0	0	0	0	0	0	0	0	0	0	0	0	0	0	0	0	0	0	0	0	0
Thecc.01G122600	Autophagy-related protein 13 (64%P)	1	-	-	-	Z	-	Z	0	0	0	0	0	0	0	0	0	0	0	0	0	0	0	0	0	0	0	0	0	0	0	0	0	0	0	0	0	0	0
Thecc.01G122700	uncharacterized protein (67%P)	33	-	-	-	-	-	-	0	0	0	0	1	0	0	0	0	0	0	0	0	0	0	0	0	0	0	0	0	0	0	0	0	0	0	0	0	0	0
Thecc.01G122800	(1 of 2) PTHR13430//PTHR13430:SF3 - uncharacterized // AUTOPHAGY-RELATED PROTEIN 13	None	-	-	-	-	I	-	0	0	0	0	0	1	0	0	0	0	0	0	0	0	0	0	0	0	0	1	0	0	0	0	0	0	0	0	0	0	0
Thecc.01G122900	uncharacterized protein (67%P)	24	O	-	-	-	R	-	0	0	0	0	1	0	0	0	0	0	0	0	0	0	0	0	0	0	0	0	0	0	0	0	0	0	0	0	0	0	0
Thecc.01G123000	Major facilitator superfamily protein (21%T)	24	R	-	R	-	R	-	0	0	1	0	0	1	0	0	0	0	0	0	0	0	0	0	0	0	0	1	0	0	0	0	0	0	0	0	0	0	0
Thecc.01G123100	uncharacterized protein	None	-	-	-	-	-	-	0	0	0	0	1	1	0	0	1	0	0	0	0	0	0	0	0	0	0	0	0	0	0	0	0	0	0	0	0	0	0
Thecc.01G123200	uncharacterized protein	None	-	-	-	-	-	-	0	0	0	0	0	0	0	0	0	0	0	0	0	0	0	0	0	0	0	0	0	0	0	0	0	0	0	0	0	0	0
Thecc.01G123300	NA	None	-	-	-	-	-	-	0	0	0	0	0	0	0	1	0	0	0	0	0	0	0	0	0	0	0	0	0	0	0	0	0	0	0	0	0	0	0
Thecc.01G123400	Kinase family protein (70%P)	1	-	-	-	Z	-	-	0	0	0	0	0	0	0	0	0	0	0	0	0	0	0	0	0	0	0	0	0	0	0	0	0	0	0	0	0	0	0
Thecc.01G123500	unknown	None	-	-	-	-	-	-	0	0	0	0	0	0	0	0	0	0	0	0	0	0	0	0	0	0	0	0	0	0	0	0	0	0	0	0	0	0	0
Thecc.01G123600	Receptor-like protein kinase 1	11	O	M	P	-	M	M	0	0	0	0	0	0	0	0	0	0	0	0	0	0	0	0	0	0	0	0	0	0	0	0	0	1	0	0	0	0	0
Thecc.01G123700	Receptor-like protein kinase 1	11	M	P	P	P	P	P	0	0	0	0	0	0	0	0	0	0	0	0	0	0	0	0	0	0	0	0	0	0	0	0	0	0	0	0	0	0	0
Thecc.01G123800	UPF0235 protein C15orf40 (74%P)	2	-	-	-	-	-	-	0	0	0	0	0	0	0	0	0	0	0	0	0	0	0	0	0	0	0	0	0	0	0	0	0	0	0	0	0	0	0
Thecc.01G123900	(1 of 1173) 2.7.11.1 - Non-specific serine/threonine protein kinase / Threonine-specific protein kinase	12	O	X	O	O	O	O	0	0	0	0	0	0	0	0	0	0	0	0	0	0	0	0	0	0	0	0	0	0	0	0	0	0	0	0	0	0	0
Thecc.01G124000	(1 of 3) PF00954//PF01453 - S-locus glycoprotein domain (S_locus_glycop) // D-mannose binding lectin (B_lectin)	4	-	-	-	-	R	-	0	0	0	0	0	0	0	0	1	0	0	0	0	0	0	0	0	0	0	0	0	0	0	0	0	0	0	0	0	0	0
Thecc.01G124100	Receptor-like protein kinase 1 (62%P)	6	Y	Y	-	Y	Y	Y	0	0	0	0	0	0	0	0	1	0	0	0	0	0	0	0	0	0	0	0	0	0	0	0	0	0	0	0	0	0	0
Thecc.01G124200	ATP synthase epsilon chain	7	-	-	-	X	R	-	0	0	0	0	0	0	0	0	0	0	0	0	0	0	0	0	0	0	0	0	0	0	0	0	0	0	0	0	0	0	0
Thecc.01G124300	N-acetylglucosaminylphosphatidylinositol de-N-acetylase family protein (65%T)	2	-	-	-	-	-	-	0	0	0	0	0	0	0	0	0	0	0	0	0	0	0	0	0	0	0	0	0	0	0	0	0	0	0	0	0	0	0
Thecc.01G124400	mitochondrial transcription termination factor family protein (76%T)	1	-	-	-	Z	-	-	0	0	0	0	0	0	0	0	0	0	0	0	0	0	0	0	0	0	0	0	0	0	0	0	0	0	0	0	0	0	0
Thecc.01G124500	No lysine kinase 6 (65%P)	4	R	-	R	-	R	-	0	0	0	0	0	0	0	0	0	0	0	0	0	0	0	0	0	0	0	0	0	0	0	0	0	0	0	0	0	0	0
Thecc.01G124600	Tetratricopeptide repeat-containing protein	8	-	-	-	-	-	-	0	0	0	0	0	0	0	0	0	0	0	0	0	0	0	0	0	0	0	0	0	0	0	0	0	0	0	0	0	0	0
Thecc.01G124700	(1 of 1) PTHR33599:SF2 - PROTEIN IDA-LIKE 3-RELATED	None	-	-	-	-	-	-	0	0	0	0	0	0	0	0	0	0	0	0	0	0	0	0	0	0	0	0	0	0	0	0	0	0	0	0	0	0	0
Thecc.01G124800	CYS	28	R	X	R	X	O	R	0	0	0	0	0	0	0	0	0	0	0	0	0	0	0	0	0	0	0	0	0	0	0	0	0	0	1	0	1	0	0
Thecc.01G125000	Transducin/WD40 repeat-like superfamily protein	2	I	H	-	Z	H	-	0	0	0	0	0	0	0	0	0	0	0	0	0	0	0	0	0	0	0	0	0	0	0	0	0	0	0	0	0	0	0
Thecc.01G125100	(1 of 5) K03120 - transcription initiation factor TFIID TATA-box-binding protein (TBP, tbp)	None	-	-	-	-	-	-	0	0	0	0	0	0	0	0	0	0	0	0	0	0	0	0	0	0	0	0	0	1	0	0	0	0	0	0	0	0	0
Thecc.01G125200	TATA binding protein 1 (66%T)	None	-	-	-	-	-	-	0	0	0	0	0	0	0	0	0	0	0	0	0	0	0	0	0	0	0	0	0	0	0	0	0	0	1	0	0	0	0
Thecc.01G125300	Tetratricopeptide repeat (TPR)-containing-like protein (30%T)	None	-	-	-	-	-	-	0	0	0	0	0	0	0	0	0	0	0	0	0	0	0	0	0	0	0	0	0	0	0	0	0	0	0	0	0	0	0
Thecc.01G125400	TATA binding protein 1	None	-	-	-	-	-	-	0	0	0	0	0	0	0	0	0	0	0	0	0	0	0	0	0	0	0	0	0	0	0	0	0	0	0	0	0	0	0
Thecc.01G125500	Amino acid kinase family protein (84%P)	1	-	-	-	Z	-	-	0	0	0	0	0	0	0	0	0	0	0	0	0	0	0	0	0	0	0	0	0	0	0	0	0	0	0	0	0	0	0
Thecc.01G125600	MAP kinase substrate 1	6	Y	Y	-	Y	Y	Y	0	0	0	0	0	0	0	0	0	0	0	0	0	0	0	0	0	0	0	0	0	0	0	0	0	0	0	0	0	0	0
Thecc.01G125700	(1 of 20) PTHR24177:SF39 - ANKYRIN REPEAT-CONTAINING PROTEIN-RELATED	None	-	-	-	-	-	-	0	0	0	0	0	0	0	0	0	0	0	0	0	0	0	0	0	0	0	0	0	0	0	0	0	0	0	0	0	0	0
Thecc.01G125800	Ankyrin repeat family protein (62%P)	24	-	C	-	-	-	-	0	0	0	0	0	0	0	0	0	0	0	0	0	0	0	0	0	0	0	0	0	0	0	0	0	0	0	0	0	0	0
Thecc.01G125900	unknown	None	-	-	-	-	-	-	0	0	0	0	0	0	0	0	0	0	0	0	0	0	0	0	0	0	0	0	0	0	0	0	0	0	0	0	0	0	0
Thecc.01G126000	Ankyrin repeat family protein	None	-	-	-	-	-	-	0	0	0	0	0	0	0	0	0	0	0	0	0	0	0	0	0	0	0	0	0	0	0	0	0	0	0	0	0	0	0
Thecc.01G126100	Ankyrin repeat family protein (63%P)	13	-	U	-	-	-	-	0	0	0	0	0	0	0	0	0	0	0	0	0	0	0	0	0	0	0	0	0	0	0	0	0	0	0	0	0	0	0
Thecc.01G126200	Ankyrin repeat family protein	None	-	-	-	-	-	-	0	0	0	0	0	0	0	0	0	0	0	0	0	0	0	0	0	0	0	0	0	0	0	0	0	0	0	0	0	0	0
Thecc.01G126300	uncharacterized protein	None	-	-	-	-	-	-	0	0	0	0	0	0	0	0	0	0	0	0	0	0	0	0	0	0	0	0	0	0	0	0	0	0	0	0	0	0	0
Thecc.01G126500	TCP-1/cpn60 chaperonin family protein (88%T)	1	-	-	-	-	-	-	0	0	0	0	0	0	0	0	0	0	0	0	0	0	0	0	0	0	0	0	0	0	0	0	0	0	0	0	0	0	0
Thecc.01G126600	uncharacterized protein	6	Y	Y	Y	Y	Y	Y	0	0	0	0	1	0	0	0	1	0	0	0	0	0	0	0	0	0	0	0	0	1	0	0	0	0	0	0	0	0	0
Thecc.01G126700	Ribosomal L27e protein family (82%T)	1	-	-	-	X	-	-	0	0	0	0	0	0	0	0	0	0	0	0	0	0	0	0	0	0	0	0	0	0	0	0	0	0	0	0	0	0	0
Thecc.01G126800	Histone-lysine N-methyltransferase ATXR5 (72%P)	27	-	-	-	-	-	-	0	0	0	0	0	0	0	0	0	0	0	0	0	0	0	0	0	0	0	0	0	0	0	0	0	0	1	0	0	0	0
Thecc.01G126900	unknown	None	-	-	-	-	-	-	0	0	0	0	0	0	0	0	0	0	0	0	0	0	0	0	0	0	0	0	0	0	0	0	0	0	0	0	0	0	0
Thecc.01G127000	uncharacterized protein (58%P)	10	Y	Y	Y	S	S	S	0	0	0	0	0	0	0	0	0	0	0	0	1	0	0	0	0	0	0	0	0	0	0	0	0	0	0	0	0	0	0
Thecc.01G127100	Ribosomal protein L17 family protein (89%T)	1	-	-	-	-	-	-	0	0	0	0	0	0	0	0	0	0	0	0	0	0	0	0	0	0	0	0	0	0	0	0	0	0	0	0	0	0	0
Thecc.01G127200	Plant glycogenin-like starch initiation protein 1 (75%P)	None	-	-	-	-	-	-	0	0	0	0	0	0	0	0	0	0	0	0	0	0	0	0	0	0	0	0	0	0	0	0	0	0	0	0	0	0	0
Thecc.01G127300	Plant invertase/pectin methylesterase inhibitor superfamily (61%T)	10	Y	Y	-	S	S	Y	0	0	0	0	0	0	0	0	0	0	0	0	0	0	0	0	0	0	0	0	0	0	0	0	0	0	0	0	0	0	0
Thecc.01G127400	Ribosomal protein S5/Elongation factor G/III/V family protein (74%T)	4	-	-	-	-	-	-	0	0	0	0	0	0	0	0	0	0	0	0	0	0	0	0	0	0	0	0	0	0	0	0	0	0	0	0	0	0	0
Thecc.01G127500	uncharacterized protein	30	Y	-	-	-	-	-	0	0	0	0	0	0	0	0	0	0	0	0	0	0	0	0	0	0	0	0	0	0	0	0	0	0	0	0	0	0	0
Thecc.01G127600	Zinc finger C-x8-C-x5-C-x3-H type family protein	13	-	-	-	-	-	-	0	0	0	0	0	0	0	0	0	0	0	0	0	0	0	0	0	0	0	0	0	0	0	0	0	0	0	0	0	0	0
Thecc.01G127700	Basic helix-loop-helix DNA-binding superfamily protein (71%P)	None	-	-	-	-	-	-	0	0	0	0	0	0	0	0	0	0	0	0	0	0	0	0	0	0	0	0	0	0	0	0	0	0	0	0	0	0	0
Thecc.01G127800	uncharacterized protein (51%P)	None	-	-	-	-	-	-	0	0	0	0	1	0	0	0	0	0	0	0	0	0	0	0	0	0	0	0	0	0	0	0	0	0	0	0	0	0	0
Thecc.01G127900	Trichome birefringence-like 7 (64%T)	3	-	-	-	-	-	-	0	0	0	0	0	0	0	0	0	0	0	0	0	0	0	0	0	0	0	0	0	0	0	0	0	0	0	0	0	0	0
Thecc.01G128000	NA	None	-	-	-	-	-	-	0	0	0	0	0	0	0	0	0	0	0	0	0	0	0	0	0	0	0	0	0	0	0	0	0	0	0	0	0	0	0
Thecc.01G128100	NA	None	-	-	-	-	-	-	0	0	0	0	0	0	0	0	0	0	0	0	0	0	0	0	0	0	0	0	0	0	0	0	0	0	0	0	0	0	0
Thecc.01G128200	Transducin/WD40 repeat-like superfamily protein (68%T)	2	-	-	-	-	-	-	0	0	0	0	0	0	0	0	0	0	0	0	0	0	0	0	0	0	0	0	0	0	0	0	0	0	0	0	0	0	0
Thecc.01G128300	(1 of 3) PTHR31080//PTHR31080:SF1 - FAMILY NOT NAMED // CELL WALL / VACUOLAR INHIBITOR OF FRUCTOSIDASE 2-RELATED	4	-	I	I	H	-	I	0	0	0	0	0	0	0	0	0	0	0	0	0	0	0	0	0	0	0	0	0	0	0	0	0	0	0	0	0	0	0
Thecc.01G128400	Squalene monooxygenase (93%P)	None	-	-	Y	-	Y	-	0	0	0	0	0	0	0	0	0	0	0	0	0	0	0	0	0	0	0	0	0	0	0	0	0	0	0	0	1	0	0
Thecc.01G128500	NAC domain containing protein 82	4	-	X	-	-	R	-	0	0	0	0	0	0	0	0	0	0	0	0	0	0	0	0	0	0	0	0	0	0	0	0	0	0	0	0	0	0	0
Thecc.01G128600	Alcohol dehydrogenase 1 (87%T)	22	A	A	I	C	A	A	0	0	0	0	0	0	0	0	0	0	0	0	0	0	0	0	0	0	0	0	0	0	0	0	0	0	0	0	0	0	0
Thecc.01G128700	Tetratricopeptide repeat (TPR)-like superfamily protein	None	-	-	-	-	-	-	0	0	0	0	0	0	0	0	1	0	0	0	0	0	0	0	0	0	0	0	0	0	0	0	0	0	0	0	0	0	0
Thecc.01G128800	Alcohol dehydrogenase 1 (88%T)	10	S	Y	Y	S	Y	Y	0	0	0	0	0	0	0	0	0	0	0	0	0	0	0	0	0	0	0	0	0	0	0	0	0	0	0	0	0	0	0
Thecc.01G128900	Global transcription factor group A2	None	-	Y	-	-	Y	-	0	0	0	0	0	0	0	0	0	0	0	0	0	0	0	0	0	0	0	0	0	0	0	0	0	0	0	0	0	0	0
Thecc.01G129000	NAC domain containing protein 82	22	P	-	-	Y	-	-	0	0	0	0	0	0	0	0	0	0	0	0	0	0	0	0	0	0	0	0	0	0	0	0	0	0	0	0	0	0	0
Thecc.01G129100	Squalene monooxygenase (92%P)	None	-	-	-	-	-	Y	0	0	0	0	0	0	0	0	0	0	0	0	0	0	0	0	0	0	0	0	0	0	0	0	0	0	0	0	0	0	0
Thecc.01G129200	Chloroplastic NIFS-like cysteine desulfurase (63%P)	6	P	Y	Y	I	Y	G	0	0	0	0	0	0	0	0	0	0	0	0	0	0	0	0	0	0	0	0	0	0	0	0	0	0	0	0	0	0	0
Thecc.01G129300	AAA-type ATPase family protein (82%P)	4	-	-	-	Z	-	-	0	0	0	0	0	0	0	0	0	0	0	0	0	0	0	0	0	0	0	0	0	0	0	0	0	0	0	0	0	0	0
Thecc.01G129400	NA	None	-	-	-	-	-	-	0	0	0	0	0	0	0	0	0	0	0	0	0	0	0	0	0	0	0	0	0	0	0	0	0	0	0	0	0	0	0
Thecc.01G129500	O-fucosyltransferase family protein (72%P)	4	-	-	-	-	-	-	0	0	0	0	0	0	0	0	0	0	0	0	0	0	0	0	0	0	0	0	0	0	0	0	0	0	0	0	0	0	0
Thecc.01G129600	NA	24	-	-	-	-	-	-	0	0	0	0	0	0	0	0	0	0	0	0	0	0	0	0	0	0	0	0	0	0	0	0	0	0	0	0	0	0	0
Thecc.01G129700	Squalene monooxygenase (91%P)	10	Y	-	Y	Y	Y	-	0	0	0	0	0	0	0	0	0	0	0	0	0	0	0	0	0	0	0	0	0	0	0	0	0	0	0	0	0	0	0
Thecc.01G129800	uncharacterized protein (79%P)	None	-	-	-	-	-	-	0	0	0	0	0	0	0	0	0	0	0	0	0	0	0	0	0	0	0	0	0	0	0	0	0	0	0	0	0	0	0
Thecc.01G129900	Flavin-containing monooxygenase family protein (60%T)	None	-	-	-	-	-	-	0	0	0	0	0	0	0	0	0	0	0	0	0	0	0	0	0	0	0	0	0	0	0	0	0	0	0	0	0	0	0
Thecc.01G130000	Flavin-containing monooxygenase family protein	None	-	-	-	-	-	-	0	0	0	0	0	0	0	0	0	0	0	0	1	0	0	0	0	0	0	0	0	0	0	0	0	0	0	0	0	0	0
Thecc.01G130100	unknown	None	-	-	-	-	-	-	0	0	0	0	0	0	0	1	1	0	0	0	0	0	0	0	0	0	0	0	0	0	0	0	0	0	0	0	0	0	0
Thecc.01G130200	uncharacterized protein	None	-	-	-	-	-	-	0	0	0	0	0	0	0	0	0	0	0	0	0	0	0	0	0	0	0	0	0	0	0	0	0	0	0	0	0	0	0
Thecc.01G130300	transcription factor	None	-	-	-	-	-	-	0	0	0	0	0	0	0	0	0	0	0	0	1	0	0	0	0	0	0	0	1	0	0	0	0	0	0	0	0	0	0
Thecc.01G130400	Phosphatidylinositol 4-OH kinase beta1 (69%T)	13	-	-	-	-	-	-	0	0	0	0	0	0	0	1	0	0	0	0	0	0	1	0	1	0	0	0	0	0	0	0	0	0	0	0	0	1	0
Thecc.01G130500	unknown	None	-	-	-	-	-	-	0	0	0	0	0	0	0	1	0	0	0	0	0	0	0	0	0	0	0	0	0	0	0	0	0	0	0	0	0	0	0
Thecc.01G130600	uncharacterized protein	None	-	-	-	-	-	-	0	0	0	0	0	0	0	0	0	0	0	0	0	0	0	0	0	0	0	0	0	0	0	0	0	0	0	0	0	0	0
Thecc.01G130700	Transducin family protein / WD-40 repeat family protein (69%T)	1	-	-	-	-	-	-	0	0	0	0	0	0	0	0	0	0	0	0	0	0	0	0	0	0	0	0	0	0	0	0	0	0	0	0	0	0	0
Thecc.01G130800	Eukaryotic translation initiation factor 3 subunit A (75%P)	1	-	-	-	-	-	-	0	0	0	0	0	0	0	0	0	0	0	0	0	0	0	0	0	0	0	0	0	0	0	0	0	0	0	0	0	0	0
Thecc.01G130900	Coiled-coil domain-containing protein 18	None	-	-	-	Y	-	-	0	0	0	0	0	0	0	0	1	0	1	0	0	0	1	0	0	0	0	0	0	0	0	1	0	0	0	0	0	1	0
Thecc.01G131000	BTB/POZ domain-containing protein (60%P)	4	-	Z	-	-	-	Z	0	0	1	0	0	1	0	0	0	0	0	0	0	0	0	0	0	0	0	1	0	0	0	0	0	1	0	0	0	0	0
Thecc.01G131100	SEUSS transcriptional co-regulator (61%P)	1	Z	Z	-	Z	Z	Z	0	0	0	0	0	0	0	0	0	0	0	0	0	0	0	0	0	0	0	0	0	0	0	0	0	0	0	0	0	0	0
Thecc.01G131200	(1 of 15) 2.4.1.34 - 1,3-beta-glucan synthase / UDP-glucose-1,3-beta-D-glucan glucosyltransferase	7	-	-	Z	-	-	Z	0	0	0	0	0	0	0	0	0	0	0	0	0	0	0	0	0	0	0	0	0	0	0	0	0	0	0	0	0	0	0
Thecc.01G131300	Transducin/WD40 repeat-like superfamily protein (60%T)	1	-	-	-	-	-	-	0	0	0	0	0	0	0	0	0	0	0	0	0	0	0	0	0	0	0	0	0	0	0	0	0	0	0	0	0	0	0
Thecc.01G131400	p-loop containing nucleoside triphosphate hydrolases superfamily protein (64%P)	6	Y	V	Y	Y	Y	Y	0	0	0	0	0	0	0	0	0	0	0	0	0	0	0	0	0	0	0	0	0	0	0	0	0	0	0	0	0	0	0
Thecc.01G131500	Mitogen-activated protein kinase kinase kinase 3 (64%P)	10	Y	-	-	Y	Y	-	0	0	0	0	0	0	0	1	0	0	0	0	0	0	0	0	0	0	0	0	0	0	0	0	0	0	0	0	0	0	0
Thecc.01G131600	DNA repair metallo-beta-lactamase family protein	13	-	-	-	-	-	-	0	0	0	0	0	0	0	0	0	0	0	0	0	0	0	0	0	0	0	0	0	0	0	0	0	0	0	0	0	0	0
Thecc.01G131700	NAD(P)H:plastoquinone dehydrogenase complex subunit O (74%P)	None	-	-	-	-	-	-	0	0	0	0	0	0	0	0	0	0	0	0	0	0	0	0	0	0	0	0	0	0	0	0	0	0	0	0	0	0	0
Thecc.01G131800	(1 of 1) PTHR24220//PTHR24220:SF218 - FAMILY NOT NAMED // ABC TRANSPORTER I FAMILY MEMBER 10, CHLOROPLASTIC	30	-	-	-	-	-	-	0	0	0	0	0	0	0	0	0	0	0	0	0	0	0	0	0	0	0	0	0	0	0	0	0	0	0	0	0	0	0
Thecc.01G131900	Golgi nucleotide sugar transporter 1 (79%P)	13	Y	-	-	-	-	-	0	0	1	0	0	1	0	0	0	0	0	0	0	0	0	0	0	0	0	1	0	0	1	0	0	0	0	0	0	0	0
Thecc.01G132000	(1 of 5) PF12796//PF13857 - Ankyrin repeats (3 copies) (Ank_2) // Ankyrin repeats (many copies) (Ank_5)	1	-	-	-	-	-	Z	0	0	0	0	0	0	0	0	0	0	0	0	0	0	0	0	0	0	0	0	0	0	0	0	0	0	0	0	0	0	0
Thecc.01G132100	(1 of 52) PTHR24128:SF24 - ANKYRIN REPEAT FAMILY PROTEIN-RELATED	10	P	Y	P	-	P	R	0	0	0	0	0	0	0	0	0	0	0	0	0	0	0	0	0	0	0	0	0	0	0	0	0	0	0	0	0	0	0
Thecc.01G132200	(1 of 5) PF12796//PF13857 - Ankyrin repeats (3 copies) (Ank_2) // Ankyrin repeats (many copies) (Ank_5)	10	Y	-	-	Y	S	-	0	0	0	0	0	0	0	0	0	0	0	0	0	0	0	0	0	0	0	0	0	0	0	0	0	0	0	0	0	0	0
Thecc.01G132300	uncharacterized protein	None	-	-	-	-	-	-	0	0	0	0	0	0	0	0	0	0	0	0	0	0	0	0	0	0	0	0	0	0	0	0	0	0	0	0	0	0	0
Thecc.01G132400	NA	None	-	-	-	-	-	-	0	0	0	0	0	0	0	0	0	0	0	0	0	0	0	0	0	0	0	0	0	0	0	0	0	0	0	0	0	0	0
Thecc.01G132500	Ankyrin repeat-containing protein	None	-	-	-	-	-	-	0	0	0	0	0	0	0	0	0	0	0	0	0	0	0	0	0	0	0	0	0	0	0	0	0	0	0	0	0	0	0
Thecc.01G132600	GDP-mannose transporter	7	-	-	-	-	-	-	0	0	0	0	0	0	0	0	0	0	0	0	0	0	0	0	0	0	0	0	0	0	0	0	0	0	0	0	0	0	0
Thecc.01G132700	Myb domain protein 69	None	-	-	-	-	-	-	0	0	0	0	0	0	0	0	0	0	0	0	0	0	0	0	0	0	0	0	0	0	0	0	0	0	0	0	0	0	0
Thecc.01G132800	Regulatory particle AAA-ATPase 2A (96%T)	1	-	-	-	-	-	Y	0	0	0	0	0	0	0	0	0	0	0	0	0	0	0	0	0	0	0	0	0	0	0	0	0	0	0	0	1	0	0
Thecc.01G132900	Photosystem I reaction center subunit PSI (70%T)	25	-	H	-	H	C	H	0	0	0	0	0	0	0	0	0	0	0	0	0	0	0	0	0	0	0	0	0	0	0	0	0	0	0	0	0	0	0
Thecc.01G133000	Pectin lyase-like superfamily protein (72%P)	16	-	R	-	Y	-	P	0	0	0	0	0	0	0	0	0	0	0	0	0	0	0	0	0	0	0	0	0	0	0	0	0	0	0	0	0	0	0
Thecc.01G133100	uncharacterized protein (67%P)	4	-	-	-	-	R	-	0	0	1	0	0	1	0	0	0	0	0	0	0	0	0	0	0	0	0	1	0	0	1	0	0	0	0	0	0	0	0
Thecc.01G133200	Chromatin remodeling 24 (64%P)	13	-	-	-	-	-	-	0	0	0	0	0	0	0	0	0	0	0	0	0	0	0	0	0	0	0	0	0	0	0	0	0	0	0	0	0	0	0
Thecc.01G133300	Ras-related protein Rab-18 (86%U)	31	R	-	-	Y	-	Y	0	0	0	0	0	0	0	0	0	0	0	0	0	0	0	0	0	0	0	0	0	0	0	0	0	0	0	0	0	0	0
Thecc.01G133400	NA	None	-	-	-	-	-	-	0	0	0	0	0	0	0	0	0	0	0	0	0	0	0	0	0	0	0	0	0	0	0	0	0	0	0	0	0	0	0
Thecc.01G133500	unknown	None	-	-	-	-	-	-	0	0	0	0	0	0	0	0	0	0	0	0	0	0	0	0	0	0	0	0	0	0	0	0	0	0	0	0	0	0	0
Thecc.01G133600	uncharacterized protein (68%P)	24	-	-	-	Z	-	-	0	0	0	0	0	0	0	0	0	0	0	0	0	0	0	0	0	0	0	0	0	0	0	0	0	0	0	0	0	0	0
Thecc.01G133700	(1 of 1) PTHR22849//PTHR22849:SF34 - WDSAM1 PROTEIN // SUBFAMILY NOT NAMED	31	P	-	-	-	-	-	0	0	0	0	0	0	0	0	0	0	0	0	0	0	0	0	0	0	0	0	0	0	0	0	0	0	0	0	0	0	0
Thecc.01G133800	Vacuolar sorting protein 39 (74%T)	1	-	-	-	-	-	-	0	0	0	0	0	0	0	0	0	0	0	0	0	0	0	0	0	0	0	0	0	0	0	0	0	0	0	0	0	0	0
Thecc.01G133900	Cation/hydrogen exchanger 15 (71%T)	22	-	-	-	-	-	-	0	0	0	0	0	0	0	0	0	0	0	0	0	0	0	0	0	0	0	0	0	0	0	0	0	0	0	0	0	0	0
Thecc.01G134000	Inositol monophosphatase family protein (73%P)	1	-	-	-	-	R	-	0	0	0	0	0	0	0	0	0	0	0	0	0	0	0	0	0	0	0	0	0	0	0	0	0	0	0	0	0	0	0
Thecc.01G134100	Thiamin diphosphate-binding fold (THDP-binding) superfamily protein (65%T)	7	-	O	-	X	-	-	0	0	0	0	0	0	0	0	0	0	0	0	0	0	0	0	0	0	0	0	0	0	0	0	0	0	0	0	0	0	0
Thecc.01G134200	Xylem NAC domain 1	None	-	-	-	-	-	-	0	0	0	0	0	0	0	0	0	0	0	0	0	0	0	0	0	0	0	0	0	0	0	0	0	0	0	0	0	0	0
Thecc.01G134300	NA	None	-	-	-	-	-	-	0	0	0	0	0	0	0	0	0	0	0	0	0	0	0	0	0	0	0	0	0	0	0	0	0	0	0	0	0	0	0
Thecc.01G134400	Histone deacetylase 14 (75%P)	2	I	-	-	-	-	H	0	0	0	0	1	0	0	0	0	0	0	0	0	0	0	0	0	0	0	0	0	0	0	0	0	0	0	0	0	0	0
Thecc.01G134500	ABC-2 type transporter family protein (74%T)	None	-	-	-	-	-	-	0	0	0	0	0	0	0	0	0	0	0	0	0	0	0	0	0	0	0	0	0	0	0	0	0	0	0	0	0	0	0
Thecc.01G134600	uncharacterized protein	None	-	-	-	-	-	-	0	0	2	0	0	2	0	0	0	0	0	0	0	0	0	0	0	0	0	2	0	0	2	0	0	0	0	0	0	0	0
Thecc.01G134700	uncharacterized protein (52%P)	21	R	X	-	S	-	-	0	0	0	0	0	0	0	0	0	0	0	0	0	0	0	0	0	0	0	0	0	0	0	0	0	0	0	0	0	0	0
Thecc.01G134800	U2 small nuclear ribonucleoprotein auxiliary factor 35 kDa subunit-related protein 1	1	-	-	-	-	-	-	0	0	0	0	0	0	0	0	0	0	0	0	0	0	0	0	0	0	0	0	0	0	0	0	0	0	0	0	0	0	0
Thecc.01G134900	Tetratricopeptide repeat-like superfamily protein	4	-	-	-	-	-	-	0	0	0	0	0	0	0	0	0	0	0	0	0	0	0	0	0	0	0	0	0	0	0	0	0	0	0	0	0	0	0
Thecc.01G135000	Transcription elongation factor (TFIIS) family protein	24	-	-	-	-	-	-	0	0	0	0	0	0	0	0	0	0	0	0	0	0	0	0	0	0	0	0	0	0	0	0	0	0	0	0	0	0	0
Thecc.01G135100	Trichome birefringence-like 14 (85%P)	25	-	H	-	-	-	-	0	0	0	0	0	0	0	0	1	0	0	0	0	0	0	0	0	0	0	0	0	0	0	0	0	0	0	0	0	0	0
Thecc.01G135200	Trichome birefringence-like 14 (85%P)	None	-	-	-	-	-	-	0	0	0	0	0	0	0	0	0	0	0	0	0	0	0	0	0	0	0	0	0	0	0	0	0	0	0	0	0	0	0
Thecc.01G135300	Trichome birefringence-like 14	None	-	-	-	-	-	-	0	0	0	0	0	0	0	0	0	0	0	0	0	0	0	0	0	0	0	0	0	0	0	0	0	0	0	0	0	0	0
Thecc.01G135400	Trichome birefringence-like 14 (76%T)	15	-	-	-	Y	-	Y	0	0	0	0	0	0	0	0	0	0	0	0	0	0	0	0	0	0	0	0	0	0	0	0	0	0	0	0	0	0	0
Thecc.01G135500	S-adenosyl-L-methionine-dependent methyltransferases superfamily protein (69%T)	21	-	R	-	-	-	-	0	0	0	0	0	0	0	0	0	0	0	0	0	0	0	0	0	0	0	0	0	0	0	0	0	0	0	0	0	0	0
Thecc.01G135600	Nuclear transcription factor Y subunit B-7 (67%P)	None	-	-	-	-	-	-	0	0	0	0	0	0	0	0	0	0	0	0	0	0	0	0	0	0	0	0	0	0	0	0	0	0	0	0	0	0	0
Thecc.01G135700	Gibberellin 20-oxidase	None	-	-	-	-	-	-	0	0	0	0	0	0	0	0	0	0	0	0	0	0	0	0	0	0	0	0	0	0	0	0	0	0	0	0	0	0	0
Thecc.01G135800	UDP-Glycosyltransferase superfamily protein (70%T)	1	-	-	-	-	-	-	0	0	0	0	0	0	0	0	0	0	0	0	0	0	0	0	0	0	0	0	0	0	0	0	0	0	0	0	0	0	0
Thecc.01G135900	uncharacterized protein (67%P)	7	-	-	-	Z	-	-	0	0	0	0	0	0	0	0	0	0	0	0	0	0	0	0	0	0	0	0	0	0	0	0	0	0	0	0	0	0	0
Thecc.01G136000	Copine (Calcium-dependent phospholipid-binding protein) family (72%T)	7	-	-	-	-	-	-	0	0	0	0	0	0	0	0	0	0	0	0	1	0	0	0	0	0	0	0	0	0	0	0	0	0	0	0	0	0	0
Thecc.01G136100	PHD finger transcription factor	4	-	-	-	-	Z	-	0	0	0	0	1	0	0	0	0	0	0	0	0	0	0	0	0	0	0	0	0	0	0	0	0	0	0	0	0	0	0
Thecc.01G136200	Membrane lipoprotein	None	-	-	-	-	-	-	0	0	0	0	0	0	0	1	0	0	0	0	0	0	0	0	0	0	0	0	0	0	0	0	0	0	0	0	0	0	0
Thecc.01G136300	Glucose-inhibited division family A protein (82%P)	4	-	-	-	-	-	-	0	0	0	0	0	0	0	0	0	0	0	0	0	0	0	0	0	0	0	0	0	0	0	0	0	0	0	0	0	0	0
Thecc.01G136400	uncharacterized protein (62%P)	1	-	-	-	Z	-	I	0	0	0	0	0	0	0	0	0	0	0	0	0	0	0	0	0	0	0	0	0	0	0	0	0	0	0	0	0	0	0
Thecc.01G136500	S-adenosyl-L-methionine-dependent methyltransferases superfamily protein (73%T)	22	S	-	-	-	-	-	0	0	0	0	0	0	0	1	0	0	0	0	0	0	0	0	0	0	0	0	0	0	0	0	0	0	0	0	0	0	0
Thecc.01G136600	GATA transcription factor 9-like protein (23%T)	6	Y	Y	Y	Y	Y	Y	0	0	0	0	0	0	0	0	0	0	0	1	0	0	0	0	0	0	0	0	0	0	0	0	0	0	0	0	0	0	0
Thecc.01G136700	Coiled-coil domain-containing protein	1	-	-	-	-	-	-	0	0	0	0	0	0	0	0	0	0	0	0	0	0	0	0	0	0	0	0	0	0	0	0	0	0	0	0	0	0	0
Thecc.01G136800	SsDNA-binding transcriptional regulator (63%P)	1	-	-	-	-	-	-	0	0	0	0	0	0	0	0	0	0	0	0	0	0	0	0	0	0	0	0	0	0	0	0	0	0	1	0	0	0	0
Thecc.01G136900	Wound-responsive family protein (21%T)	10	Y	Y	Y	-	Y	Y	0	0	0	0	0	0	0	0	0	0	0	0	0	0	0	0	0	0	0	0	0	0	0	0	0	0	0	0	0	0	0
Thecc.01G137000	Beta-glucosidase 44 (81%P)	None	-	-	-	-	-	-	0	0	0	0	0	0	0	0	0	0	0	0	0	0	0	0	0	0	0	0	0	0	0	0	0	0	0	0	0	0	0
Thecc.01G137100	Vacuolar protein sorting-associated protein 20.2 (77%T)	31	-	-	-	-	-	-	0	0	0	0	0	0	0	0	0	0	0	0	0	0	0	0	0	0	0	0	0	0	0	0	0	0	0	0	0	0	0
Thecc.01G137200	F-box family protein (61%P)	4	-	-	-	Z	-	-	0	0	0	0	0	0	0	0	0	0	0	0	0	0	0	0	0	0	0	0	0	1	0	0	0	0	0	0	0	0	0
Thecc.01G137300	Farnesylcysteine lyase (68%P)	1	-	-	-	-	-	Z	0	0	0	0	0	0	0	0	0	0	0	0	0	0	0	0	0	0	0	0	0	0	0	0	0	0	0	0	0	0	0
Thecc.01G137400	Topoisomerase 3alpha (76%T)	25	-	-	-	-	-	-	0	0	0	0	0	0	0	0	0	0	0	0	0	0	0	0	0	0	0	0	0	0	0	0	0	0	0	0	0	0	0
Thecc.01G137500	Ribosomal protein L1p/L10e family	1	-	-	-	-	-	-	0	0	0	0	0	0	0	0	0	0	0	0	0	0	0	0	0	0	0	0	0	0	0	0	0	0	0	0	0	0	0
Thecc.01G137600	unknown	None	-	-	-	-	-	-	0	0	0	0	0	0	0	0	0	0	0	0	0	0	0	0	0	0	0	0	0	0	0	0	0	0	0	0	0	0	0
Thecc.01G137700	Kinase protein with adenine nucleotide alpha hydrolases-like domain	2	Z	Z	-	-	-	-	0	0	0	0	0	0	0	0	0	0	0	0	0	0	0	0	0	0	0	0	0	0	0	0	0	0	0	0	0	0	0
Thecc.01G137800	Sirtuin 2 (73%T)	6	Y	Y	Y	-	Y	Y	0	0	0	0	0	0	0	0	0	0	0	0	0	0	0	0	0	0	0	0	0	0	0	0	0	0	0	0	0	0	0
Thecc.01G137900	uncharacterized protein (66%P)	1	I	I	-	Z	I	-	0	0	0	0	0	0	0	0	0	0	0	0	0	0	0	0	0	0	0	0	0	0	0	0	0	0	0	0	0	0	0
Thecc.01G138000	Polyprotein	None	-	-	-	-	-	-	0	0	0	0	0	0	0	0	0	0	0	0	0	0	0	0	0	0	0	0	0	0	0	0	0	0	0	0	0	0	0
Thecc.01G138100	NA	None	-	X	-	-	-	-	0	0	0	0	0	0	0	0	0	0	0	0	0	0	0	0	0	0	0	0	0	0	0	0	0	0	0	0	0	0	0
Thecc.01G138200	Photosystem II reaction center PsbP family protein (68%P)	1	-	-	-	-	-	-	0	0	0	0	0	0	0	0	0	0	0	0	0	0	0	0	0	0	0	0	0	0	0	0	0	0	0	0	0	0	0
Thecc.01G138300	Amino acid transporter (91%U)	6	Y	Y	P	S	Y	Y	0	0	0	0	1	0	0	0	1	0	0	0	0	0	0	0	0	0	0	0	0	0	0	0	0	0	0	0	0	0	0
Thecc.01G138400	PAD4	7	-	-	-	X	I	-	0	0	0	0	0	0	0	0	0	0	0	0	0	0	0	0	0	0	0	0	0	0	0	0	0	0	0	0	0	0	0
Thecc.01G138500	uncharacterized protein	None	-	-	-	-	-	-	0	0	0	0	0	0	0	0	0	0	0	0	0	0	0	0	0	0	0	0	0	0	0	0	0	0	0	0	0	0	0
Thecc.01G138600	PAD4	23	-	-	-	Y	-	P	0	0	0	0	0	0	0	0	0	0	0	0	1	0	0	0	0	0	0	0	0	0	0	0	0	0	0	0	0	0	0
Thecc.01G138700	uncharacterized protein	None	-	-	-	-	-	-	0	0	0	0	0	0	0	0	0	0	0	0	0	0	0	0	0	0	0	0	0	0	0	0	0	0	0	0	0	0	0
Thecc.01G138800	Nucleotide/sugar transporter family protein (68%T)	2	-	-	-	-	-	-	0	0	0	0	0	0	0	0	0	0	0	0	0	0	0	0	0	0	0	0	0	0	0	0	0	0	0	0	0	0	0
Thecc.01G138900	uncharacterized protein	None	-	-	-	-	-	-	0	0	0	0	0	0	0	0	0	0	0	0	0	0	0	0	0	0	0	0	0	0	0	0	0	0	0	0	0	0	0
Thecc.01G139000	Regulator of chromosome condensation (RCC1) family protein (82%T)	4	I	H	-	U	-	-	0	0	0	0	0	0	0	0	0	0	0	0	0	0	0	0	0	0	0	0	0	0	0	0	0	0	0	0	0	0	0
Thecc.01G139100	Amino acid permease 2 (81%T)	3	R	X	N	X	O	O	0	0	0	0	0	0	0	0	0	0	0	0	0	0	0	0	0	0	0	0	0	0	0	0	0	0	0	0	0	0	0
Thecc.01G139200	Ankyrin repeat-containing protein (63%P)	4	-	-	-	-	-	-	0	0	0	0	0	0	0	0	0	0	0	0	0	0	0	0	0	0	0	0	0	0	0	0	0	0	0	0	0	0	0
Thecc.01G139300	Glycosyl hydrolases family 31 protein (83%T)	1	-	-	-	-	-	-	0	0	0	0	0	0	0	0	0	0	0	0	0	0	0	0	0	0	0	0	0	0	0	0	0	0	0	0	0	0	0
Thecc.01G139400	BTB/POZ domain-containing protein TNFAIP1 (65%P)	1	-	-	-	-	-	-	0	0	0	0	0	0	0	0	0	0	0	0	0	0	0	0	0	0	0	0	0	0	0	0	0	0	0	0	0	0	0
Thecc.01G139500	unknown	None	-	-	-	-	-	-	0	0	0	0	0	0	0	0	0	0	0	0	0	0	0	0	0	0	0	0	0	0	0	0	0	0	0	0	0	0	0
Thecc.01G139600	uncharacterized protein (50%P)	27	-	-	Y	S	-	-	0	0	0	0	0	0	0	0	1	0	0	0	0	0	0	0	0	0	0	0	0	0	0	1	0	0	0	0	0	0	0
Thecc.01G139700	Leucine-rich repeat containing protein	16	-	-	-	-	Y	-	0	0	0	0	0	0	0	0	0	0	0	0	0	0	0	0	0	0	0	0	0	0	0	0	0	0	0	0	0	0	0
Thecc.01G139800	NA	None	-	-	-	-	-	-	0	0	0	0	0	0	0	0	0	0	0	0	0	0	0	0	0	0	0	0	0	0	0	0	0	0	0	0	0	0	0
Thecc.01G139900	Zinc finger WD40 repeat protein 1	24	-	-	-	-	-	-	0	0	0	0	0	0	0	0	0	0	0	0	0	0	0	0	0	0	0	0	0	0	0	0	0	0	0	0	0	0	0
Thecc.01G140000	(1 of 2) PTHR23421//PTHR23421:SF67 - BETA-GALACTOSIDASE RELATED // BETA-GALACTOSIDASE 10	None	-	U	-	-	-	-	0	0	0	0	0	0	0	0	0	0	0	0	0	0	0	0	0	0	0	0	0	0	0	0	0	0	0	0	0	0	0
Thecc.01G140100	NA	27	-	-	-	S	-	-	0	0	0	0	0	0	0	0	0	0	0	0	0	0	0	0	0	0	0	0	0	0	0	0	0	0	0	0	0	0	0
Thecc.01G140200	Beta-galactosidase 3 (73%P)	16	Z	P	-	-	-	P	0	0	0	0	0	0	0	0	0	0	0	0	0	0	0	0	0	0	0	0	0	0	0	0	0	0	0	0	0	0	0
Thecc.01G140300	unknown	None	-	-	-	-	-	-	0	0	0	0	0	0	0	0	0	0	0	0	0	0	0	0	0	0	0	0	0	0	0	0	0	0	0	0	0	0	0
Thecc.01G140400	Glycosyl hydrolase family 35 protein (72%P)	13	-	Z	-	C	I	-	0	0	0	0	0	0	0	0	0	0	0	0	0	0	0	0	0	0	0	0	0	0	0	0	0	0	0	0	0	0	0
Thecc.01G140500	NAC domain transcriptional regulator superfamily protein (71%P)	6	P	Y	Y	S	Y	Y	0	0	0	0	0	0	0	0	0	0	0	0	0	0	0	0	0	0	0	0	0	0	0	0	0	0	0	0	0	0	0
Thecc.01G140600	Eukaryotic aspartyl protease family protein (71%T)	24	-	C	-	Z	H	Z	0	0	0	0	1	0	0	0	0	0	0	0	0	0	0	0	0	0	0	0	0	0	0	0	0	0	0	0	0	0	0
Thecc.01G140700	SEC6 (86%T)	10	-	Y	-	Y	Y	Y	0	0	0	0	0	0	0	0	1	0	0	0	0	0	0	0	0	0	0	0	0	0	0	1	0	0	0	0	0	0	0
Thecc.01G140800	Aldehyde dehydrogenase 3I1 (69%T)	25	-	U	-	-	-	C	0	0	0	0	0	0	1	1	0	0	0	0	0	0	0	0	0	0	0	0	0	0	0	0	0	0	0	0	0	0	0
Thecc.01G140900	Histone-lysine N-methyltransferase SETD1A	1	-	-	-	-	-	-	0	0	0	0	0	0	0	0	0	0	0	0	0	0	0	0	0	0	0	0	0	0	0	0	0	0	0	0	0	0	0
Thecc.01G141000	unknown	None	-	-	-	-	-	-	0	0	0	0	0	0	0	0	0	0	0	0	0	0	0	0	0	0	0	0	0	0	0	0	0	0	0	0	0	0	0
Thecc.01G141100	RING/FYVE/PHD zinc finger superfamily protein (65%P)	7	-	X	-	-	R	-	0	0	0	0	0	0	0	1	0	0	0	0	0	0	0	0	0	0	0	0	0	0	0	0	0	0	0	0	0	0	0
Thecc.01G141200	uncharacterized protein (45%P)	None	-	-	-	-	-	-	0	0	0	0	0	0	0	0	0	0	0	0	0	0	0	0	0	0	0	0	0	0	0	0	0	0	0	0	0	0	0
Thecc.01G141300	(1 of 2) PTHR21450//PTHR21450:SF8 - uncharacterized // F8K7.18 PROTEIN	None	-	-	-	-	-	-	0	0	0	0	0	0	0	0	0	0	0	0	0	0	0	0	0	0	0	0	0	0	0	0	0	0	0	0	0	0	0
Thecc.01G141400	TGACG-sequence-specific DNA-binding protein TGA-2.1	None	-	-	-	-	-	-	0	0	0	0	0	0	0	0	0	0	0	0	0	0	0	0	0	0	0	0	0	0	0	0	0	0	0	0	0	0	0
Thecc.01G141500	uncharacterized protein (67%P)	1	R	-	-	-	-	R	0	0	0	0	0	0	0	0	0	0	0	0	0	0	0	0	0	0	0	0	0	0	0	0	0	0	0	0	0	0	0
Thecc.01G141600	Eukaryotic release factor 1 (eRF1) family protein (65%T)	None	-	-	-	-	-	-	0	0	0	0	0	0	0	0	0	0	0	0	0	0	0	0	0	0	0	0	0	0	0	0	0	0	0	0	0	0	0
Thecc.01G141700	uncharacterized protein (37%U)	None	-	-	-	-	-	-	0	0	0	0	0	0	0	0	0	0	0	0	0	0	0	0	0	0	0	0	0	0	0	0	0	0	0	0	0	0	0
Thecc.01G141800	NAD(P)H dehydrogenase C1 (68%T)	1	-	-	-	-	-	-	0	0	0	0	0	0	0	0	0	0	0	0	0	0	0	0	0	0	0	0	0	0	0	0	0	0	0	0	0	0	0
Thecc.01G141900	Fatty acid amide hydrolase (70%P)	14	Z	-	-	-	-	-	0	0	0	0	0	0	0	0	0	0	0	0	0	0	0	0	0	0	0	0	0	0	0	0	0	0	0	0	0	0	0
Thecc.01G142000	uncharacterized protein (53%P)	1	Z	-	-	-	-	R	0	0	0	0	0	0	0	0	0	0	0	0	0	0	0	0	0	0	0	0	0	0	0	0	0	0	0	0	0	0	0
Thecc.01G142100	CBS / octicosapeptide/Phox/Bemp1 (PB1) domains-containing protein (73%T)	1	-	Z	-	W	Z	Z	0	0	0	0	0	0	0	0	0	0	0	0	0	0	0	0	0	0	0	0	0	0	0	0	0	0	0	0	0	0	0
Thecc.01G142200	uncharacterized protein (12%U)	2	-	C	-	I	I	-	0	0	0	0	0	0	0	0	0	0	0	0	0	0	0	0	0	0	0	0	0	0	0	0	0	0	0	0	0	0	0
Thecc.01G142300	uncharacterized protein (71%P)	7	-	-	-	-	-	-	0	0	0	0	0	0	0	0	0	0	0	0	0	0	0	0	0	0	0	0	0	0	0	0	0	0	0	0	0	0	0
Thecc.01G142400	uncharacterized protein	None	-	-	-	-	-	-	0	0	0	0	0	0	0	0	0	0	0	0	0	0	0	0	0	0	0	0	0	0	0	0	0	0	0	0	0	0	0
Thecc.01G142500	(1 of 86) PF02519 - Auxin responsive protein (Auxin_inducible)	2	-	Z	-	Z	-	Z	0	0	0	0	0	0	0	0	0	0	0	0	0	0	0	0	0	0	0	0	0	0	0	0	0	0	0	0	0	0	0
Thecc.01G142600	uncharacterized protein (71%P)	4	-	-	-	I	-	-	0	0	0	0	0	0	0	0	0	0	0	0	0	0	0	0	0	0	0	0	0	0	0	0	0	0	0	0	0	0	0
Thecc.01G142700	Eukaryotic translation initiation factor 2 family protein (68%P)	1	-	-	-	-	-	-	0	0	0	0	0	0	0	0	0	0	0	0	0	0	0	0	0	0	0	0	0	0	0	0	0	0	0	0	0	0	0
Thecc.01G142800	3-deoxy-D-arabino-heptulosonate 7-phosphate synthase 1 (80%T)	None	-	-	-	-	-	-	0	0	0	0	0	0	0	0	0	0	0	0	0	0	0	0	0	0	0	0	0	0	0	0	0	0	0	0	0	0	0
Thecc.01G142900	Zinc finger WD40 repeat protein 1	28	-	-	-	-	-	-	0	0	0	0	0	0	0	1	0	0	0	0	0	0	0	0	0	0	0	0	0	0	0	0	0	0	0	0	0	0	0
Thecc.01G143000	Eukaryotic translation initiation factor 2 family protein (69%P)	1	-	-	-	-	-	-	0	0	0	0	0	0	0	0	0	0	0	0	1	0	0	0	0	0	0	0	0	0	0	0	0	0	0	0	0	0	0
Thecc.01G143100	(1 of 1) PTHR14614:SF33 - S-ADENOSYLMETHIONINE-DEPENDENT METHYLTRANSFERASE DOMAIN-CONTAINING PROTEIN	1	-	-	-	Z	-	-	0	0	0	0	0	0	0	0	0	0	0	0	0	0	0	0	0	0	0	0	0	0	0	0	0	0	0	0	0	0	0
Thecc.01G143200	Regulator of chromosome condensation family protein (69%P)	1	-	-	-	-	-	-	0	0	0	0	0	0	1	0	0	0	0	0	0	0	0	0	0	0	0	0	0	0	0	0	0	0	0	0	0	0	0
Thecc.01G143300	uncharacterized protein (70%T)	7	-	H	-	Z	Z	-	0	0	0	0	0	0	0	0	0	0	0	0	0	0	0	0	0	0	0	0	0	0	0	0	0	0	0	0	0	0	0
Thecc.01G143400	(1 of 1) 2.7.7.19//2.7.7.52 - Polynucleotide adenylyltransferase / RNA adenylating enzyme // RNA uridylyltransferase / TUT	4	-	-	-	Z	-	-	0	0	0	0	0	0	0	0	0	0	0	0	0	0	0	0	0	0	0	0	0	0	0	0	0	0	0	0	0	0	0
Thecc.01G143500	uncharacterized protein (77%P)	None	-	-	-	-	-	-	0	0	0	0	0	0	0	0	0	0	0	0	0	0	0	0	0	0	0	0	0	0	0	0	0	0	0	0	0	0	0
Thecc.01G143600	uncharacterized protein (49%P)	24	-	-	-	-	-	-	0	0	0	0	0	0	0	0	0	0	0	0	0	0	0	0	0	0	0	0	0	0	0	0	0	0	0	0	0	0	0
Thecc.01G143700	Eukaryotic aspartyl protease family protein (63%T)	None	-	-	-	-	-	-	0	0	0	0	0	0	0	1	0	0	0	0	0	0	0	0	0	0	0	0	0	0	0	0	0	0	0	0	0	0	0
Thecc.01G143800	Leucine-rich repeat protein kinase family protein (65%T)	2	-	-	-	-	I	-	0	0	0	0	0	0	0	0	0	0	0	0	0	0	0	0	0	0	0	0	0	0	0	0	0	0	0	0	0	0	0
Thecc.01G143900	uncharacterized protein (56%T)	13	Y	-	-	-	-	Y	0	0	0	0	0	0	0	0	0	0	0	0	0	0	0	0	0	0	0	0	0	0	0	1	0	0	0	0	0	0	0
Thecc.01G144000	NA	2	-	-	-	-	-	-	0	0	0	0	0	0	0	0	0	0	0	0	0	0	0	0	0	0	0	0	0	0	0	0	0	0	0	0	0	0	0
Thecc.01G144100	Amino acid permease family protein (78%P)	1	I	-	I	-	I	-	0	0	0	0	0	1	0	0	0	0	0	0	0	0	0	0	0	0	0	0	0	0	0	0	0	0	0	0	0	0	0
Thecc.01G144200	(1 of 6) PF00069//PF01657 - Protein kinase domain (Pkinase) // Salt stress response/antifungal (Stress-antifung)	24	-	C	-	-	-	H	0	0	0	0	0	0	0	0	0	0	0	0	0	0	0	0	0	0	0	0	0	0	0	0	0	0	0	0	0	0	0
Thecc.01G144300	uncharacterized protein (59%P)	4	-	-	-	-	-	-	0	0	0	0	0	0	0	0	0	0	0	0	0	0	0	0	0	0	0	0	0	0	0	0	0	0	0	0	0	0	0
Thecc.01G144400	SWIB/MDM2 domain	1	-	-	-	-	-	-	0	0	0	0	0	0	0	0	0	0	0	0	0	0	0	0	0	0	0	0	0	0	0	0	0	0	0	0	0	0	0
Thecc.01G144500	TCP-1/cpn60 chaperonin family protein (92%T)	3	Z	-	-	-	-	-	0	0	0	0	0	0	0	0	0	0	0	0	0	0	0	0	0	0	0	0	0	0	0	0	0	0	0	0	0	0	0
Thecc.01G144600	ATPase E1 (82%T)	1	-	-	-	-	-	-	0	0	0	0	0	0	0	0	0	0	0	0	0	0	0	0	0	0	0	0	0	0	0	0	0	0	0	0	0	0	0
Thecc.01G144700	Chloride channel C (72%T)	1	-	-	-	-	-	-	0	0	0	0	0	0	0	0	0	0	0	0	0	0	0	0	0	0	0	0	0	0	0	0	0	0	0	0	0	0	0
Thecc.01G144800	DNA-methyltransferase family protein (66%P)	25	-	-	U	-	I	C	0	0	0	0	0	0	0	0	0	0	0	0	0	0	0	0	0	0	0	0	0	1	0	0	0	0	0	0	0	0	0
Thecc.01G144900	uncharacterized protein (67%P)	1	Z	-	-	Z	-	-	0	0	0	0	0	0	0	0	1	0	0	0	0	0	0	0	0	0	0	0	0	0	0	0	0	0	0	0	0	0	0
Thecc.01G145000	Smr domain-containing protein	24	P	-	-	-	P	R	0	0	0	0	0	0	0	0	0	0	0	0	0	0	0	0	0	0	0	0	0	0	0	0	0	0	0	0	0	0	0
Thecc.01G145100	Ubiquitin 1 (97%T)	7	-	-	-	W	-	-	0	0	0	0	0	0	0	0	0	0	0	0	0	0	0	0	0	0	0	0	0	0	0	0	0	0	0	0	0	0	0
Thecc.01G145200	Carboxyesterase 18	None	-	-	-	-	-	-	0	0	0	0	0	0	0	0	0	0	0	0	0	0	0	0	0	0	0	0	0	0	0	0	0	0	0	0	0	0	0
Thecc.01G145400	Carboxyesterase 18 (66%T)	17	-	-	-	-	-	R	0	0	0	0	0	0	0	0	0	0	0	0	0	0	0	0	0	0	0	0	0	0	0	0	0	0	0	0	0	0	0
Thecc.01G145500	uncharacterized protein	None	-	-	-	-	-	-	0	0	0	0	0	0	0	0	0	0	0	0	0	0	0	0	0	0	0	0	0	0	0	0	0	0	0	0	0	0	0
Thecc.01G145600	uncharacterized protein (67%P)	1	-	-	-	-	-	-	0	0	0	0	0	0	0	0	0	0	0	0	0	0	0	0	0	0	0	0	0	0	0	0	0	0	0	0	0	0	0
Thecc.01G145700	uncharacterized protein (39%P)	None	-	-	-	-	-	-	0	0	0	0	0	0	0	0	0	0	0	0	0	0	0	0	0	0	0	0	0	0	0	0	0	0	0	0	0	0	0
Thecc.01G145800	SET domain-containing protein	4	-	-	-	-	-	-	0	0	0	0	0	0	0	0	0	0	0	0	0	0	0	0	0	0	0	0	0	0	0	0	0	0	0	0	0	0	0
Thecc.01G145900	Catalytic LigB subunit of aromatic ring-opening dioxygenase family (69%T)	6	Y	P	Y	Y	Y	Y	0	0	0	0	0	0	0	0	0	0	0	0	0	0	0	0	0	0	0	0	0	0	0	0	0	0	0	0	0	0	0
Thecc.01G146000	Homeobox protein 21	None	-	-	-	-	-	-	0	0	0	0	0	0	0	0	0	0	0	0	0	0	0	0	0	0	0	0	0	0	0	0	0	0	0	0	1	0	0
Thecc.01G146100	Got1/Sft2-like vescicle transport protein family (79%T)	7	-	-	-	-	-	-	0	0	0	0	0	0	0	0	0	0	0	0	1	0	0	0	0	0	0	0	0	0	0	0	0	0	0	0	0	0	0
Thecc.01G146200	Peroxidase superfamily protein (71%T)	26	-	-	X	-	-	R	0	0	0	0	0	0	0	0	0	0	0	0	0	0	0	0	0	0	0	0	0	0	0	0	0	0	0	0	0	0	0
Thecc.01G146300	RING/FYVE/PHD zinc finger superfamily protein (65%P)	7	-	-	-	-	-	-	0	0	0	0	0	0	0	0	0	0	0	0	0	0	0	0	0	0	0	0	0	0	0	0	0	0	0	0	0	0	0
Thecc.01G146400	(1 of 1) PTHR22835//PTHR22835:SF192 - ZINC FINGER FYVE DOMAIN CONTAINING PROTEIN // SUBFAMILY NOT NAMED	18	Y	Y	Y	-	-	-	0	0	0	0	0	0	0	0	0	0	0	0	0	0	0	0	0	0	0	0	0	0	0	0	0	0	0	0	0	0	0
Thecc.01G146500	XS domain-containing protein / XS zinc finger domain-containing protein-related (60%P)	1	I	U	-	-	-	-	0	0	0	0	0	0	0	0	0	0	0	0	0	0	0	0	0	0	0	0	0	0	0	0	0	0	0	0	0	0	0
Thecc.01G146600	Transmembrane CLPTM1 family protein (78%T)	1	-	-	-	-	-	-	0	0	0	0	0	0	0	0	0	0	0	0	0	0	0	0	0	0	0	0	0	0	0	0	0	0	0	0	0	0	0
Thecc.01G146700	Tetratricopeptide repeat-like superfamily protein	4	-	-	-	-	-	-	0	0	0	0	0	0	0	1	0	0	0	0	0	0	0	0	0	0	0	0	0	0	0	0	0	0	0	0	0	0	0
Thecc.01G146800	uncharacterized protein (61%P)	None	-	-	-	-	-	-	0	0	0	0	0	0	0	0	0	0	0	0	0	0	0	0	0	0	0	0	0	0	0	0	0	0	0	0	0	0	0
Thecc.01G146900	VQ motif-containing protein	None	-	-	-	-	-	-	0	0	0	0	0	0	0	0	0	0	0	0	0	0	0	0	0	0	0	0	0	0	0	0	0	0	0	0	0	0	0
Thecc.01G147000	NA	None	-	-	-	-	-	-	0	0	0	0	0	0	0	0	0	0	0	0	0	0	0	0	0	0	0	0	0	0	0	0	0	0	0	0	0	0	0
Thecc.01G147100	NA	None	-	-	-	-	-	-	0	0	0	0	0	0	0	0	0	0	0	0	0	0	0	0	0	0	0	0	0	0	0	0	0	0	0	0	0	0	0
Thecc.01G147200	uncharacterized protein	None	-	-	-	-	-	-	0	0	0	0	0	0	0	0	0	0	0	0	0	0	0	0	0	0	0	0	0	0	0	0	0	0	0	0	0	0	0
Thecc.01G147300	Thioesterase superfamily protein (64%T)	30	R	X	-	-	-	O	0	0	0	0	0	0	0	0	0	0	0	0	0	0	0	0	2	0	0	0	0	0	0	0	0	0	0	0	0	2	0
Thecc.01G147400	NA	None	-	-	-	-	-	-	0	0	0	0	0	0	0	0	0	0	0	0	0	0	0	0	0	0	0	0	0	0	0	0	0	0	0	0	0	0	0
Thecc.01G147500	Thioesterase superfamily protein (68%T)	30	-	X	-	-	-	-	0	0	0	0	0	0	0	0	0	0	0	0	0	0	0	0	0	0	0	0	0	0	0	0	0	0	0	0	0	0	0
Thecc.01G147600	Calcium-dependent protein kinase 2 (79%T)	1	-	-	-	-	-	-	0	0	0	0	0	0	0	0	0	0	0	0	0	0	0	0	0	0	0	0	0	0	0	0	0	0	0	0	0	0	0
Thecc.01G147700	uncharacterized protein (49%P)	4	-	-	-	-	-	-	0	0	0	0	0	0	0	0	0	0	0	0	0	0	0	0	0	0	0	0	0	0	0	0	0	0	0	0	0	0	0
Thecc.01G147800	uncharacterized protein	None	-	-	-	-	-	-	0	0	0	0	0	0	0	0	0	0	0	0	0	0	0	0	0	0	0	0	0	0	0	0	0	0	0	0	0	0	0
Thecc.01G147900	uncharacterized protein	None	-	-	-	-	-	-	0	0	0	0	1	0	0	0	0	0	0	0	0	0	0	0	0	0	0	0	0	0	0	0	0	0	0	0	0	0	0
Thecc.01G148000	unknown	None	-	-	-	-	-	-	0	0	0	0	0	0	0	0	0	0	0	0	0	0	0	0	0	0	0	0	0	0	0	0	0	0	0	0	0	0	0
Thecc.01G148100	SAUR family protein (67%U)	None	-	-	-	-	-	-	0	0	0	0	0	1	0	0	0	0	0	0	0	0	0	0	0	0	0	0	0	0	0	0	0	0	0	0	0	0	0
Thecc.01G148200	20S proteasome alpha subunit C1 (92%T)	5	-	-	-	-	-	Y	0	0	0	0	0	0	0	0	0	0	0	0	0	0	0	0	0	0	0	0	0	0	0	0	0	0	0	0	0	0	0
Thecc.01G148300	Trichome birefringence-like 6	None	-	-	-	-	-	-	0	0	0	0	0	0	0	0	0	0	0	0	0	0	0	0	0	0	0	0	0	0	0	0	0	0	0	0	0	0	0
Thecc.01G148400	Trichome birefringence-like 6	None	-	-	-	-	-	-	0	0	0	0	0	0	0	1	0	0	0	0	0	0	0	0	0	0	0	0	0	0	0	0	0	0	0	0	0	0	0
Thecc.01G148500	uncharacterized protein (16%T)	28	R	-	-	-	-	R	0	0	0	0	0	0	0	0	0	0	0	0	0	0	0	0	0	0	0	0	0	0	0	0	0	0	0	0	0	0	0
Thecc.01G148600	Adaptin ear-binding coat-associated protein 1 NECAP-1 (72%P)	1	-	-	-	-	-	-	0	0	1	0	0	1	0	0	1	0	0	0	0	0	0	0	0	0	0	1	0	0	1	0	0	0	0	0	0	0	0
Thecc.01G148700	S-adenosyl-L-methionine-dependent methyltransferases superfamily protein (69%P)	2	I	-	-	-	I	-	0	0	0	0	0	0	0	0	0	0	0	0	0	0	0	0	0	0	0	0	0	0	0	0	0	0	0	0	0	0	0
Thecc.01G148800	White-brown-complex ABC transporter family (62%U)	None	-	-	-	-	-	-	0	0	0	0	0	0	0	0	0	0	0	0	0	0	0	0	0	0	0	0	0	0	0	0	0	0	0	0	0	0	0
Thecc.01G148900	Basic helix-loop-helix DNA-binding superfamily protein	1	Z	Z	-	Z	Z	Z	0	0	0	0	0	0	0	0	0	0	0	0	0	0	0	0	0	0	0	0	0	0	0	0	0	0	0	0	0	0	0
Thecc.01G149000	Ketol-acid reductoisomerase (84%T)	1	I	-	-	Z	-	I	0	0	0	0	0	0	0	0	0	0	0	0	0	0	0	0	0	0	0	0	0	0	0	0	0	0	0	0	0	0	0
Thecc.01G149100	Ketol-acid reductoisomerase (91%T)	3	H	-	-	-	-	-	0	0	0	0	0	0	0	0	1	0	0	0	0	0	0	0	0	0	0	0	0	0	0	1	0	0	0	0	0	0	0
Thecc.01G149200	Senescence-associated gene 12	None	-	-	-	-	-	-	0	0	0	0	0	0	0	0	0	0	0	0	0	0	0	0	0	0	0	0	0	0	0	0	0	0	0	0	0	0	0
Thecc.01G149300	Senescence-associated gene 12 (69%P)	None	-	-	-	-	-	-	0	0	0	0	0	0	0	0	0	0	0	0	0	0	0	0	0	0	0	0	0	0	0	0	0	0	0	0	0	0	0
Thecc.01G149400	Dipeptide transport ATP-binding protein dppF (70%P)	25	-	-	-	-	-	-	0	0	0	0	0	0	0	0	0	0	0	0	0	0	0	0	0	0	0	0	0	0	0	0	0	0	0	0	0	0	0
Thecc.01G149600	Transducin/WD40 repeat-like superfamily protein (76%P)	4	-	-	-	Z	Z	-	0	0	0	0	0	0	0	0	0	0	0	0	0	0	0	0	0	0	0	0	0	0	0	0	0	0	0	0	0	0	0
Thecc.01G149700	Tetratricopetide-repeat thioredoxin-like 3	16	-	-	-	-	-	-	0	0	0	0	0	0	0	0	0	0	0	0	0	0	0	0	0	0	0	0	0	0	0	0	0	0	0	0	0	0	0
Thecc.01G149800	(1 of 21) PF04398 - Protein of unknown function, DUF538 (DUF538)	None	-	-	-	-	-	-	0	0	0	0	0	0	0	0	0	0	0	0	0	0	0	0	0	0	0	0	0	0	0	0	0	0	0	0	0	0	0
Thecc.01G149900	uncharacterized protein (40%P)	24	-	-	-	-	-	-	0	0	0	0	0	0	0	0	0	0	0	0	0	0	0	0	0	0	0	0	0	0	0	0	0	0	0	0	0	0	0
Thecc.01G150000	Vacuolar protein sorting-associated protein 13A	1	-	-	-	-	-	-	0	0	0	0	0	0	0	0	0	0	0	0	0	0	0	0	0	0	0	0	0	0	0	0	0	0	0	0	0	0	0
Thecc.01G150100	General regulatory factor 9	1	-	-	-	-	-	-	0	0	0	0	0	0	0	0	0	0	0	0	0	0	0	0	0	0	0	0	0	0	0	0	0	0	0	0	0	0	0
Thecc.01G150200	uncharacterized protein (60%P)	None	-	-	-	-	-	-	0	0	0	0	0	0	0	0	0	0	0	0	0	0	0	0	0	0	0	0	0	0	0	0	0	0	0	0	0	0	0
Thecc.01G150300	Binding protein	24	-	-	-	-	-	-	0	0	0	0	0	0	0	0	0	0	0	0	0	0	0	0	0	0	0	0	0	0	0	0	0	0	0	0	0	0	0
Thecc.01G150400	NA	None	-	-	-	-	-	-	0	0	0	0	0	0	0	0	0	0	0	0	0	0	0	0	0	0	0	0	0	0	0	0	0	0	0	0	0	0	0
Thecc.01G150500	ATP synthase protein I-related (71%T)	1	H	-	-	-	-	-	0	0	0	0	0	0	0	0	0	0	0	0	0	0	0	0	0	0	0	0	0	0	0	0	0	0	0	0	0	0	0
Thecc.01G150600	Phosphoenolpyruvate carboxylase 3 (88%T)	20	-	-	-	U	C	Y	0	0	0	0	0	0	0	0	0	0	0	0	1	0	0	0	0	0	0	0	0	0	0	0	0	0	0	0	0	0	0
Thecc.01G150800	Pleckstrin domain-containing family N member 1 (83%P)	1	-	-	Z	Z	Z	-	0	0	0	0	0	0	0	0	0	0	0	0	0	0	0	0	0	0	0	0	0	0	0	0	0	0	0	0	0	0	0
Thecc.01G150900	(1 of 2) 3.5.2.3 - Dihydroorotase / DHOase	21	-	-	-	-	-	-	0	0	0	0	0	0	0	0	0	0	0	0	0	0	0	0	0	0	0	0	0	0	0	0	0	0	0	0	0	0	0
Thecc.01G151000	RNI-like superfamily protein (60%T)	13	-	Z	-	-	-	-	0	0	0	0	0	0	0	0	0	0	0	0	0	0	0	0	0	0	0	0	0	0	0	0	0	0	0	0	0	0	0
Thecc.01G151100	Mitogen activated protein kinase kinase (77%P)	10	-	Y	-	Y	Y	Y	0	0	0	0	0	0	0	0	0	0	0	0	0	0	0	0	0	0	0	0	0	0	0	0	0	0	0	0	0	0	0
Thecc.01G151200	NA	None	-	-	-	-	-	-	0	0	0	0	0	0	0	0	0	0	0	0	1	0	0	0	0	0	0	0	0	0	0	0	0	0	0	0	0	0	0
Thecc.01G151300	uncharacterized protein (45%P)	13	-	-	-	-	-	-	0	0	0	0	1	0	0	0	0	0	0	0	0	0	0	0	0	0	0	0	0	0	0	0	0	0	0	0	0	0	0
Thecc.01G151400	NA	6	Y	Y	Y	Y	Y	Y	0	0	0	0	0	0	2	0	0	0	0	0	0	1	0	0	0	0	0	0	0	0	0	0	0	0	0	0	0	0	0
Thecc.01G151500	NA	6	Y	Y	Y	Y	Y	Y	0	0	0	0	0	0	1	0	1	0	0	0	0	0	0	0	0	0	0	0	0	0	0	0	0	0	0	0	0	0	0
Thecc.01G151600	uncharacterized protein (52%P)	24	-	-	-	-	-	-	0	0	0	0	0	0	0	0	0	0	0	0	0	0	0	0	0	0	0	0	0	0	0	0	0	0	0	0	0	0	0
Thecc.01G151700	uncharacterized protein (82%P)	None	-	-	-	-	-	-	0	0	0	0	0	0	0	0	0	0	0	0	0	0	0	0	0	0	0	0	0	0	0	0	0	0	0	0	0	0	0
Thecc.01G151800	uncharacterized protein	None	-	-	-	-	-	-	0	0	0	0	0	0	0	0	0	0	0	0	0	0	0	0	0	0	0	0	0	0	0	0	0	0	0	0	0	0	0
Thecc.01G151900	Myb-like HTH transcriptional regulator family protein (17%T)	None	-	-	-	-	-	-	0	0	0	0	0	0	0	0	0	0	0	0	0	0	0	0	0	0	0	0	0	0	0	0	0	0	0	0	0	0	0
Thecc.01G152000	uncharacterized protein (63%P)	31	Y	-	-	-	-	-	0	0	0	0	0	0	0	0	0	0	0	0	0	0	0	0	0	0	0	0	0	0	1	0	0	0	0	0	0	0	0
Thecc.01G152100	NA	None	-	-	-	-	-	-	0	0	0	0	0	0	0	1	0	0	0	0	0	0	0	0	0	0	0	0	0	0	0	0	0	0	0	0	0	0	0
Thecc.01G152300	Multiprotein bridging factor 1B (84%T)	1	-	-	-	-	-	-	0	0	0	0	0	0	0	0	0	0	0	0	0	0	0	0	0	0	0	0	0	0	0	0	0	0	0	0	0	0	0
Thecc.01G152400	Alpha/beta-Hydrolases superfamily protein (67%T)	None	-	-	-	-	-	-	0	0	0	0	0	0	0	0	0	0	0	0	0	0	0	0	0	0	0	0	0	0	0	0	0	0	0	0	0	0	0
Thecc.01G152500	Alpha/beta-Hydrolases superfamily protein (67%T)	4	-	Z	-	-	-	-	0	0	0	0	0	0	0	0	0	0	0	0	0	0	0	0	0	0	0	0	0	0	0	0	0	0	0	0	0	0	0
Thecc.01G152600	unknown	None	-	-	-	-	-	-	0	0	0	0	0	0	0	0	0	0	0	0	0	0	0	0	0	0	0	0	0	0	0	0	0	0	0	0	0	0	0
Thecc.01G152700	Vesicle docking involved in exocytosis (63%T)	4	-	-	-	-	-	-	0	0	0	0	0	0	0	0	0	0	0	0	0	0	0	0	0	0	0	0	0	0	0	0	0	0	0	0	0	0	0
Thecc.01G152800	Ribosomal protein L1p/L10e family	1	-	-	-	-	Z	-	0	0	0	0	1	0	0	0	0	0	0	0	0	0	0	0	0	0	0	0	0	1	0	0	0	0	0	0	0	0	0
Thecc.01G152900	Kinase superfamily protein (77%T)	14	-	-	-	-	-	-	0	0	0	0	0	0	0	0	0	0	0	0	0	0	0	0	0	0	0	0	0	0	0	0	0	0	0	0	0	0	0
Thecc.01G153000	Peroxidase superfamily protein (71%P)	None	-	-	-	-	-	-	0	0	0	0	0	1	0	0	0	0	0	0	0	0	0	0	0	0	0	1	0	0	0	0	0	0	0	0	0	0	0
Thecc.01G153100	SHAGGY-related protein kinase dZeta (87%T)	1	-	Z	-	-	-	Z	0	0	0	0	0	0	0	0	0	0	0	0	0	0	0	0	0	0	0	0	0	0	0	0	0	0	0	0	0	0	0
Thecc.01G153200	Aspartate aminotransferase 1 (85%T)	28	Y	-	-	-	-	-	0	0	0	0	0	0	0	1	0	0	0	0	0	0	0	0	0	0	0	0	0	0	0	0	0	0	0	0	0	0	0
Thecc.01G153300	Pentatricopeptide repeat superfamily protein	13	-	-	-	-	-	-	0	0	0	0	0	0	0	0	0	0	0	0	0	0	0	0	0	0	0	0	0	0	0	0	0	0	0	0	0	0	0
Thecc.01G153400	Ribosomal L5P family protein (96%T)	1	-	-	-	-	-	-	0	0	0	0	0	0	0	0	0	0	0	0	0	0	0	0	0	0	0	0	0	0	0	0	0	0	0	0	0	0	0
Thecc.01G153500	uncharacterized protein (54%P)	1	-	-	-	-	-	-	0	0	0	0	0	0	0	0	0	0	0	0	0	0	0	0	0	0	0	0	0	0	0	0	0	0	0	0	0	0	0
Thecc.01G153600	Jojoba acyl CoA reductase-related male sterility protein (92%P)	None	-	-	-	-	-	-	0	0	0	0	0	0	0	0	0	0	0	0	1	0	0	0	0	0	0	0	0	0	0	0	0	0	0	0	0	0	0
Thecc.01G153700	Jojoba acyl CoA reductase-related male sterility protein (92%P)	None	-	-	-	-	-	-	0	0	0	0	0	0	0	0	0	0	0	0	0	0	0	0	0	0	0	0	0	0	0	0	0	0	0	0	0	0	0
Thecc.01G153800	RNI-like superfamily protein (76%T)	6	P	Y	Y	-	P	-	0	0	0	0	0	0	0	0	0	0	0	0	0	0	0	0	0	0	0	0	0	0	0	0	0	0	0	0	0	1	0
Thecc.01G153900	unknown	None	-	-	-	-	-	-	0	0	0	0	0	0	0	0	0	0	0	0	0	0	0	0	0	0	0	0	0	0	0	0	0	0	0	0	0	0	0
Thecc.01G154000	DNAJ heat shock N-terminal domain-containing protein (67%T)	1	N	X	-	X	O	-	0	0	0	0	0	0	0	0	0	0	0	0	0	0	0	0	0	0	0	0	0	0	0	0	0	0	0	0	0	0	0
Thecc.01G154100	NA	None	-	-	-	-	-	-	0	0	0	0	0	0	0	0	0	0	0	0	0	0	0	0	0	0	0	0	0	0	0	0	0	0	0	0	0	0	0
Thecc.01G154200	(1 of 33) PF00069//PF08263//PF13855 - Protein kinase domain (Pkinase) // Leucine rich repeat N-terminal domain (LRRNT_2) // Leucine rich repeat (LRR_8)	24	-	I	-	Z	-	-	0	0	0	0	0	0	0	0	0	0	0	0	0	0	0	0	0	0	0	0	0	0	0	0	0	0	0	0	0	0	0
Thecc.01G154300	unknown	None	-	-	-	-	-	-	0	0	0	0	0	0	0	1	0	0	0	0	0	0	0	0	0	0	0	0	0	0	0	0	0	0	0	0	0	0	0
Thecc.01G154400	(1 of 1173) 2.7.11.1 - Non-specific serine/threonine protein kinase / Threonine-specific protein kinase	None	-	-	-	-	-	-	0	0	0	0	0	0	0	0	0	0	0	0	0	0	0	0	0	0	0	0	0	0	0	0	0	0	0	0	0	0	0
Thecc.01G154500	NA	None	-	-	-	-	-	-	0	0	0	0	0	0	0	0	0	0	0	0	0	0	0	0	0	0	0	0	0	0	0	0	0	0	0	0	0	0	0
Thecc.01G154600	Leucine-rich repeat receptor-like protein kinase family protein (61%T)	None	-	-	-	-	-	-	0	0	0	0	0	0	0	0	0	0	0	0	0	0	0	0	0	0	0	0	0	0	0	0	0	0	0	0	0	0	0
Thecc.01G154700	(1 of 4) PTHR11266//PTHR11266:SF37 - PEROXISOMAL MEMBRANE PROTEIN 2, PXMP2 MPV17 // EXPRESSED PROTEIN	7	-	-	-	-	-	-	0	0	0	0	0	0	0	0	0	0	0	0	0	0	0	0	0	0	0	0	0	0	0	0	0	0	0	0	0	0	0
Thecc.01G154800	(1 of 4) PTHR11266//PTHR11266:SF37 - PEROXISOMAL MEMBRANE PROTEIN 2, PXMP2 MPV17 // EXPRESSED PROTEIN	4	-	-	-	-	-	-	0	0	0	0	0	0	0	0	0	0	0	0	0	0	0	0	0	0	0	0	0	0	0	0	0	0	0	0	0	0	0
Thecc.01G154900	uncharacterized protein (76%P)	16	-	-	-	-	-	-	0	0	0	0	0	0	0	0	0	0	0	0	0	0	0	0	0	0	0	0	0	0	0	0	0	0	0	0	0	0	0
Thecc.01G155000	Nucleus (71%P)	28	-	-	-	-	R	-	0	0	0	0	0	0	0	0	0	0	0	0	0	0	0	0	0	0	0	0	0	0	0	0	0	0	0	0	1	0	0
Thecc.01G155100	4-hydroxyphenylacetaldehyde oxime monooxygenase	None	-	-	-	-	-	-	0	0	1	0	0	1	0	0	0	0	0	0	0	0	0	0	0	0	0	1	0	0	1	0	0	0	0	0	0	0	0
Thecc.01G155200	F-box and associated interaction domains-containing-like protein (15%T)	None	-	-	-	-	-	-	0	0	0	0	0	0	0	0	0	0	0	0	0	0	0	0	0	0	0	0	0	0	0	0	0	0	0	0	0	0	0
Thecc.01G155300	uncharacterized protein	30	-	-	-	-	-	Z	0	0	0	0	0	0	0	0	0	0	0	0	0	0	0	0	0	0	0	0	0	0	0	0	0	1	0	0	0	0	0
Thecc.01G155400	Zinc finger WD40 repeat protein 1	22	Y	-	-	-	-	-	0	0	0	0	0	0	0	0	0	0	0	0	0	0	0	0	0	0	0	0	0	0	0	0	0	0	0	0	0	0	0
Thecc.01G155500	(1 of 1173) 2.7.11.1 - Non-specific serine/threonine protein kinase / Threonine-specific protein kinase	None	-	-	-	-	-	-	0	0	0	0	0	0	0	0	0	0	0	0	0	0	0	0	0	0	0	0	0	0	0	0	0	0	0	0	0	0	0
Thecc.01G155600	NA	None	-	-	-	-	-	-	0	0	0	0	1	0	0	0	0	0	0	0	0	0	0	0	0	0	0	0	0	0	0	0	0	0	0	0	0	0	0
Thecc.01G155700	uncharacterized protein	3	R	-	-	-	-	O	0	0	0	0	1	0	0	0	0	0	0	0	0	0	0	0	0	0	0	0	0	0	0	0	0	0	0	0	0	0	0
Thecc.01G155800	(1 of 2) PTHR22844//PTHR22844:SF206 - F-BOX AND WD40 DOMAIN PROTEIN // SUBFAMILY NOT NAMED	3	-	-	-	-	-	O	0	0	0	0	0	0	0	0	0	0	0	0	0	0	0	0	0	0	0	0	0	0	0	0	0	0	0	0	0	0	0
Thecc.01G155900	S-domain-2 5	27	I	I	-	U	-	-	0	0	0	0	0	0	0	0	0	0	0	0	0	0	0	0	0	0	0	0	0	0	0	0	0	0	0	0	0	0	0
Thecc.01G156000	unknown	None	-	-	-	-	-	-	0	0	0	0	0	0	0	0	0	0	0	0	0	0	0	0	0	0	0	0	0	0	0	0	0	0	0	0	0	0	0
Thecc.01G156100	Nucleotide/sugar transporter family protein (69%P)	6	Y	Y	Y	-	Y	Y	0	0	0	0	0	0	0	2	0	0	0	0	0	0	0	0	0	0	0	0	0	0	0	0	0	0	0	0	0	0	0
Thecc.01G156200	uncharacterized protein (73%P)	None	-	-	-	-	-	-	0	0	0	0	0	0	0	0	0	0	0	0	0	0	0	0	0	0	0	0	0	0	0	0	0	0	0	0	0	0	0
Thecc.01G156300	Winged-helix DNA-binding transcription factor family protein	6	Y	Y	Y	S	Y	Y	0	0	1	0	0	1	0	0	0	0	0	0	0	0	0	0	0	0	0	1	0	1	0	0	0	0	0	0	0	0	0
Thecc.01G156400	Alpha-crystallin domain 32.1	7	R	-	R	W	W	Z	0	0	0	0	0	0	0	0	0	0	0	0	0	0	0	0	0	0	0	0	0	0	1	0	0	0	0	0	0	0	0
Thecc.01G156500	(1 of 25) KOG4579 - Leucine-rich repeat (LRR) protein associated with apoptosis in muscle tissue	None	-	-	-	-	-	-	0	0	0	0	0	0	0	0	0	0	0	0	0	0	0	0	0	0	0	0	0	0	0	0	0	0	0	0	0	0	0
Thecc.01G156600	AP2/B3 transcriptional factor family protein (72%P)	None	-	-	-	-	-	-	0	0	0	0	0	0	0	0	0	0	0	0	0	0	0	0	0	0	0	0	0	0	0	0	0	0	0	0	0	0	0
Thecc.01G156900	uncharacterized protein (61%P)	None	-	-	-	-	-	-	0	0	0	0	0	0	0	0	0	0	0	0	0	0	0	0	0	0	0	0	0	0	0	0	0	0	0	0	0	0	0
Thecc.01G157000	Trichome birefringence-like 43 (61%T)	None	-	-	-	-	-	-	0	0	0	0	0	0	0	0	0	0	0	0	0	0	0	0	0	0	0	0	0	0	0	0	0	0	0	0	0	0	0
Thecc.01G157100	Glucanase like protein (74%U)	2	Z	U	-	Z	-	-	0	0	0	0	0	0	0	0	0	0	0	0	0	0	0	0	0	0	0	0	0	0	0	0	0	0	1	0	0	0	0
Thecc.01G157200	uncharacterized protein (54%P)	28	Y	-	Y	X	R	-	0	0	0	0	0	0	0	0	0	0	0	0	0	0	0	0	0	0	0	0	0	1	0	0	0	0	0	0	0	0	0
Thecc.01G157300	Myb-like HTH transcriptional regulator family protein (66%P)	7	-	-	-	-	-	-	0	0	0	0	0	0	0	0	0	0	0	0	0	0	0	0	0	0	0	0	0	0	0	0	0	0	0	0	0	0	0
Thecc.01G157400	Myb-like HTH transcriptional regulator family protein (63%P)	1	-	-	-	W	R	-	0	0	0	0	0	0	0	0	0	0	0	0	0	0	0	0	0	0	0	0	0	0	0	0	0	0	0	0	0	0	0
Thecc.01G157500	Leucine-rich repeat transmembrane protein kinase (63%T)	21	-	U	U	-	U	U	0	0	1	0	0	1	0	0	0	0	0	0	0	0	0	0	0	0	0	1	0	0	0	0	0	0	0	0	0	0	0
Thecc.01G157600	Actin-related protein C1A (78%T)	13	-	-	-	-	-	-	0	0	0	0	0	0	0	0	0	0	0	0	0	0	0	0	0	0	0	0	0	0	0	0	0	0	0	0	0	0	0
Thecc.01G157700	Glycosyl hydrolase of uncharacterized protein function (DUF1680)	None	-	-	-	-	-	-	0	0	0	0	0	0	0	0	0	0	0	0	0	0	0	0	0	0	0	0	0	0	0	0	0	0	0	0	0	0	0
Thecc.01G157800	NA	None	-	-	-	-	-	-	0	0	0	0	0	0	0	0	0	0	0	0	0	0	0	0	0	0	0	0	0	0	0	0	0	0	0	0	0	0	0
Thecc.01G157900	uncharacterized protein	None	-	-	-	-	-	-	0	0	0	0	1	0	1	0	0	0	0	0	0	0	0	0	0	0	0	0	0	0	0	0	0	0	0	0	0	0	0
Thecc.01G158000	Nucleus	30	-	-	-	-	-	-	0	0	0	0	0	0	0	0	0	0	0	0	0	0	0	0	0	0	0	0	0	0	0	0	0	0	0	0	0	0	0
Thecc.01G158100	uncharacterized protein	22	Y	-	-	-	Y	-	0	0	0	0	0	0	0	0	0	0	0	0	0	0	0	0	0	0	0	0	0	0	0	0	0	0	0	0	0	0	0
Thecc.01G158200	uncharacterized protein	None	-	-	-	-	-	-	0	0	0	0	0	0	0	0	0	0	0	0	0	0	0	0	0	0	0	0	0	0	0	0	0	0	0	0	0	0	0
Thecc.01G158300	Senescence-associated gene 12 (70%P)	None	-	-	-	U	I	-	0	0	0	0	0	0	0	0	0	0	0	0	0	0	0	0	0	0	0	0	0	0	0	0	0	0	0	0	0	0	0
Thecc.01G158400	ATP synthase subunit d	5	-	P	-	-	-	Y	0	0	0	0	0	0	0	0	0	0	0	0	0	0	0	0	0	0	0	0	0	0	0	0	0	0	0	0	0	0	0
Thecc.01G158500	Senescence-associated gene 12 (71%P)	None	-	-	-	-	-	-	0	0	0	0	0	0	0	0	0	0	0	0	0	0	0	0	0	0	0	0	0	0	0	0	0	0	0	0	0	0	0
Thecc.01G158600	uncharacterized protein	6	P	R	R	-	P	R	0	0	0	0	0	0	0	0	0	0	0	0	0	0	0	0	0	0	0	0	0	0	0	0	0	0	0	0	0	0	0
Thecc.01G158700	Citrate synthase 3 (78%T)	6	Y	Y	Y	-	Y	Y	0	0	0	0	0	0	0	2	0	0	0	0	0	0	0	0	0	0	0	0	0	0	0	0	0	0	0	0	0	0	0
Thecc.01G158800	Coenzyme Q 3 (68%P)	3	-	-	-	-	-	-	0	0	0	0	0	0	0	0	0	0	0	0	0	0	0	0	0	0	0	0	0	0	0	0	0	0	0	0	0	0	0
Thecc.01G158900	Receptor like protein 29 (65%P)	None	-	-	-	-	-	-	0	0	0	0	0	0	0	0	0	0	0	0	0	0	0	0	0	0	0	0	0	0	0	0	0	0	0	0	0	0	0
Thecc.01G159000	(1 of 2) PTHR27002//PTHR27002:SF34 - FAMILY NOT NAMED // G-type lectin S-RECEPTOR-LIKE SERINE/THREONINE-PROTEIN KINASE RLK1	34	Y	X	Y	Y	P	Y	1	0	0	0	0	0	0	0	0	0	0	0	0	0	0	0	0	0	0	0	0	0	0	0	0	0	0	0	0	0	0
Thecc.01G159100	(1 of 430) PF01535 - PPR repeat (PPR)	7	-	-	-	-	-	-	0	0	0	0	0	0	0	0	0	0	0	0	0	0	0	0	0	0	0	0	0	0	0	0	0	0	0	0	0	0	0
Thecc.01G159200	Phosphatase 5.2 (91%T)	1	-	-	-	-	-	-	0	0	0	0	0	0	0	0	0	0	0	0	0	0	0	0	0	0	0	0	0	0	0	0	0	0	0	0	0	0	0
Thecc.01G159300	NA	None	-	-	-	-	-	-	0	0	0	0	0	0	0	0	0	0	0	0	0	0	0	0	0	0	0	0	0	0	0	0	0	0	0	0	0	0	0
Thecc.01G159400	unknown	None	-	-	-	-	-	-	0	0	0	0	0	0	0	0	0	0	0	0	0	0	0	0	0	0	0	0	0	0	0	0	0	0	0	0	0	0	0
Thecc.01G159500	Transducin/WD40 repeat-like superfamily protein (68%P)	1	-	-	-	-	-	-	0	0	0	0	0	0	0	0	1	0	0	0	0	0	0	0	0	0	0	0	0	0	0	1	0	0	0	0	0	0	0
Thecc.01G159600	Integrin-linked protein kinase family protein (72%P)	1	-	-	-	-	-	-	0	0	0	0	0	0	0	0	0	0	0	0	0	0	0	0	0	0	0	0	0	0	0	0	0	0	0	0	0	0	0
Thecc.01G159700	DNA repair and recombination protein pif1	1	Z	Z	-	Z	-	I	0	0	0	0	0	0	0	0	0	0	0	0	0	0	0	0	0	0	0	0	0	0	0	0	0	0	0	0	0	0	0
Thecc.01G159900	uncharacterized protein (40%P)	4	-	-	-	-	-	R	0	0	0	0	0	0	0	0	0	0	0	0	1	0	0	0	0	0	0	0	0	0	0	0	0	0	0	0	0	0	0
Thecc.01G160000	HVA22-like protein F (73%T)	24	-	U	-	Z	-	-	0	0	0	0	0	0	0	0	0	0	0	0	0	0	0	0	0	0	0	0	0	0	0	0	0	0	0	0	0	0	0
Thecc.01G160100	BED zinc finger	1	-	-	-	-	-	-	0	0	0	0	0	0	0	0	0	0	0	0	0	0	0	0	0	0	0	0	0	0	0	0	0	0	0	0	0	0	0
Thecc.01G160300	K-box region and MADS-box transcription factor family protein (77%T)	1	-	-	-	Z	Z	-	0	0	0	0	0	0	0	0	0	0	0	0	0	0	0	0	0	0	0	0	0	0	0	0	0	0	0	0	0	0	0
Thecc.01G160400	Galacturonosyltransferase 15 (68%T)	2	-	-	-	U	-	-	0	0	0	0	0	0	0	0	0	0	0	0	0	0	0	0	0	0	0	0	0	0	0	0	0	0	0	0	0	0	0
Thecc.01G160500	Rhamnose biosynthesis 1 (78%T)	25	-	-	-	-	-	-	0	0	0	0	0	0	0	0	0	0	0	0	0	0	0	0	0	0	0	0	0	0	0	0	0	0	0	0	0	0	0
Thecc.01G160600	uncharacterized protein	None	-	-	-	-	-	-	0	0	0	0	0	0	0	0	0	0	0	0	0	0	0	0	0	0	0	0	0	0	0	0	0	0	0	0	0	0	0
Thecc.01G160700	Secretion-regulating guanine nucleotide exchange factor (61%P)	1	-	-	-	-	-	-	0	0	0	0	0	0	0	0	0	0	0	0	0	0	0	0	0	0	0	0	0	0	0	0	0	0	0	0	0	0	0
Thecc.01G160800	NA	None	-	-	-	-	-	-	0	0	0	0	0	0	1	0	0	0	0	0	0	0	0	0	0	0	0	0	0	0	0	0	0	0	0	0	0	0	0
Thecc.01G160900	Protodermal factor 1.3	24	-	-	-	-	-	-	0	0	0	0	1	0	0	0	0	0	0	0	0	0	0	0	0	0	0	0	0	0	0	0	0	0	0	0	0	0	0
Thecc.01G161000	Cytochrome p450 (69%P)	7	-	-	-	-	R	R	0	0	0	0	0	0	0	0	0	0	0	0	0	0	0	0	0	0	0	0	0	0	0	0	0	0	0	0	0	0	0
Thecc.01G161100	Haloacid dehalogenase superfamily protein (63%P)	1	-	-	-	-	-	-	0	0	1	0	0	1	0	0	0	0	0	0	0	0	0	0	0	0	0	1	0	0	0	0	0	0	0	0	0	0	0
Thecc.01G161200	Xyloglucan endotransglucosylase/hydrolase 15 (74%P)	10	-	P	-	S	U	S	0	0	0	0	0	0	0	1	0	0	0	0	1	0	0	0	0	0	0	0	0	0	0	0	0	0	0	0	0	0	0
Thecc.01G161300	(1 of 3) PTHR31062//PTHR31062:SF20 - FAMILY NOT NAMED // XYLOGLUCAN ENDOTRANSGLUCOSYLASE/HYDROLASE PROTEIN 14-RELATED	None	-	-	-	S	-	-	0	0	0	0	0	0	0	0	0	0	0	0	0	0	0	0	0	0	0	0	0	0	0	0	0	0	0	0	0	0	0
Thecc.01G161400	(1 of 4) PTHR31062:SF34 - XYLOGLUCAN ENDOTRANSGLUCOSYLASE/HYDROLASE PROTEIN 15-RELATED	None	-	-	-	S	-	-	0	0	0	0	0	0	0	0	0	0	0	0	0	0	0	0	0	0	0	0	0	0	0	0	0	0	0	0	0	0	0
Thecc.01G161500	NA	None	-	-	-	-	-	-	0	0	0	0	0	0	0	0	0	0	0	0	0	0	0	0	0	0	0	0	0	0	0	0	0	0	0	0	0	0	0
Thecc.01G161600	uncharacterized protein	2	I	-	I	-	I	I	0	0	0	0	0	0	0	0	0	0	0	0	0	0	0	0	0	0	0	0	0	0	0	0	0	0	0	0	0	0	0
Thecc.01G161700	Tropomyosin-related	1	-	-	-	-	-	-	0	0	0	0	0	0	0	0	0	0	0	0	0	0	0	0	0	0	0	0	0	0	0	0	0	0	0	0	0	0	0
Thecc.01G161800	(1 of 2) PTHR33124//PTHR33124:SF3 - FAMILY NOT NAMED // EXPRESSED PROTEIN	None	-	-	-	-	-	-	0	0	0	0	0	0	0	0	0	0	0	0	0	0	0	0	0	0	0	0	0	0	0	0	0	0	0	0	0	0	0
Thecc.01G161900	DNA N-glycosylase/DNA-(Apurinic or apyrimidinic site) lyase	None	-	-	-	-	-	-	0	0	0	0	0	0	0	0	0	0	0	0	0	0	0	0	0	0	0	0	0	0	0	1	0	0	0	0	0	0	0
Thecc.01G162000	MAP kinase 20 (80%P)	31	Y	Y	-	-	Y	Y	0	0	0	0	0	0	0	0	1	0	0	0	0	0	0	0	0	0	0	0	0	0	0	0	0	0	0	0	0	0	0
Thecc.01G162100	MEI2-like protein 5 (69%P)	1	-	-	Z	Z	Z	Q	0	0	0	0	0	0	0	0	0	0	0	0	0	0	0	0	0	0	0	0	0	0	0	0	0	0	0	0	0	0	0
Thecc.01G162200	uncharacterized protein	None	-	-	-	-	-	-	0	0	0	0	0	0	0	0	0	0	0	0	0	0	0	0	0	0	0	0	0	0	0	0	0	0	0	0	0	0	0
Thecc.01G162300	Phosphoribosyltransferase family protein (80%T)	18	Y	Y	Y	-	-	-	0	0	0	0	1	0	0	0	0	0	0	0	0	0	0	0	0	0	0	0	0	0	0	0	0	0	0	0	0	0	0
Thecc.01G162400	Glycerol-3-phosphate acyltransferase 1 (68%P)	None	-	-	-	-	-	-	0	0	0	0	0	0	0	0	2	0	0	0	0	0	0	0	0	0	0	0	0	0	0	0	0	0	0	0	0	0	0
Thecc.01G162500	Plant basic secretory protein family protein	6	P	P	P	Y	Y	P	0	0	0	0	0	0	0	0	0	0	0	0	0	0	0	0	0	0	0	0	0	0	0	0	0	0	0	0	0	0	0
Thecc.01G162600	Carbohydrate-binding X8 domain superfamily protein	27	-	-	-	-	-	-	0	0	0	0	0	0	0	0	0	0	0	0	0	0	0	0	0	0	0	0	0	0	0	0	0	0	0	0	0	0	0
Thecc.01G162700	Pentatricopeptide repeat (PPR-like) superfamily protein (60%T)	7	-	Z	-	Z	-	-	0	0	0	0	0	0	0	0	0	0	0	0	0	0	0	0	0	0	0	0	0	0	0	0	0	0	0	0	0	0	0
Thecc.01G162800	AT-hook DNA-binding family protein (77%P)	None	-	-	-	-	-	-	0	0	0	0	0	0	0	0	0	0	0	0	0	0	0	0	0	0	0	0	0	0	0	0	0	0	0	0	0	0	0
Thecc.01G162900	uncharacterized protein (16%T)	4	-	-	-	Z	-	-	0	0	0	0	0	0	0	0	0	0	0	0	0	0	0	0	0	0	0	0	0	0	0	0	0	0	0	0	0	0	0
Thecc.01G163000	Magnesium transporter CorA family protein (64%P)	None	-	-	-	-	-	-	0	0	0	0	1	0	0	0	0	0	0	0	0	0	0	0	0	0	0	0	0	0	0	0	0	0	0	0	0	0	0
Thecc.01G163200	Calcium-activated outward-rectifying potassium channel	10	S	S	-	S	-	S	0	0	0	0	0	0	1	0	0	0	0	0	0	0	0	0	0	0	0	0	0	0	0	0	0	0	0	0	0	0	0
Thecc.01G163300	uncharacterized protein (51%P)	7	-	-	-	Z	-	-	0	0	0	0	0	0	0	0	0	0	0	0	0	0	0	0	0	0	0	0	0	0	0	0	0	0	0	0	0	0	0
Thecc.01G163400	WRKY DNA-binding protein 28	4	R	P	R	-	R	-	0	0	0	0	0	1	0	0	1	0	0	0	0	0	0	0	0	0	0	0	0	0	0	0	0	0	0	0	0	0	0
Thecc.01G163500	uncharacterized protein	None	-	-	-	-	-	-	0	0	0	0	0	0	1	0	0	0	0	0	0	0	0	0	0	0	0	0	0	0	0	0	0	0	0	0	0	0	0
Thecc.01G163600	uncharacterized protein	None	-	-	-	-	-	-	0	0	0	0	0	0	0	0	0	0	0	0	0	0	0	0	0	0	0	0	0	0	0	0	0	0	0	0	0	0	0
Thecc.01G163700	Kinase superfamily protein (77%T)	14	-	Z	-	-	-	-	0	0	0	0	0	0	0	0	0	0	0	0	0	0	0	0	0	0	0	0	0	0	0	0	0	0	0	0	0	0	0
Thecc.01G163800	uncharacterized protein (49%P)	25	-	-	-	-	-	-	0	0	0	0	0	0	0	0	0	0	0	0	0	0	0	0	0	0	0	0	0	0	0	0	0	0	0	0	0	0	0
Thecc.01G163900	Glucan synthase-like 7 (75%T)	29	X	X	-	X	-	-	0	0	0	0	0	0	0	0	0	0	0	0	0	0	0	0	0	0	0	0	0	0	0	0	0	0	0	0	0	0	0
Thecc.01G164000	Glucan synthase-like 7 (65%T)	1	-	C	-	Z	I	-	0	0	0	0	0	0	0	0	0	0	0	0	0	0	0	0	0	0	0	0	0	0	0	0	0	0	0	0	0	0	0
Thecc.01G164100	DEAD-box ATP-dependent RNA helicase 53 (66%P)	4	Z	-	-	-	-	-	0	0	0	0	0	0	0	0	0	0	0	0	0	0	0	0	0	0	0	0	0	0	0	2	0	0	0	0	0	0	0
Thecc.01G164200	RING/U-box superfamily protein (63%P)	7	-	-	-	Z	-	Z	0	0	0	0	0	1	0	0	0	0	0	0	0	0	0	0	0	0	0	0	0	0	0	0	0	0	0	0	0	0	0
Thecc.01G164300	Membrane-associated progesterone binding protein 4 (74%T)	1	-	-	-	-	-	-	0	0	0	0	0	0	0	0	0	0	0	0	0	0	0	0	0	0	0	0	0	0	0	0	0	0	0	0	0	0	0
Thecc.01G164400	Endoplasmic reticulum vesicle transporter protein (84%T)	6	Y	-	-	Y	Y	Y	0	0	0	0	0	0	0	0	0	0	0	1	0	0	0	0	0	0	0	0	0	0	0	0	0	0	0	0	0	0	0
Thecc.01G164500	Tetratricopeptide repeat (TPR)-containing protein (67%T)	1	-	-	-	-	-	-	0	0	0	0	0	0	0	1	0	0	0	0	0	0	0	0	0	0	0	0	0	0	0	0	0	0	0	0	0	0	0
Thecc.01G164600	Tetratricopeptide repeat-like superfamily protein (74%P)	1	-	-	-	Z	Z	Z	0	0	0	0	0	0	0	0	0	0	0	0	0	0	0	0	0	0	0	0	0	0	0	0	0	0	0	0	0	0	0
Thecc.01G164700	TT12-2 MATE transporter (95%P)	None	-	-	-	-	-	-	0	0	0	0	1	0	0	0	0	0	0	0	0	0	0	0	0	0	0	0	0	0	0	0	0	0	0	0	0	0	0
Thecc.01G164800	TT12-2 MATE transporter (95%P)	None	-	-	-	-	-	-	0	0	0	0	0	0	0	0	0	0	0	0	0	0	0	0	0	0	0	0	0	0	0	0	0	0	0	0	0	0	0
Thecc.01G164900	TT12-2 MATE transporter (77%U)	2	Z	I	I	U	H	H	0	0	0	0	0	0	0	0	0	0	0	0	0	0	0	0	0	0	0	0	0	0	0	0	0	0	0	0	0	0	0
Thecc.01G165000	Auxin response factor 6 (72%P)	4	-	-	-	Z	-	Z	0	0	0	0	0	0	0	0	0	0	0	0	0	0	0	0	0	0	0	0	0	0	0	0	0	0	0	0	0	0	0
Thecc.01G165100	Actin-like ATPase superfamily protein (73%P)	7	-	-	-	-	-	-	0	0	0	0	0	0	0	0	0	0	0	0	0	0	0	0	0	0	0	0	0	0	0	0	0	0	0	0	0	0	0
Thecc.01G165200	NA	None	-	-	-	-	-	-	0	0	0	0	0	0	0	0	0	0	0	0	0	0	0	0	0	0	0	0	0	0	0	0	0	0	0	0	0	0	0
Thecc.01G165300	Polyamine oxidase 2 (80%P)	4	-	-	Y	-	-	-	0	0	0	0	0	0	0	0	0	0	0	0	1	0	0	0	0	0	0	0	0	0	0	0	0	0	0	0	0	0	0
Thecc.01G165500	uncharacterized protein	None	-	-	-	-	-	-	0	0	0	0	0	0	0	0	0	0	0	0	0	0	0	0	0	0	0	0	0	0	0	0	0	0	0	0	0	0	0
Thecc.01G165700	Phytochrome interacting factor 3-like 6	24	-	I	-	-	-	-	0	0	0	0	0	0	0	0	0	0	0	0	0	0	0	0	0	0	0	0	0	0	0	0	0	0	0	0	0	0	0
Thecc.01G165800	NAD(P)-linked oxidoreductase superfamily protein (79%P)	2	-	-	-	-	-	-	0	0	0	0	0	0	0	0	1	0	0	0	0	0	0	0	0	0	0	0	0	0	0	0	0	0	0	0	0	0	0
Thecc.01G165900	uncharacterized protein	None	-	-	-	-	-	-	0	0	0	0	0	0	0	0	0	0	0	0	0	0	0	0	0	0	0	0	0	0	0	0	0	0	0	0	0	0	0
Thecc.01G166000	uncharacterized protein	None	-	-	-	-	-	-	0	0	0	0	0	0	0	0	0	0	0	0	0	0	0	0	0	0	0	0	0	0	0	0	0	0	0	0	0	0	0
Thecc.01G166100	NA	None	I	-	I	-	-	-	0	0	0	0	0	0	0	0	0	0	0	0	0	0	0	0	0	0	0	0	0	0	0	0	0	0	0	0	0	0	0
Thecc.01G166200	RING-H2 finger protein ATL5F	None	-	-	-	-	-	-	0	0	0	0	0	0	0	0	0	0	0	0	0	0	0	0	0	0	0	0	0	0	0	0	0	0	0	0	0	0	0
Thecc.01G166300	uncharacterized protein	21	-	-	-	-	-	-	0	0	0	0	0	0	0	0	0	0	0	0	0	0	0	0	0	0	0	0	0	0	0	0	0	0	0	0	0	0	0
Thecc.01G166400	uncharacterized protein	None	-	-	-	-	-	-	0	0	0	0	0	0	0	0	0	0	0	0	0	0	0	0	0	0	0	0	0	0	0	0	0	0	0	0	0	0	0
Thecc.01G166500	Reticulon family protein (68%T)	7	-	-	-	W	-	Z	0	0	0	0	0	0	0	0	0	0	0	0	0	0	0	0	0	0	0	0	0	0	0	0	0	0	0	0	0	0	0
Thecc.01G166600	Photosystem II subunit P-1 (69%T)	2	-	Z	-	W	-	Z	0	0	0	0	0	0	0	0	0	0	0	0	0	0	0	0	0	0	0	0	0	0	0	0	0	0	0	0	0	0	0
Thecc.01G166700	Transducin family protein / WD-40 repeat family protein (71%P)	1	-	-	-	-	-	-	0	0	0	0	0	0	0	0	0	0	0	0	0	0	0	0	0	0	0	0	0	0	0	0	0	1	0	0	0	0	0
Thecc.01G166800	uncharacterized protein (80%P)	None	-	-	-	-	-	-	0	0	0	0	0	0	0	0	0	0	0	0	0	0	0	0	0	0	0	0	0	0	0	0	0	0	0	0	0	0	0
Thecc.01G166900	ATP-dependent RNA helicase	13	-	-	-	-	-	-	0	0	0	0	0	0	0	0	0	0	0	0	0	0	0	0	0	0	0	0	0	0	0	0	0	0	0	0	0	0	0
Thecc.01G167000	uncharacterized protein (58%P)	2	-	-	-	-	-	-	0	0	0	0	0	0	0	0	0	0	0	0	0	0	0	0	0	0	0	0	0	0	0	0	0	0	0	0	0	0	0
Thecc.01G167100	NPR1-like protein 3	1	-	-	-	-	-	-	0	1	0	0	0	0	0	0	0	0	0	0	0	0	0	0	0	0	0	0	0	0	0	0	0	0	0	0	0	0	0
Thecc.01G167200	T28P6.8 protein	None	-	-	-	-	-	-	0	0	0	0	0	0	0	0	0	0	0	0	0	0	0	0	0	0	0	0	0	0	0	0	0	0	0	0	0	0	0
Thecc.01G167300	TRAM	25	-	-	-	-	-	-	0	0	0	0	0	1	0	0	0	0	0	0	0	0	0	0	0	0	0	1	0	0	0	0	0	0	0	0	0	0	0
Thecc.01G167500	(1 of 216) PF00249 - Myb-like DNA-binding domain (Myb_DNA-binding)	31	R	X	-	-	P	-	0	0	0	0	0	0	0	0	0	0	0	0	0	0	0	0	0	0	0	0	0	0	0	0	0	0	0	0	0	0	0
Thecc.01G167600	Preprotein translocase Sec (63%P)	None	-	-	-	-	-	-	0	0	0	0	0	0	0	0	0	0	0	0	0	0	0	0	0	0	0	0	0	0	0	0	0	0	0	0	0	0	0
Thecc.01G167700	Phytoene synthase (80%P)	30	-	W	-	X	Z	Z	0	0	0	0	0	1	0	0	0	0	0	0	0	0	0	0	0	0	1	1	0	0	1	0	0	0	0	0	0	0	0
Thecc.01G167800	Aspartyl/glutamyl-tRNA(Asn/Gln) amidotransferase subunit B	2	-	-	-	Z	-	-	0	0	0	0	0	0	0	0	0	0	0	0	0	0	0	0	0	0	0	0	0	0	0	0	0	0	0	0	0	0	0
Thecc.01G167900	Glutathione S-transferase PHI 9 (72%T)	4	Z	B	-	Z	H	-	0	0	0	0	0	0	0	0	0	0	0	0	0	0	0	0	0	0	0	0	0	0	0	0	0	0	0	0	0	0	0
Thecc.01G168000	Glutathione S-transferase PHI 9 (73%T)	7	Z	Z	-	-	H	Z	0	0	0	0	0	0	0	0	0	0	0	0	0	0	0	0	0	0	0	0	0	0	0	0	0	0	0	0	0	0	0
Thecc.01G168200	NAC domain-containing protein 42 (60%P)	10	Y	S	Y	S	A	Y	0	0	0	0	0	1	0	0	0	0	0	0	0	0	0	0	0	0	0	0	0	0	0	0	0	0	0	0	0	0	0
Thecc.01G168300	Pleckstrin domain-containing protein (76%P)	1	-	-	-	-	-	-	0	0	0	0	0	0	0	0	0	0	0	0	0	0	0	0	0	0	0	0	0	0	0	0	0	0	0	0	0	0	0
Thecc.01G168400	Anaphase-promoting complex subunit 5 (71%P)	4	-	Z	-	Z	-	-	0	0	0	0	0	0	0	0	0	0	0	0	0	0	0	0	0	0	0	0	0	0	0	0	0	0	0	0	0	0	0
Thecc.01G168500	uncharacterized protein	13	-	-	-	-	-	-	0	0	0	0	0	0	0	0	0	0	0	0	0	0	0	0	0	0	0	0	0	0	0	0	0	0	0	0	0	0	0
Thecc.01G168600	Phytoene desaturation 1 (77%T)	7	-	Y	-	X	-	-	0	0	0	0	0	0	0	0	0	0	0	0	0	0	0	0	0	0	0	0	0	0	0	0	0	0	0	0	0	0	0
Thecc.01G168800	Phytoene desaturation 1 (63%T)	None	-	-	-	-	-	-	0	0	0	0	0	0	0	0	0	0	0	0	0	0	0	0	0	0	0	0	0	0	0	0	0	0	0	0	0	0	0
Thecc.01G168900	GDSL Lipase/Acylhydrolase superfamily protein (80%P)	None	-	-	-	-	-	-	0	0	0	0	0	0	0	0	0	0	0	0	0	0	0	0	0	0	0	0	0	0	0	0	0	0	0	0	0	0	0
Thecc.01G169000	unknown	None	-	-	-	-	-	-	0	0	0	0	0	0	0	0	0	0	0	0	0	0	0	0	0	0	0	0	0	0	0	0	0	0	0	0	0	0	0
Thecc.01G169100	(1 of 3) 1.13.11.27 - 4-hydroxyphenylpyruvate dioxygenase / p-hydroxyphenylpyruvate oxidase	None	-	-	-	-	-	-	0	0	0	0	0	0	0	0	1	0	0	0	0	0	0	0	0	0	0	0	0	0	0	0	0	0	0	0	0	0	0
Thecc.01G169200	(1 of 5) PTHR22835//PTHR22835:SF276 - ZINC FINGER FYVE DOMAIN CONTAINING PROTEIN // SUBFAMILY NOT NAMED	None	-	-	-	-	-	-	0	0	0	0	0	0	0	0	0	0	0	0	0	0	0	0	0	0	0	0	0	0	0	0	0	0	0	0	0	0	0
Thecc.01G169300	(1 of 5) PTHR22835//PTHR22835:SF276 - ZINC FINGER FYVE DOMAIN CONTAINING PROTEIN // SUBFAMILY NOT NAMED	None	-	-	-	-	-	-	0	0	0	0	0	0	0	0	0	0	0	0	0	0	0	0	0	0	0	0	0	0	0	0	0	0	0	0	0	0	0
Thecc.01G169400	NA	25	I	C	C	Z	H	I	0	0	0	0	0	0	0	0	0	0	0	0	0	0	0	0	0	0	0	0	0	0	0	0	0	0	0	0	0	0	0
Thecc.01G169500	NOL1/NOP2/sun family protein (68%P)	1	-	Z	-	Z	-	-	0	0	0	0	0	0	0	0	0	0	0	0	0	0	0	0	0	0	0	0	0	0	0	0	0	0	0	0	0	0	0
Thecc.01G169600	Glyoxalase II 3 (80%P)	1	-	Z	-	Z	-	-	0	0	0	0	0	0	0	0	0	0	0	0	0	0	0	0	0	0	0	0	0	0	0	0	0	0	0	0	0	0	0
Thecc.01G169700	Eukaryotic aspartyl protease family protein (68%P)	11	Y	-	-	Y	P	Y	0	0	0	0	0	0	0	0	0	0	0	0	0	0	0	0	0	0	0	0	0	0	0	0	0	0	0	0	0	0	0
Thecc.01G169800	Ribosomal protein L18ae/LX family protein (92%T)	1	-	-	-	Z	-	-	0	0	0	0	1	0	0	0	0	0	0	0	0	0	0	0	0	0	0	0	0	0	0	0	0	0	0	0	0	0	0
Thecc.01G169900	(1 of 1) PTHR11618//PTHR11618:SF23 - TRANSCRIPTION INITIATION FACTOR IIB-RELATED // SUBFAMILY NOT NAMED	2	-	-	-	-	-	-	0	0	0	0	0	0	0	0	0	0	0	0	0	0	0	0	0	0	0	0	0	0	0	0	0	0	0	0	0	0	0
Thecc.01G170000	Vacuoleless1 (VCL1) (78%T)	1	-	-	-	-	-	-	0	0	0	0	0	0	0	0	0	0	0	0	0	0	0	0	0	0	0	0	0	0	0	0	0	0	0	0	0	0	0
Thecc.01G170100	Cytochrome b561/ferric reductase transmembrane family protein	None	I	I	-	-	-	-	0	0	0	0	0	1	0	0	0	0	0	0	0	0	0	0	0	0	0	1	0	0	0	0	0	0	0	0	0	0	0
Thecc.01G170200	TRNA-methyltransferase (65%P)	21	Z	-	Z	-	-	-	0	0	0	0	0	0	0	0	0	0	0	0	0	0	0	0	0	0	0	0	0	0	0	0	0	0	0	0	0	0	0
Thecc.01G170300	(1 of 1) PTHR31479:SF3 - GB|AAD29063.1	8	H	-	-	U	I	-	0	0	0	0	0	0	0	0	0	0	0	0	0	0	0	0	0	0	0	0	0	0	0	0	0	0	0	0	0	0	0
Thecc.01G170600	NA	None	-	-	-	-	-	-	0	0	0	0	0	0	0	0	0	0	0	0	0	0	0	0	0	0	0	0	0	0	0	0	0	0	0	0	0	0	0
Thecc.01G170700	(1 of 1) K14768 - U3 small nucleolar RNA-associated protein 7 (UTP7, WDR46)	1	-	-	-	-	-	-	0	0	0	0	0	0	0	0	0	0	0	0	0	0	0	0	0	0	0	0	0	0	0	0	0	0	0	0	0	0	0
Thecc.01G170800	uncharacterized protein (68%P)	10	-	-	-	U	S	-	0	0	0	0	0	0	0	0	0	0	0	1	0	0	0	0	0	0	0	0	0	0	0	0	0	0	0	0	0	0	0
Thecc.01G170900	uncharacterized protein (53%P)	10	-	Y	-	U	-	-	0	0	0	0	0	0	0	0	0	0	0	0	0	0	0	0	0	0	0	0	0	0	0	0	0	0	0	0	0	0	0
Thecc.01G171000	Glucan synthase-like 7	4	I	-	-	-	-	-	0	0	0	0	0	1	0	0	0	0	0	0	0	0	0	0	0	0	0	0	0	0	0	0	0	0	0	0	0	0	0
Thecc.01G171100	2-oxoglutarate and Fe(II)-dependent oxygenase superfamily protein (66%P)	7	Y	-	-	-	H	-	0	0	0	0	0	0	0	0	0	0	0	0	0	0	0	0	0	0	0	0	0	0	0	0	0	0	0	0	1	0	0
Thecc.01G171200	S-adenosyl-L-methionine-dependent methyltransferases superfamily protein (71%P)	1	-	-	-	-	-	-	0	0	0	0	0	0	0	0	0	0	0	0	0	0	0	0	0	0	0	0	0	0	0	0	0	0	0	0	0	0	0
Thecc.01G171300	Topoisomerase II-associated protein PAT1	13	-	-	-	-	-	-	0	0	0	0	0	0	0	0	0	0	0	0	0	0	0	0	0	0	0	0	0	0	0	0	0	0	0	0	0	0	0
Thecc.01G171500	(1 of 4) 5.1.3.5 - UDP-arabinose 4-epimerase	None	-	-	-	-	-	-	0	0	0	0	0	0	0	0	0	0	0	0	0	0	0	0	0	0	0	0	0	0	0	0	0	0	0	0	0	0	0
Thecc.01G171600	(1 of 4) 5.1.3.5 - UDP-arabinose 4-epimerase	None	-	-	-	-	-	-	0	0	0	0	0	0	0	0	0	0	0	0	0	0	0	0	0	0	0	0	0	0	0	0	0	0	0	0	0	0	0
Thecc.01G171700	(1 of 1) PTHR12419//PTHR12419:SF6 - OTU DOMAIN CONTAINING PROTEIN // SUBFAMILY NOT NAMED	6	Y	Y	Y	Y	Y	Y	0	0	0	0	0	0	0	0	0	0	0	0	0	0	0	0	0	0	0	0	0	0	0	0	0	0	0	0	0	0	0
Thecc.01G171800	(1 of 1) PTHR11926//PTHR11926:SF149 - GLUCOSYL/GLUCURONOSYL TRANSFERASES // UDP-GLYCOSYLTRANSFERASE 82A1	None	-	-	-	-	-	-	0	0	0	0	0	0	0	0	0	0	0	0	0	0	0	0	0	0	0	0	0	0	0	0	0	0	0	0	0	0	0
Thecc.01G172000	uncharacterized protein (56%P)	1	H	H	I	-	-	I	0	0	0	0	0	0	0	0	0	0	0	0	0	0	0	0	0	0	0	0	0	0	0	0	0	0	0	0	0	0	0
Thecc.01G172100	uncharacterized protein (58%P)	17	-	-	-	-	-	-	0	0	0	0	0	0	0	0	0	0	0	0	0	0	0	0	0	0	0	0	0	0	0	0	0	0	0	0	0	0	0
Thecc.01G172200	(1 of 3) PTHR31568:SF17 - EXPRESSED PROTEIN	6	P	P	P	Y	Y	P	0	0	0	0	0	0	0	0	0	0	0	0	0	0	0	0	0	0	0	0	0	0	0	0	0	0	0	0	0	0	0
Thecc.01G172300	Ribosomal L27e protein family (89%T)	7	-	-	-	-	-	-	0	0	0	0	0	0	0	0	0	0	0	0	0	0	0	0	0	0	0	0	0	0	0	0	0	0	0	0	0	0	0
Thecc.01G172400	SCL domain class transcription factor (79%U)	3	-	-	-	-	-	-	0	0	0	0	0	0	0	0	0	0	0	0	0	0	0	0	0	0	0	0	0	0	0	0	0	0	0	0	0	0	0
Thecc.01G172500	uncharacterized protein (56%P)	14	-	-	-	-	-	Y	0	0	0	0	0	0	0	0	0	0	0	0	0	0	0	0	0	0	0	0	0	0	0	0	0	0	0	0	0	0	0
Thecc.01G172600	NA	None	-	-	-	-	-	-	0	0	0	0	0	0	0	0	0	0	0	0	0	0	0	0	0	0	0	0	0	0	0	0	0	0	0	0	0	0	0
Thecc.01G172700	uncharacterized protein (65%P)	2	-	I	-	-	I	-	0	0	0	0	0	0	0	0	0	0	0	0	0	0	0	0	0	0	0	0	0	0	0	0	0	0	0	0	0	0	0
Thecc.01G172800	Pyridoxal phosphate-dependent transferases superfamily protein (83%P)	4	R	-	-	X	P	-	0	0	0	0	0	0	0	0	0	0	0	0	0	0	0	0	0	0	0	0	0	0	0	0	0	0	0	0	0	0	0
Thecc.01G172900	DHHC-type zinc finger family protein (68%P)	4	-	-	-	-	-	-	0	0	0	0	0	0	0	0	0	0	0	0	0	0	0	0	0	0	0	0	0	0	0	0	0	0	0	0	0	0	0
Thecc.01G173000	ATP-dependent caseinolytic (Clp) protease/crotonase family protein (75%T)	21	Z	-	-	U	-	-	0	0	0	0	0	0	0	0	0	0	0	0	0	0	0	0	0	0	0	0	0	0	0	0	0	0	0	0	0	0	0
Thecc.01G173100	FRS (FAR1 Related Sequences) transcription factor family (68%T)	13	-	-	-	-	-	-	0	0	1	0	0	1	0	0	1	0	0	0	0	0	0	0	0	0	0	1	0	0	0	0	0	0	0	0	0	0	0
Thecc.01G173200	FAR1-related sequence 2	1	-	-	-	Z	-	-	0	0	0	0	0	0	0	0	0	0	0	0	0	0	0	0	0	0	0	0	0	0	0	0	0	1	0	0	0	0	0
Thecc.01G173300	Cytochrome p450 97B2 (82%P)	1	Z	-	Z	Z	Z	Z	0	0	0	0	0	0	0	0	0	0	0	0	0	0	0	0	0	0	0	0	0	0	0	0	0	0	0	0	0	0	0
Thecc.01G173400	uncharacterized protein (27%U)	6	P	Y	Y	Y	Y	Y	0	0	0	0	0	0	0	0	0	0	0	0	0	0	0	0	0	0	0	0	0	0	0	0	0	0	0	0	0	0	0
Thecc.01G173500	Choline-phosphate cytidylyltransferase B (82%P)	34	-	X	-	Y	-	Y	0	0	0	0	0	0	0	0	0	0	0	0	0	0	0	0	0	0	0	0	0	0	0	0	0	0	0	0	0	0	0
Thecc.01G173600	(1 of 1) PTHR11040//PTHR11040:SF35//PTHR11040:SF59 - ZINC/IRON TRANSPORTER // ZINC TRANSPORTER 3-RELATED // SUBFAMILY NOT NAMED	None	-	-	-	U	-	-	0	0	0	0	0	0	0	0	0	0	0	0	0	0	0	0	0	0	0	0	0	0	0	0	0	0	0	0	0	0	0
Thecc.01G173700	uncharacterized protein (61%P)	None	-	-	-	-	-	-	0	0	0	0	0	0	0	0	0	0	0	0	0	0	0	0	0	0	0	0	0	0	0	0	0	0	0	0	0	0	0
Thecc.01G173800	(1 of 4) PTHR11040//PTHR11040:SF59 - ZINC/IRON TRANSPORTER // SUBFAMILY NOT NAMED	None	-	-	-	-	-	-	0	0	0	0	0	1	0	0	0	0	0	0	0	0	0	0	0	0	0	1	0	0	0	0	0	0	0	0	0	0	0
Thecc.01G173900	(1 of 2) PTHR11926//PTHR11926:SF267 - GLUCOSYL/GLUCURONOSYL TRANSFERASES // SUBFAMILY NOT NAMED	None	-	-	-	-	-	-	0	0	0	0	0	0	0	0	0	0	0	0	0	0	0	0	0	0	0	0	0	0	0	0	0	0	0	0	0	0	0
Thecc.01G174000	uncharacterized protein	None	-	-	-	-	-	-	0	0	0	0	0	0	0	0	0	0	0	0	0	0	0	0	0	0	0	0	0	0	0	0	0	0	0	0	0	0	0
Thecc.01G174100	UDP-Glycosyltransferase superfamily protein	None	-	-	-	-	-	-	0	0	0	0	0	0	0	0	0	0	0	0	0	0	0	0	0	0	0	0	0	0	0	0	0	0	0	0	0	0	0
Thecc.01G174200	(1 of 199) PF01535//PF13041 - PPR repeat (PPR) // PPR repeat family (PPR_2)	4	-	-	-	-	-	-	0	0	0	0	0	0	0	0	0	0	0	0	0	0	0	0	0	0	0	0	0	1	0	0	0	0	0	0	0	0	0
Thecc.01G174300	Pectinesterase (71%U)	None	-	-	-	-	-	-	0	0	0	0	0	0	0	0	0	0	0	0	0	0	0	0	0	0	0	0	0	0	0	0	0	0	0	0	0	0	0
Thecc.01G174400	UDP-glucosyl transferase 71C4	1	R	-	R	-	O	R	0	0	0	0	0	0	0	0	1	0	0	0	0	0	0	0	0	0	0	0	0	0	0	0	0	0	0	0	0	0	0
Thecc.01G174500	General transcription factor IIE subunit 1 (70%P)	24	-	-	-	-	-	-	0	0	0	0	0	0	0	0	0	0	0	0	0	0	0	0	0	0	0	0	0	0	0	0	0	0	0	0	0	0	0
Thecc.01G174600	Polyubiquitin 10 (100%T)	8	-	A	-	C	C	-	0	0	0	0	0	0	0	0	0	0	0	0	0	0	0	0	0	0	0	0	0	0	0	0	0	0	0	0	0	0	0
Thecc.01G174700	uncharacterized protein (48%P)	None	-	-	-	-	-	-	0	0	0	0	0	0	0	0	0	0	0	0	0	0	0	0	0	0	0	0	0	0	0	0	0	0	0	0	0	0	0
Thecc.01G174900	60S ribosomal protein L13 (84%U)	1	-	X	-	X	-	-	0	0	0	0	0	0	0	0	0	0	0	0	0	0	0	0	0	0	0	0	0	0	0	0	0	0	0	0	0	0	0
Thecc.01G175000	Carbohydrate-binding X8 domain superfamily protein	24	-	C	-	Z	H	Z	0	0	0	0	0	0	0	0	0	0	0	0	0	0	0	0	0	0	0	0	0	0	0	0	0	0	0	0	0	0	0
Thecc.01G175200	Bifunctional inhibitor/lipid-transfer protein/seed storage 2S albumin superfamily protein (85%P)	1	-	-	-	H	H	-	0	0	0	0	0	0	0	0	0	0	0	0	0	0	0	0	0	0	0	0	0	0	0	0	0	0	0	0	0	0	0
Thecc.01G175400	Leucine-rich repeat family protein (61%P)	None	-	-	-	-	-	-	0	0	0	0	0	1	0	0	0	0	0	0	0	0	0	0	0	0	0	0	0	0	0	0	0	0	0	0	0	0	0
Thecc.01G175600	Homeodomain-like superfamily protein	5	O	P	-	Y	-	-	0	0	0	0	0	0	0	0	0	0	0	0	0	0	0	0	0	0	0	0	0	0	0	0	0	0	0	0	0	0	0
Thecc.01G175700	Regulator of chromosome condensation family protein (71%P)	1	I	-	-	-	I	-	0	0	0	0	0	0	0	0	0	0	0	0	0	0	0	0	0	0	0	0	0	0	0	0	0	0	0	0	0	0	0
Thecc.01G175800	(1 of 57) PF00892 - EamA-like transporter family (EamA)	None	-	-	-	-	-	-	0	0	0	0	0	0	0	0	0	0	0	0	0	0	0	0	0	0	0	0	0	0	0	0	0	0	0	0	0	0	0
Thecc.01G175900	NA	None	-	-	-	-	-	-	0	0	0	0	0	0	0	0	0	0	0	0	0	0	0	0	0	0	0	0	0	0	0	0	0	0	0	0	0	0	0
Thecc.01G176000	AAA-type ATPase family protein (67%P)	3	Z	-	-	-	-	-	0	0	0	0	1	0	0	0	0	0	0	0	0	0	0	0	0	0	0	0	0	0	0	0	0	0	0	0	0	0	0
Thecc.01G176100	Coproporphyrinogen III oxidase (79%P)	23	Y	-	-	-	Y	-	0	0	0	0	0	0	0	0	0	0	0	0	0	0	0	0	0	0	0	0	0	0	0	0	0	0	0	0	0	0	0
Thecc.01G176200	(1 of 1) PTHR10804:SF9 - METHIONINE AMINOPEPTIDASE 2	24	-	-	-	-	-	-	0	0	1	0	0	1	0	0	0	0	0	0	0	0	0	0	0	0	0	1	0	0	0	0	0	0	0	0	0	0	0
Thecc.01G176300	Eukaryotic aspartyl protease family protein	None	-	-	-	-	-	-	0	0	0	0	0	0	0	0	0	0	0	0	0	0	0	0	0	0	0	0	0	0	0	0	0	0	1	0	1	0	0
Thecc.01G176400	Aspartic protease (75%U)	4	-	Z	-	-	-	-	0	0	0	0	0	0	0	0	0	0	0	0	0	0	0	0	0	0	0	0	0	0	0	0	0	0	0	0	0	0	0
Thecc.01G176500	WRKY family transcription factor (60%P)	1	R	-	-	-	-	-	0	0	0	0	0	0	0	0	0	0	0	0	1	0	0	0	0	0	0	0	0	0	0	0	0	0	0	0	0	0	0
Thecc.01G176600	uncharacterized protein (39%P)	None	-	-	-	-	-	-	0	0	0	0	0	0	0	0	0	0	0	0	0	0	0	0	0	0	0	0	0	0	0	0	0	0	0	0	0	0	0
Thecc.01G176700	Alpha/beta-Hydrolases superfamily protein (84%P)	1	H	-	-	Z	H	H	0	0	0	0	0	0	0	0	0	0	0	0	0	0	0	0	0	0	0	0	0	0	0	0	0	0	0	0	0	0	0
Thecc.01G176800	Cellulose synthase-like B3	24	-	-	I	-	-	I	0	0	1	0	0	1	0	0	0	0	0	0	0	0	0	0	0	0	0	1	0	0	0	0	0	0	0	0	0	0	0
Thecc.01G176900	Cellulose synthase-like B3	2	H	B	H	-	-	H	0	0	0	0	0	0	0	0	0	0	0	0	0	0	0	0	0	0	0	0	0	0	0	0	0	1	0	0	0	0	0
Thecc.01G177000	Cellulose synthase-like B3	7	I	B	-	H	-	H	0	0	0	0	0	0	0	0	1	0	0	0	0	0	0	0	0	0	0	0	0	0	0	0	0	0	0	0	0	0	0
Thecc.01G177100	uncharacterized protein (57%P)	8	-	I	-	-	-	-	0	0	0	0	0	0	0	0	0	0	0	0	0	0	0	0	0	0	0	0	0	0	0	0	0	0	0	0	0	0	0
Thecc.01G177200	UDP-glucosyl transferase 71C4	None	-	-	-	-	-	-	0	0	0	0	0	0	0	0	0	0	0	0	1	0	0	0	0	0	0	0	0	0	0	0	0	0	0	0	0	0	0
Thecc.01G177300	(1 of 5) PTHR11926:SF374 - UDP-GLYCOSYLTRANSFERASE 71C4	25	-	-	-	-	-	-	0	0	0	0	0	0	1	1	0	0	0	0	0	0	0	0	0	0	0	0	0	0	0	0	0	0	0	0	0	0	0
Thecc.01G177400	Copia-like pol polyprotein	None	-	-	-	-	-	-	0	0	0	0	0	0	1	0	0	0	0	0	0	0	0	0	0	0	0	0	0	0	0	0	0	0	0	0	0	0	0
Thecc.01G177500	Cell differentiation	1	-	Z	-	Z	-	Z	0	0	0	0	0	0	0	0	0	0	0	0	0	0	0	0	0	0	0	0	0	0	0	0	0	0	0	0	2	0	0
Thecc.01G177600	Dentin sialophosphoprotein-related (12%T)	1	-	-	-	-	-	-	0	0	0	0	0	0	0	0	0	0	0	0	2	0	0	0	0	0	0	0	0	0	0	0	0	0	0	0	0	0	0
Thecc.01G177700	uncharacterized protein (71%P)	3	-	-	-	-	-	-	0	0	0	0	0	0	0	0	0	0	0	0	2	0	0	0	0	0	0	0	0	0	0	0	0	0	0	0	0	0	0
Thecc.01G177800	uncharacterized protein	None	-	-	-	-	-	-	0	0	0	0	0	0	0	0	0	0	0	0	0	0	0	0	0	0	0	0	0	0	0	0	0	0	0	0	0	0	0
Thecc.01G177900	Hydroperoxide lyase 1 (62%P)	1	H	C	I	H	H	H	0	0	0	0	0	0	0	1	0	0	0	0	0	0	0	0	0	0	0	0	0	0	0	0	0	0	0	0	0	0	0
Thecc.01G178000	uncharacterized protein	None	-	-	-	-	-	-	0	0	0	0	0	0	0	0	0	0	0	0	0	0	0	0	0	0	0	0	0	0	0	0	0	0	0	0	0	0	0
Thecc.01G178100	Condensin complex subunit 2 (63%P)	26	-	-	-	-	-	-	0	0	0	0	0	1	0	0	0	0	0	0	0	0	0	0	0	0	0	0	0	0	0	0	0	0	0	0	0	0	0
Thecc.01G178200	Core-2/I-branching beta-1	None	-	-	-	-	-	-	0	0	0	0	0	0	0	0	0	0	0	0	0	0	0	0	0	0	0	0	0	0	0	0	0	0	0	0	0	0	0
Thecc.01G178300	Acid phosphatase/vanadium-dependent haloperoxidase-related protein (82%T)	31	Y	-	-	-	Y	-	0	0	0	0	0	0	0	0	0	0	0	0	0	0	0	0	0	0	0	0	0	0	0	0	0	0	0	0	0	0	0
Thecc.01G178400	ERD (early-responsive to dehydration stress) family protein (76%T)	3	-	-	-	-	-	R	0	0	0	0	0	0	0	0	1	0	0	0	0	0	0	0	0	0	0	0	0	0	0	0	0	0	0	0	0	0	0
Thecc.01G178500	Ubiquitin fusion degradation UFD1 family protein (72%T)	6	Y	Y	-	Y	Y	Y	0	0	0	0	2	0	0	0	0	0	0	0	0	0	0	0	0	0	0	0	0	0	0	0	0	0	0	0	0	0	0
Thecc.01G178700	uncharacterized protein	32	-	-	-	-	U	-	0	0	0	0	0	0	0	0	0	0	0	0	0	0	0	0	0	0	0	0	0	0	0	0	0	0	0	0	0	0	0
Thecc.01G178800	uncharacterized protein	32	-	-	-	-	-	-	0	0	0	0	0	0	0	0	0	0	0	0	0	0	0	0	0	0	0	0	0	0	0	0	0	0	0	0	0	0	0
Thecc.01G178900	Ribonuclease 3-like protein 3	6	Y	Y	Y	-	Y	Y	0	0	0	0	0	0	0	0	0	0	0	0	0	0	0	0	0	0	0	0	0	0	0	0	0	0	0	0	0	0	0
Thecc.01G179000	Ribosomal protein S27 (97%T)	1	-	-	-	-	-	-	0	0	0	0	0	0	0	0	0	0	0	0	0	0	0	0	0	0	0	0	0	0	0	0	0	0	0	0	0	0	0
Thecc.01G179100	uncharacterized protein	None	-	-	-	-	-	-	0	0	0	0	0	0	0	1	0	0	0	0	0	0	0	0	0	0	0	0	0	0	0	0	0	0	0	0	0	0	0
Thecc.01G179200	UDP-glucosyl transferase 71B6	27	A	X	-	S	I	Y	0	0	0	0	0	0	1	0	0	0	0	0	0	0	0	0	0	0	0	0	0	0	0	0	0	0	0	0	0	0	0
Thecc.01G179300	Zinc transporter 5 precursor (67%P)	8	-	U	U	U	S	U	0	0	0	0	0	0	0	0	0	0	0	0	0	0	0	0	0	0	0	0	0	0	0	0	0	0	0	0	0	0	0
Thecc.01G179400	(1 of 4) K13429 - chitin elicitor receptor kinase 1 (CERK1)	6	O	M	R	-	P	X	0	0	0	0	0	0	0	0	0	0	0	0	0	0	0	0	0	0	0	0	0	0	0	0	0	0	0	0	0	0	0
Thecc.01G179500	uncharacterized protein	None	-	-	-	-	-	-	0	0	0	0	0	0	0	0	0	0	0	1	0	0	0	0	0	0	0	0	0	0	0	0	0	0	0	0	0	0	0
Thecc.01G179600	Chitin elicitor receptor kinase 1	10	Y	V	Y	Y	Y	P	0	0	0	0	0	0	0	0	0	0	0	0	0	0	0	0	0	0	0	0	0	0	0	0	0	0	0	0	0	0	0
Thecc.01G179700	Chitin elicitor receptor kinase 1	6	Y	Y	Y	Y	Y	Y	0	0	0	0	0	0	0	0	0	0	0	0	0	0	0	0	0	0	0	0	0	0	0	0	0	0	0	0	0	0	0
Thecc.01G179800	unknown	None	-	-	-	-	-	-	0	0	0	0	0	0	0	0	0	0	0	0	0	0	0	0	0	0	0	0	0	0	0	0	0	0	0	0	0	0	0
Thecc.01G179900	Clavata3/esr-related 20	10	Y	-	Y	S	S	U	0	0	0	0	0	0	0	0	0	0	0	0	1	0	0	0	0	0	0	0	1	0	0	0	0	0	0	0	0	0	0
Thecc.01G180000	NA	10	Y	-	Y	S	S	Y	0	0	0	0	1	0	0	0	0	0	0	0	0	0	0	0	0	1	0	0	0	0	0	0	0	0	0	0	0	0	1
Thecc.01G180100	Lycopene beta/epsilon cyclase protein (76%P)	1	-	-	-	-	-	I	0	0	0	0	0	0	0	0	0	0	0	0	0	0	0	0	0	0	0	0	0	0	0	0	0	0	0	0	0	0	0
Thecc.01G180200	RmlC-like cupins superfamily protein (68%T)	1	-	-	-	-	-	-	0	0	0	0	0	0	0	0	0	0	0	0	0	0	0	0	0	0	0	0	0	0	0	0	0	0	0	0	0	0	0
Thecc.01G180300	Phosphatase 2A regulatory B subunit family protein	2	-	-	-	-	-	-	0	0	0	0	0	0	0	0	1	0	0	0	0	0	0	0	0	0	0	0	0	0	0	1	0	0	0	0	0	0	0
Thecc.01G180400	uncharacterized protein	None	-	-	-	-	-	-	0	0	0	0	0	0	0	0	0	0	0	0	0	0	0	0	0	0	0	0	0	0	0	0	0	0	0	0	0	0	0
Thecc.01G180500	uncharacterized protein	None	-	-	-	-	-	-	0	0	0	0	0	0	0	0	0	0	0	0	0	0	0	0	0	0	0	0	0	0	0	0	0	0	0	0	0	0	0
Thecc.01G180600	PHD finger family protein / bromo-adjacent (BAH) domain-containing protein (84%T)	25	-	-	-	-	-	-	0	0	0	0	0	0	0	0	1	0	0	0	0	0	0	0	0	0	0	0	0	0	0	0	0	0	0	0	0	0	0
Thecc.01G180700	Serine/threonine protein phosphatase 2A 55 kDa regulatory subunit B prime gamma	3	-	-	-	-	-	-	0	0	0	0	0	0	0	0	0	0	0	0	0	0	0	0	0	0	0	0	0	0	0	0	0	0	0	0	0	0	0
Thecc.01G180800	RNA-binding family protein (73%P)	1	-	-	-	-	-	-	0	0	0	0	0	0	0	0	0	0	0	0	0	0	0	0	0	0	0	0	0	0	0	0	0	0	0	0	0	0	0
Thecc.01G180900	Phosphofructokinase family protein (79%T)	None	-	-	-	-	-	-	0	0	0	0	0	0	0	0	0	0	0	0	0	0	0	0	0	0	0	0	0	0	0	0	0	0	0	0	0	0	0
Thecc.01G181000	Major facilitator superfamily protein (77%P)	1	-	H	-	Z	H	-	0	0	0	0	0	0	0	0	0	0	0	0	0	0	0	0	0	0	0	0	0	0	0	0	0	0	0	0	0	0	0
Thecc.01G181100	Glycosyl hydrolase 9B8 (72%T)	14	-	-	-	-	-	-	0	0	0	0	0	0	0	1	0	0	0	0	0	0	0	0	0	0	0	0	0	0	0	0	0	0	0	0	0	0	0
Thecc.01G181200	(1 of 1) PTHR23503//PTHR23503:SF8 - FAMILY NOT NAMED // GLUCOSE TRANSPORTER TYPE 1	4	-	-	-	-	-	-	0	0	0	0	0	0	0	0	0	0	0	0	0	0	0	0	0	0	0	0	0	0	0	0	0	0	0	0	0	0	0
Thecc.01G181300	Nodulin MtN21 /EamA-like transporter family protein (61%T)	11	Y	-	-	-	P	-	0	0	0	0	0	0	0	0	0	0	0	0	0	0	0	0	0	0	0	0	0	0	0	0	0	0	0	0	0	0	0
Thecc.01G181400	Xanthine/uracil permease family protein (88%P)	None	-	-	-	-	-	-	0	0	0	0	0	0	0	0	0	0	0	0	0	0	0	0	0	0	0	0	0	0	0	0	0	0	0	0	0	0	0
Thecc.01G181500	uncharacterized protein (80%P)	1	-	-	-	-	-	-	0	0	0	0	0	0	0	0	0	0	0	0	0	0	0	0	0	0	0	0	0	0	0	0	0	0	0	0	0	0	0
Thecc.01G181600	uncharacterized protein (61%P)	10	Y	S	Y	S	Y	Y	0	0	0	0	0	0	0	0	1	0	0	0	0	0	0	0	0	0	0	0	0	0	0	0	0	0	0	0	0	0	0
Thecc.01G181700	(1 of 2) PTHR10562//PTHR10562:SF26 - SMALL UBIQUITIN-RELATED MODIFIER // SUBFAMILY NOT NAMED	1	-	X	-	-	-	-	0	0	0	0	0	0	0	0	0	0	0	0	0	0	0	0	0	0	0	0	0	0	0	0	0	0	0	0	0	0	0
Thecc.01G181800	(1 of 2) PTHR32227:SF116 - O-GLYCOSYL HYDROLASES FAMILY 17 PROTEIN	2	I	I	-	U	I	-	0	0	0	0	0	0	0	0	0	0	0	0	0	0	0	0	0	0	0	0	0	0	0	0	0	0	0	0	0	0	0
Thecc.01G181900	unknown	None	-	-	-	-	-	-	0	0	0	0	0	0	0	0	0	0	0	0	0	0	0	0	0	0	0	0	0	0	0	1	0	0	0	0	0	0	0
Thecc.01G182000	ENTH/ANTH/VHS superfamily protein	10	Y	-	Y	S	S	Y	0	0	0	0	1	0	0	0	0	0	0	0	0	0	0	0	0	0	0	0	0	0	0	0	0	0	0	0	0	0	0
Thecc.01G182100	NA	None	-	-	-	-	-	-	0	0	0	0	0	0	0	0	0	0	0	0	0	0	0	0	0	0	0	0	0	0	0	0	0	0	0	0	0	0	0
Thecc.01G182200	uncharacterized protein	None	-	-	-	-	-	-	0	0	0	0	0	0	0	0	0	0	0	0	0	0	0	0	0	0	0	0	0	0	0	0	0	0	0	0	0	0	0
Thecc.01G182300	ARM repeat superfamily protein (72%P)	10	-	-	Y	-	I	Y	0	0	0	0	0	0	0	0	1	0	0	0	0	0	0	0	0	0	0	0	0	0	0	0	0	1	0	0	0	0	0
Thecc.01G182400	Embryo defective 1381 (73%T)	4	-	-	-	-	-	-	0	0	0	0	0	0	0	0	0	0	0	0	0	0	0	0	0	0	0	0	0	0	0	0	0	1	0	0	0	0	0
Thecc.01G182500	Ubiquitin-protein ligase	14	-	-	-	-	-	-	0	0	0	0	0	0	0	0	0	0	0	0	1	0	0	0	0	0	0	0	1	0	0	0	0	0	0	0	0	0	0
Thecc.01G182600	Ethylene-forming enzyme (78%T)	6	Y	Y	P	Y	Y	P	0	0	0	0	0	1	0	0	0	0	0	0	0	0	0	0	0	1	0	0	0	1	0	0	0	0	0	0	0	0	1
Thecc.01G182700	Retrotransposon protein	None	-	-	-	-	-	-	0	0	0	0	0	0	0	0	0	0	0	0	0	0	0	0	0	0	0	0	0	1	0	0	0	0	0	0	0	0	0
Thecc.01G182800	Phosphotyrosine protein phosphatases superfamily protein (65%T)	3	Z	X	-	-	R	R	0	0	0	0	0	1	0	0	0	0	0	0	0	0	0	0	0	0	0	1	0	0	0	0	0	0	0	0	0	0	0
Thecc.01G182900	unknown	None	-	-	-	-	-	-	0	0	1	0	0	1	0	0	0	0	0	0	0	0	0	0	0	0	0	1	0	0	1	0	0	0	0	0	0	0	0
Thecc.01G183000	Transducin/WD40 repeat-like superfamily protein (78%T)	7	-	-	-	-	-	-	0	0	0	0	0	0	0	1	0	0	0	0	0	0	0	0	0	0	0	0	0	0	0	0	0	0	0	0	0	0	0
Thecc.01G183100	Eukaryotic translation initiation factor 2c	1	-	-	-	Z	-	-	0	0	0	0	0	1	0	0	0	0	0	0	1	0	0	0	0	0	0	1	0	0	1	0	0	0	0	0	0	0	0
Thecc.01G183200	unknown	None	-	-	-	-	-	-	0	0	0	0	0	0	0	0	0	0	0	0	0	0	0	0	0	0	0	0	0	0	0	0	0	0	0	0	0	0	0
Thecc.01G183400	Zinc finger C-x8-C-x5-C-x3-H type family protein (62%P)	1	-	-	-	-	-	-	0	0	1	0	0	1	0	0	0	0	0	0	0	0	0	0	0	0	0	1	0	0	1	0	0	0	0	0	0	0	0
Thecc.01G183500	F13M7.2 protein	1	-	-	-	-	-	-	0	0	0	0	0	0	0	0	0	0	0	0	0	0	0	0	0	0	0	0	0	0	0	0	0	0	0	0	0	0	0
Thecc.01G183600	Myzus persicae-induced lipase 1 (71%P)	6	-	Y	Y	Y	Y	Y	0	0	0	0	0	0	0	0	0	1	0	0	1	0	0	0	0	0	0	0	0	0	0	0	0	0	0	0	0	0	0
Thecc.01G183700	Myzus persicae-induced lipase 1 (61%P)	None	-	-	-	-	-	-	0	0	1	0	0	1	0	0	0	0	0	0	0	0	0	0	0	0	0	1	0	0	0	0	0	0	0	0	0	0	0
Thecc.01G183800	uncharacterized protein (19%U)	None	-	-	-	-	-	-	0	0	0	0	0	0	0	0	0	0	0	0	0	0	0	0	0	0	0	0	0	0	0	0	0	0	0	0	0	0	0
Thecc.01G183900	PDI-like 2-2 (80%T)	1	-	-	-	-	-	R	0	0	0	0	0	0	0	0	0	0	0	0	0	0	0	0	0	0	0	0	0	0	0	0	0	0	0	0	0	0	0
Thecc.01G184000	Tetratricopeptide repeat-like superfamily protein	1	-	-	-	-	-	-	0	0	0	0	0	0	0	0	0	0	0	0	0	0	0	0	0	0	0	0	0	0	0	0	0	0	0	0	0	0	0
Thecc.01G184100	Centromere/kinetochore protein (ZW10)	4	-	-	-	-	-	-	0	0	0	0	0	0	0	0	0	0	0	0	0	0	0	0	0	0	0	0	0	0	0	0	0	0	0	0	0	0	0
Thecc.01G184200	uncharacterized protein (43%P)	None	-	-	-	-	-	-	0	0	0	0	0	0	0	0	0	0	0	0	0	0	0	0	0	0	0	0	0	0	0	0	0	0	0	0	0	0	0
Thecc.01G184300	GDSL-like Lipase/Acylhydrolase superfamily protein (67%T)	25	-	I	-	-	-	I	0	0	0	0	0	0	0	0	1	0	0	0	0	0	0	0	0	0	0	0	0	0	0	0	0	0	0	0	0	0	0
Thecc.01G184400	NA	None	R	-	-	-	-	-	0	0	1	0	0	1	0	0	0	0	0	0	0	0	0	0	0	0	0	1	0	1	0	0	0	0	0	0	0	0	0
Thecc.01G184500	GDSL-like Lipase/Acylhydrolase superfamily protein (66%P)	None	-	-	-	-	-	-	0	0	2	0	0	2	0	0	0	0	0	0	0	0	0	0	0	0	0	2	0	0	0	0	0	0	0	0	0	0	0
Thecc.01G184600	(1 of 1) 2.4.1.182 - Lipid-A-disaccharide synthase	1	-	-	-	-	-	-	0	0	0	0	0	1	0	0	0	0	0	0	0	0	0	0	0	0	0	1	0	0	0	0	0	0	0	0	0	0	0
Thecc.01G184700	NA	None	-	-	-	-	-	-	0	0	0	0	0	0	0	0	0	0	0	0	0	0	0	0	0	0	0	0	0	0	0	0	0	0	0	0	0	0	0
Thecc.01G184800	(1 of 3) PTHR14154:SF2 - mitochONDRIAL PYRUVATE CARRIER 2	19	-	-	-	-	-	-	0	0	0	0	0	0	0	0	0	0	0	0	0	0	0	0	0	0	0	0	0	0	0	0	0	0	0	0	0	0	0
Thecc.01G184900	(1 of 1) PTHR23153//PTHR23153:SF36 - UBX-RELATED // SUBFAMILY NOT NAMED	10	-	-	-	S	-	Y	0	0	0	0	0	0	0	0	0	0	0	0	0	0	0	0	0	0	0	0	0	0	0	0	0	0	0	0	0	0	0
Thecc.01G185000	Indole-3-butyric acid response 5 (70%P)	7	-	-	-	-	-	-	0	0	0	0	0	0	0	0	0	0	0	0	0	0	0	0	0	0	0	0	0	0	0	0	0	0	0	0	0	0	0
Thecc.01G185100	uncharacterized protein	None	-	-	-	-	-	-	0	0	0	0	0	0	0	0	0	0	0	0	0	0	0	0	0	0	0	0	0	0	0	0	0	0	0	0	0	0	0
Thecc.01G185200	F-box and associated interaction domains-containing protein	None	-	-	-	-	-	-	0	0	0	0	0	0	0	0	0	0	0	0	0	0	0	0	0	0	0	0	0	0	0	0	0	0	0	0	0	0	0
Thecc.01G185300	F-box and associated interaction domains-containing protein	31	-	-	-	-	-	-	0	0	0	0	0	0	0	0	0	0	0	0	0	0	0	0	0	0	0	0	0	0	0	0	0	0	0	0	0	0	0
Thecc.01G185400	NA	None	-	-	-	-	-	-	0	0	0	0	0	0	0	0	0	0	0	0	0	0	0	0	0	0	0	0	0	0	0	0	0	0	0	0	0	0	0
Thecc.01G185500	F-box and associated interaction domains-containing protein	6	Y	Y	Y	Y	Y	Y	0	0	0	0	0	0	0	0	0	0	0	0	0	0	0	0	0	0	0	0	0	0	0	0	0	0	0	0	0	0	0
Thecc.01G185600	NA	1	-	-	-	-	-	-	0	0	0	0	0	0	0	0	0	0	0	0	0	0	0	0	1	0	0	0	0	0	0	0	0	0	0	0	0	0	0
Thecc.01G185800	uncharacterized protein	7	I	-	-	X	-	-	0	0	0	0	0	0	0	0	0	0	0	0	0	0	0	0	0	0	0	0	0	0	0	0	0	0	0	0	0	0	0
Thecc.01G185900	Immunoglobulin E-set superfamily protein (69%P)	32	U	-	-	-	-	-	0	0	0	0	0	0	0	0	0	0	0	0	0	0	0	0	0	0	0	0	0	0	0	0	0	0	0	0	0	0	0
Thecc.01G186000	unknown	None	-	-	-	-	-	-	0	0	0	0	0	0	0	0	0	0	0	0	0	0	0	0	0	0	0	0	0	0	0	0	0	0	0	0	0	0	0
Thecc.01G186100	Fasciclin-like arabinogalactan protein 7 (62%P)	14	I	-	-	U	U	U	0	0	0	0	0	0	0	0	0	0	0	0	0	0	0	0	0	0	0	0	0	0	0	0	0	0	0	0	0	0	0
Thecc.01G186200	Fimbrin-like protein 2 (73%T)	6	Y	Y	-	S	Y	Y	0	0	0	0	0	0	0	0	0	0	0	0	0	0	0	0	0	0	0	0	0	0	0	0	0	0	1	0	0	0	0
Thecc.01G186300	Ankyrin repeat and BTB/POZ domain-containing protein 1 (78%P)	7	-	-	-	-	-	-	0	0	0	0	0	0	0	0	0	0	0	0	0	0	0	0	0	0	0	0	0	0	0	0	0	0	0	0	0	0	0
Thecc.01G186400	Enhanced downy mildew 2	None	-	-	-	-	-	-	0	0	0	0	0	0	0	0	0	0	0	0	0	0	0	0	0	0	0	0	0	0	0	0	0	0	0	0	0	0	0
Thecc.01G186500	Ypt/Rab-GAP domain of gyp1p superfamily protein (88%T)	6	-	-	-	-	-	P	0	0	0	0	0	0	0	0	0	0	0	0	0	0	0	0	0	0	0	0	0	0	0	0	0	0	0	0	1	0	0
Thecc.01G186600	uncharacterized protein	None	-	-	-	-	-	-	0	0	0	0	0	0	0	0	0	0	0	0	0	0	0	0	0	0	0	0	0	0	0	0	0	0	0	0	0	0	0
Thecc.01G186700	uncharacterized protein (65%P)	33	-	-	-	-	-	-	0	0	0	0	0	0	0	0	0	0	0	0	1	0	0	0	0	0	0	0	0	0	0	0	0	1	0	0	0	0	0
Thecc.01G186800	calcium-binding EF-hand family protein (70%P)	10	S	S	-	U	S	S	0	0	1	0	0	1	0	0	0	0	0	0	0	0	0	0	0	0	0	1	0	0	0	0	0	0	0	0	0	0	0
Thecc.01G186900	calcium-binding EF-hand family protein (73%P)	10	Y	Y	Y	-	Y	Y	0	0	0	0	0	0	0	0	0	0	0	0	0	0	0	0	0	0	0	0	0	0	0	0	0	0	0	0	0	0	0
Thecc.01G187000	Tata box associated factor ii 59 (64%T)	1	-	-	-	-	-	-	0	0	0	0	0	0	0	0	0	0	0	0	0	0	0	0	0	0	0	0	0	0	0	0	0	0	0	0	0	0	0
Thecc.01G187100	IQ-domain 33	2	-	C	-	-	H	-	0	0	0	0	0	0	0	0	0	0	0	0	0	0	0	0	0	0	0	0	0	0	0	0	0	0	0	0	0	0	0
Thecc.01G187200	Nucleic acid-binding	1	-	-	-	-	-	-	0	0	0	0	0	0	0	0	0	0	0	0	0	0	0	0	0	0	0	0	0	0	0	0	0	0	0	0	0	0	0
Thecc.01G187300	uncharacterized protein (63%P)	7	-	-	-	-	-	-	0	0	0	0	0	0	0	0	0	0	0	0	0	0	0	0	0	0	0	0	0	0	0	0	0	0	0	0	0	0	0
Thecc.01G187400	Lipid-binding serum glycoprotein family protein (65%T)	34	R	R	R	Y	-	R	0	0	0	0	0	0	0	0	0	0	0	0	0	0	0	0	0	0	0	0	0	0	0	0	0	0	0	0	0	0	0
Thecc.01G187500	Metallo-hydrolase/oxidoreductase superfamily protein (73%T)	1	Z	-	-	-	-	-	0	0	0	0	0	0	0	0	0	0	0	0	0	0	0	0	0	0	0	0	0	0	0	0	0	0	0	0	0	0	0
Thecc.01G187600	3-oxoacyl-[acyl-carrier-protein] synthase (82%U)	1	-	Z	Z	Z	-	Z	0	0	0	0	0	0	0	0	0	0	0	0	0	0	0	0	0	0	0	0	0	0	0	0	0	0	0	0	0	0	0
Thecc.01G187700	uncharacterized protein	None	-	-	-	-	-	-	0	0	0	0	0	0	0	0	0	0	0	0	0	0	0	0	0	0	0	0	0	0	0	0	0	0	0	0	0	0	0
Thecc.01G187800	unknown	None	-	-	-	-	-	-	0	0	0	0	1	0	0	0	0	0	0	0	0	0	0	0	0	0	0	0	0	0	0	0	0	0	0	0	0	0	0
Thecc.01G187900	uncharacterized protein (57%P)	21	-	-	-	-	-	-	0	0	0	0	0	0	0	0	0	0	0	0	0	0	0	0	0	0	0	0	0	0	0	0	0	0	0	0	0	0	0
Thecc.01G188000	unknown	None	-	-	-	-	-	-	0	0	0	0	0	0	0	0	0	0	0	0	0	0	0	0	0	0	0	0	0	0	0	0	0	0	0	0	0	0	0
Thecc.01G188100	(1 of 23) PF07734 - F-box associated (FBA_1)	None	-	-	-	-	-	-	0	0	0	0	0	0	0	0	0	0	0	0	0	0	0	0	0	0	0	0	0	0	0	0	0	0	0	0	0	0	0
Thecc.01G188300	(1 of 6) 3.2.1.67 - Galacturan 1,4-alpha-galacturonidase / Poly(galacturonate) hydrolase	None	-	-	-	-	-	-	0	0	0	0	0	0	0	0	0	0	0	0	0	0	0	0	0	0	0	0	0	0	0	0	0	0	0	0	0	0	0
Thecc.01G188400	Polygalacturonase (62%U)	10	Y	-	-	S	-	-	0	0	1	0	0	1	0	0	0	0	0	0	0	0	0	0	0	0	0	1	0	0	1	0	0	0	0	0	0	0	0
Thecc.01G188500	uncharacterized protein (59%P)	None	-	-	-	-	-	-	0	0	0	1	0	0	1	0	1	0	0	0	0	0	0	0	0	0	0	0	0	0	0	1	0	0	0	0	0	0	0
Thecc.01G188600	(1 of 6) PTHR31375:SF37 - PECTIN LYASE-LIKE SUPERFAMILY PROTEIN-RELATED	None	-	-	-	-	-	-	0	0	0	0	0	0	0	0	0	0	0	0	0	0	0	0	0	0	0	0	0	0	0	0	0	0	0	0	0	0	0
Thecc.01G188700	uncharacterized protein (63%P)	None	-	-	-	-	-	-	0	0	0	0	0	0	0	0	0	0	0	0	0	0	0	0	0	0	0	0	0	0	0	0	0	0	0	0	0	0	0
Thecc.01G188800	Threonyl-tRNA synthetase / threonine--tRNA ligase	1	-	-	-	-	-	-	0	0	0	0	0	0	0	0	0	0	0	0	0	0	0	0	0	0	0	0	0	0	0	0	0	0	0	0	0	0	0
Thecc.01G188900	Mo25 family protein (68%P)	None	-	-	-	Y	-	Y	0	0	0	0	0	0	0	0	0	0	0	0	0	0	0	0	0	0	0	0	0	0	0	0	0	0	0	0	0	0	0
Thecc.01G189000	Auxin-responsive family protein	6	Y	Y	Y	Y	Y	Y	0	0	0	0	0	0	0	0	0	0	0	0	0	0	0	0	0	0	0	0	0	0	0	0	0	0	0	0	0	0	0
Thecc.01G189100	Acyl-CoA N-acyltransferases superfamily protein (75%P)	1	-	-	-	-	-	-	0	0	0	0	0	0	0	0	0	0	0	0	0	0	0	0	0	0	0	0	0	0	0	0	0	0	0	0	0	0	0
Thecc.01G189200	Auxin-responsive family protein (73%T)	2	-	-	-	-	-	-	0	0	0	0	0	0	0	0	0	0	0	0	0	0	0	0	0	0	0	0	0	1	0	0	0	0	0	0	0	0	0
Thecc.01G189300	HnRNP (68%U)	9	-	Y	-	-	-	Y	0	0	1	0	0	1	0	0	0	0	0	0	0	0	0	0	0	0	0	1	0	0	1	0	0	0	0	0	0	0	0
Thecc.01G189400	Thymidine kinase (75%U)	30	-	-	-	-	-	-	0	0	0	0	0	0	0	0	0	0	0	0	0	0	0	0	0	0	0	0	0	0	0	0	0	0	0	0	0	0	0
Thecc.01G189500	Binding protein	3	R	O	W	O	O	O	0	0	0	0	0	0	0	0	0	0	0	0	0	0	0	0	0	0	0	0	0	0	0	0	0	0	0	0	0	0	0
Thecc.01G189600	Kinase superfamily protein (77%T)	11	-	P	-	-	P	-	0	0	0	0	0	0	0	0	0	0	0	0	0	0	0	0	0	0	0	0	0	0	0	0	0	0	0	0	0	0	0
Thecc.01G189700	(1 of 1) K13118 - protein DGCR14 (DGCR14)	10	-	-	Y	Y	Y	-	0	0	0	0	0	0	0	0	0	0	0	0	0	0	0	0	0	0	0	0	0	0	0	0	0	0	0	0	1	0	0
Thecc.01G190000	Zinc-dependent activator protein-1	4	Z	-	-	Z	-	-	0	0	0	0	0	0	0	0	0	0	0	0	0	0	0	0	0	0	0	0	0	0	0	1	0	0	0	0	0	0	0
Thecc.01G190100	GRAS family transcription factor (76%P)	3	Z	-	Z	-	Z	-	0	0	0	0	0	0	0	0	0	0	0	0	0	0	0	0	0	0	0	0	0	0	0	0	0	0	0	0	0	0	0
Thecc.01G190200	NA	None	-	-	-	-	-	-	0	0	0	0	0	0	0	0	0	0	0	0	0	0	0	0	0	0	0	0	0	0	0	0	0	0	0	0	0	0	0
Thecc.01G190300	unknown	None	-	-	-	-	-	-	0	0	0	0	0	0	0	0	0	0	0	0	0	0	0	0	0	0	0	0	0	0	0	0	0	0	0	0	0	0	0
Thecc.01G190500	uncharacterized protein (73%P)	1	-	-	-	Z	-	-	0	0	0	0	0	0	0	0	0	0	0	0	0	0	0	0	0	0	0	0	0	0	0	0	0	0	0	0	0	0	0
Thecc.01G190600	Glycosyl hydrolase 1 (71%U)	None	-	-	-	-	-	-	0	0	0	0	0	1	0	0	0	0	0	0	0	0	0	0	0	0	0	0	0	0	0	0	0	0	0	0	0	0	0
Thecc.01G190700	CHASE domain containing histidine kinase protein	4	-	Z	Z	Z	Z	Z	0	0	0	0	0	0	0	0	0	0	0	0	0	0	0	0	0	0	0	0	0	0	0	0	0	0	0	0	0	0	0
Thecc.01G190800	Oberon 2 (72%U)	4	-	-	-	Y	Y	-	0	0	0	0	0	0	0	0	0	0	0	0	0	0	0	0	0	0	0	0	0	0	0	0	0	0	0	0	0	0	0
Thecc.01G190900	Heat shock protein 89.1 (76%T)	1	H	U	-	-	Z	-	0	0	0	0	0	0	0	0	0	0	0	0	1	0	0	0	0	0	0	0	0	0	0	0	0	0	0	0	0	0	0
Thecc.01G191000	uncharacterized protein (51%P)	None	-	-	-	-	-	-	0	0	0	0	0	0	0	0	0	0	0	0	0	0	0	0	0	0	0	0	0	0	0	0	0	0	0	0	0	0	0
Thecc.01G191100	NA	2	-	-	-	-	-	-	0	0	0	0	0	0	0	0	0	0	0	0	0	0	0	0	0	0	0	0	0	0	0	0	0	0	0	0	0	0	0
Thecc.01G191200	Pentatricopeptide repeat-containing protein	4	-	-	-	-	-	-	0	0	0	0	0	0	0	0	0	0	0	0	0	0	0	0	0	0	0	0	0	0	0	0	0	0	0	0	0	0	0
Thecc.01G191300	Pentatricopeptide repeat superfamily protein	1	-	-	-	-	Z	-	0	1	0	0	0	0	0	0	0	0	0	0	0	0	0	0	0	0	0	0	0	0	0	0	0	0	0	0	0	0	0
Thecc.01G191400	Photosystem II light harvesting complex gene 2.1 (92%T)	4	H	-	-	-	I	H	0	0	1	0	0	1	0	0	0	0	0	0	0	0	0	0	0	0	0	1	0	0	1	0	0	0	0	0	0	0	0
Thecc.01G191500	Nucleoporin	1	-	-	-	-	-	-	0	0	0	0	0	0	0	0	0	0	0	0	0	0	0	0	0	0	0	0	0	0	0	0	0	0	0	0	0	0	0
Thecc.01G191600	F17A17.10 protein (93%U)	1	-	-	-	-	-	-	0	0	0	0	0	0	0	0	0	0	0	0	0	0	0	0	0	0	0	0	0	0	0	0	0	0	0	0	0	0	0
Thecc.01G191700	uncharacterized protein	None	-	-	-	-	-	-	0	0	0	0	1	0	0	0	0	0	0	0	0	0	0	0	0	0	0	0	0	0	0	0	0	0	0	0	0	0	0
Thecc.01G191800	Vacuolar protein sorting 11 (83%P)	4	H	-	-	-	-	-	0	0	0	0	0	0	0	0	0	0	0	0	0	0	0	0	0	0	0	0	0	0	0	0	0	0	0	0	0	0	0
Thecc.01G191900	CCCH-type zinc fingerfamily protein with RNA-binding domain	4	-	-	-	-	Z	-	0	0	0	0	0	0	0	0	0	0	0	0	0	0	0	0	0	0	0	0	0	0	0	0	0	0	0	0	0	0	0
Thecc.01G192100	Retrotransposon protein	None	-	-	-	-	-	-	0	0	0	0	0	0	0	0	0	0	0	0	0	0	0	0	0	0	0	0	0	0	0	0	0	0	0	0	0	0	0
Thecc.01G192200	DNAJ heat shock N-terminal domain-containing protein (62%P)	7	-	-	-	Z	-	Z	0	0	0	0	0	0	0	0	0	0	0	0	0	0	0	0	0	0	0	0	0	0	0	0	0	0	0	0	0	0	0
Thecc.01G192300	(1 of 46) PF12937 - F-box-like (F-box-like)	None	-	-	-	-	-	-	0	0	0	0	0	0	0	0	0	0	0	0	0	0	0	0	0	0	0	0	0	0	0	0	0	1	0	0	0	0	0
Thecc.01G192400	uncharacterized protein	None	-	-	-	-	-	-	0	0	0	0	0	0	0	0	0	0	0	0	0	0	0	0	0	0	0	0	0	0	0	0	0	0	0	0	0	0	0
Thecc.01G192500	Tetratricopeptide repeat (TPR)-like superfamily protein (61%T)	1	Z	-	-	-	-	-	0	0	0	0	0	0	0	0	0	0	0	0	0	0	0	0	0	0	0	0	0	0	0	0	0	0	0	0	0	0	0
Thecc.01G192600	5-epiaristolochene 1	24	-	-	-	-	-	-	0	0	0	0	0	0	0	0	0	0	0	0	0	0	0	0	0	0	0	0	0	0	0	0	0	0	0	0	0	0	0
Thecc.01G192800	Cc-nbs-lrr resistance-like protein (26%U)	None	-	-	-	-	-	-	0	0	0	0	0	0	0	0	0	0	0	0	0	0	0	0	0	0	0	0	0	0	0	0	0	0	0	0	0	0	0
Thecc.01G192900	NA	None	-	-	-	-	-	-	0	0	0	0	0	0	0	0	0	0	0	0	0	0	0	0	0	0	0	0	0	0	0	0	0	0	0	0	0	0	0
Thecc.01G193000	Phosphoprotein phosphatase	None	-	-	-	-	-	-	0	0	0	0	0	1	0	0	0	0	0	0	0	0	0	0	0	0	0	0	0	0	0	0	0	0	0	0	0	0	0
Thecc.01G193100	uncharacterized protein (19%U)	None	-	-	-	-	-	-	0	0	0	0	0	0	0	0	1	0	0	0	0	0	0	0	0	0	0	0	0	0	0	0	0	0	0	0	0	0	0
Thecc.01G193300	uncharacterized protein (26%U)	None	-	-	-	-	-	-	0	0	0	0	0	0	0	1	0	0	0	0	0	0	0	0	0	0	0	0	0	0	0	0	0	0	0	0	0	0	0
Thecc.01G193500	NA	None	-	-	-	-	-	-	0	0	0	0	0	0	0	0	0	0	0	0	1	0	0	0	0	0	0	0	0	0	0	0	0	0	0	0	0	0	0
Thecc.01G193600	(1 of 1) PTHR24206//PTHR24206:SF28 - FAMILY NOT NAMED // ACTIN BUNDLER LIM FAMILY PROTEIN WLIM2B	1	-	-	-	-	-	-	0	0	0	0	0	0	0	0	0	0	0	1	0	0	0	0	0	0	0	0	0	0	0	0	0	0	0	0	0	0	0
Thecc.01G193700	uncharacterized protein	None	-	-	-	-	-	-	0	0	0	0	0	0	0	0	0	0	0	0	0	0	0	0	0	0	0	0	0	0	0	0	0	0	0	0	0	0	0
Thecc.01G193800	NA	None	-	-	-	-	-	-	0	0	0	0	1	0	0	0	0	0	0	0	0	0	0	0	0	0	0	0	0	0	0	0	0	0	0	0	0	0	0
Thecc.01G193900	Ribonuclease H protein (62%P)	None	-	-	-	-	-	-	0	0	0	0	0	1	0	0	0	0	0	0	0	0	0	0	0	0	0	1	0	0	0	0	0	0	0	0	0	0	0
Thecc.01G194300	NA	None	-	-	-	-	-	-	0	0	0	0	0	0	0	0	0	0	0	0	0	0	0	0	0	0	0	0	0	0	0	0	0	0	0	0	0	0	0
Thecc.01G194400	(1 of 5) PTHR11709//PTHR11709:SF118 - MULTI-COPPER OXIDASE // SUBFAMILY NOT NAMED	6	Y	Y	Y	-	Y	Y	0	0	0	0	0	0	0	0	0	0	0	0	0	0	0	0	0	0	0	0	0	0	0	0	0	0	0	0	0	0	0
Thecc.01G194800	Secretory laccase (75%U)	6	P	P	P	Y	P	P	0	0	0	0	0	0	0	0	0	0	0	0	0	0	0	0	0	0	0	0	0	0	0	0	0	0	0	0	0	0	0
Thecc.01G194900	Enhancer of rudimentary protein	24	-	-	-	-	-	-	0	0	0	0	0	0	0	0	0	0	0	0	0	0	0	0	0	0	0	0	0	0	0	0	0	0	0	0	0	0	0
Thecc.01G195000	(1 of 5) PTHR11709//PTHR11709:SF118 - MULTI-COPPER OXIDASE // SUBFAMILY NOT NAMED	6	Y	Y	Y	Y	Y	Y	0	0	0	0	0	0	0	1	0	0	0	0	0	0	0	0	0	0	0	0	0	0	0	0	0	0	0	0	0	0	0
Thecc.01G195100	Secretory laccase	6	Y	Y	Y	-	Y	Y	0	0	0	0	0	0	1	1	0	0	0	0	0	0	0	0	0	0	0	0	0	0	0	0	0	0	0	0	0	0	0
Thecc.01G195200	Receptor like protein 20 (15%T)	None	-	-	-	-	-	-	0	0	0	0	0	0	0	0	0	0	0	0	0	0	0	0	0	0	0	0	0	0	0	0	0	0	0	0	0	0	0
Thecc.01G195300	Glucose-6-phosphate dehydrogenase 1 (82%P)	25	-	-	-	-	I	-	0	0	0	0	0	0	0	0	0	0	0	0	0	0	0	0	0	0	0	0	0	0	0	0	0	0	0	0	0	0	0
Thecc.01G195400	uncharacterized protein (21%U)	6	Y	Y	Y	Y	Y	Y	0	0	0	0	0	0	0	0	0	0	0	0	0	0	0	0	0	0	0	0	0	0	0	0	0	0	0	0	0	0	0
Thecc.01G195500	Tetratricopeptide repeat-like superfamily protein (65%P)	4	-	-	-	-	-	-	0	0	0	0	0	0	0	0	0	0	0	0	0	0	0	0	0	0	0	0	0	0	0	0	0	0	0	0	0	0	0
Thecc.01G195600	unknown	1	-	-	-	-	-	-	0	0	0	0	0	0	0	1	1	0	0	0	0	0	0	0	0	0	0	0	0	1	0	0	0	0	0	0	0	0	0
Thecc.01G195700	Phytochrome C (68%T)	4	-	-	-	-	-	-	0	0	0	0	0	1	0	0	0	0	0	0	0	0	0	0	0	0	0	1	0	0	0	0	0	0	0	0	0	0	0
Thecc.01G195800	Beta-1	6	P	Y	Y	Y	P	P	0	0	1	0	0	1	0	0	0	0	0	0	1	0	0	0	0	0	0	1	0	0	0	0	0	0	0	0	0	0	0
Thecc.01G195900	NA	7	-	-	-	Z	-	I	0	0	0	0	0	0	0	1	0	0	0	0	0	0	0	0	0	0	0	0	0	0	0	0	0	0	0	0	0	0	0
Thecc.01G196000	5'-AMP-activated protein kinase beta-2 subunit protein	2	-	-	-	-	-	-	0	0	0	0	0	0	0	1	0	0	0	0	0	0	0	0	0	0	0	0	0	0	0	0	0	0	0	0	0	0	0
Thecc.01G196100	uncharacterized protein (26%U)	None	-	-	-	-	-	-	0	0	0	0	0	0	0	0	0	0	0	0	0	0	0	0	0	0	0	0	0	0	0	0	0	0	0	0	0	0	0
Thecc.01G196200	uncharacterized protein (50%P)	None	-	-	-	-	-	-	0	0	0	0	0	0	0	0	0	0	0	0	0	0	0	0	0	0	0	0	0	0	0	0	0	0	0	0	0	0	0
Thecc.01G196300	Nuclear transcription factor Y subunit B-3 (73%P)	10	Y	Y	-	S	S	Y	0	0	0	0	0	0	0	0	0	0	0	0	0	0	0	0	0	0	0	0	0	0	0	0	0	0	0	0	0	0	0
Thecc.01G196500	FASCICLIN-like arabinogalactan 2 (61%T)	14	H	-	-	-	-	U	0	0	0	0	0	0	0	0	0	0	0	0	0	0	0	0	0	0	0	0	0	0	0	0	0	0	0	0	0	0	0
Thecc.01G196600	Galactose oxidase/kelch repeat superfamily protein (70%T)	7	-	C	I	Z	B	-	0	0	0	0	0	0	0	0	0	0	0	0	0	0	0	0	0	0	0	0	0	0	0	0	0	0	0	0	0	0	0
Thecc.01G196700	Nudix hydrolase (62%P)	6	P	P	P	Y	P	Y	0	0	0	0	0	0	0	2	0	1	0	0	1	0	0	0	0	0	0	0	0	0	0	0	0	0	0	0	0	0	0
Thecc.01G196800	uncharacterized protein (37%P)	None	-	-	-	-	-	-	0	0	0	0	0	0	0	0	0	0	0	0	0	0	0	0	0	0	0	0	0	0	0	0	0	0	0	0	0	0	0
Thecc.01G196900	Kinase superfamily protein (76%T)	1	-	-	-	-	-	-	0	0	0	0	0	0	0	0	1	0	0	0	0	0	0	0	0	0	0	0	0	1	0	0	0	0	0	0	0	0	0
Thecc.01G197000	uncharacterized protein	None	-	-	-	-	-	-	0	0	0	0	0	0	0	0	0	0	0	0	0	0	0	0	0	0	0	0	0	0	0	0	0	0	0	0	0	0	0
Thecc.01G197100	Pentatricopeptide repeat (PPR) superfamily protein (23%T)	4	-	-	-	-	-	-	0	0	0	0	0	0	0	0	0	0	0	0	0	0	0	0	0	0	0	0	0	1	0	0	0	0	0	0	0	0	0
Thecc.01G197200	Acetoacetyl-CoA thiolase 2 (85%T)	6	P	M	P	Y	P	P	0	0	0	0	0	0	0	0	0	0	0	0	0	0	0	0	0	0	0	0	0	0	0	0	0	0	0	0	0	0	0
Thecc.01G197300	(1 of 9) PF05627 - Cleavage site for pathogenic type III effector avirulence factor Avr (AvrRpt-cleavage)	28	R	Y	-	-	-	R	0	0	0	0	0	0	0	0	0	0	0	0	0	0	0	0	0	0	0	0	0	0	0	0	0	0	0	0	0	0	0
Thecc.01G197400	Rubisco methyltransferase family protein	None	-	-	-	-	-	-	0	0	0	0	0	0	0	0	0	0	0	0	0	0	0	0	0	0	0	0	0	0	0	0	0	0	0	0	0	0	0
Thecc.01G197500	Emp24/gp25L/p24 family/GOLD family protein (74%T)	3	-	-	-	-	O	R	0	0	0	0	0	0	0	0	0	0	0	0	0	0	0	0	0	0	0	0	0	0	0	0	0	0	0	0	0	0	0
Thecc.01G197600	(1 of 5) PF16719 - SAWADEE domain (SAWADEE)	1	-	-	-	Z	-	-	0	0	0	0	0	0	0	0	0	0	0	0	0	0	0	0	0	0	0	0	0	0	0	0	0	0	0	0	0	0	0
Thecc.01G197700	(1 of 4) 4.1.1.48 - Indole-3-glycerol-phosphate synthase / Indoleglycerol phosphate synthetase	1	Z	-	-	Z	H	-	0	0	0	0	0	0	0	1	0	0	0	0	0	0	0	0	0	0	0	0	0	0	0	0	0	0	0	0	0	0	0
Thecc.01G197800	(1 of 1) PF00218//PF09273 - Indole-3-glycerol phosphate synthase (IGPS) // Rubisco LSMT substrate-binding (Rubis-subs-bind)	24	-	U	-	-	I	-	0	0	0	0	0	0	0	0	0	0	0	0	0	0	0	0	0	0	0	0	0	0	0	0	0	0	0	0	0	0	0
Thecc.01G197900	(1 of 9) PF05627 - Cleavage site for pathogenic type III effector avirulence factor Avr (AvrRpt-cleavage)	None	-	-	-	-	-	-	0	0	0	0	0	0	0	0	0	0	0	0	0	0	0	0	0	0	0	0	0	0	0	0	0	0	0	0	0	0	0
Thecc.01G198000	(1 of 3) PTHR22811:SF50 - TRANSMEMBRANE EMP24 DOMAIN-CONTAINING PROTEIN P24BETA2	None	-	-	-	-	-	-	0	0	0	0	0	0	0	0	0	0	0	0	0	0	0	0	0	0	0	0	0	0	0	0	0	0	0	0	0	0	0
Thecc.01G198100	Aldolase-type TIM barrel family protein (73%P)	1	-	Z	-	Z	-	-	0	0	0	0	0	0	0	0	0	0	0	0	0	0	0	0	0	0	0	0	0	0	0	0	0	0	0	0	0	0	0
Thecc.01G198200	Rubisco methyltransferase family protein (74%T)	1	-	-	-	Z	-	-	0	0	0	0	0	0	0	0	0	0	0	0	0	0	0	0	0	0	0	0	0	0	0	0	0	0	0	0	0	0	0
Thecc.01G198300	(1 of 1) PF13396 - Phospholipase_D-nuclease N-terminal (PLDc_N)	30	-	-	-	-	-	-	0	0	0	0	0	0	0	0	0	0	0	0	0	0	0	0	0	0	0	0	0	0	0	0	0	0	0	0	0	0	0
Thecc.01G198400	AMP-dependent synthetase and ligase family protein (71%T)	2	-	-	-	-	-	-	0	0	0	0	0	0	0	0	0	0	0	0	0	0	0	0	0	0	0	0	0	0	0	0	0	0	0	0	0	0	0
Thecc.01G198500	RNA-binding family protein (68%P)	4	-	-	-	-	-	-	0	0	0	0	0	0	0	0	0	0	0	0	0	0	0	0	0	0	0	0	0	0	0	0	0	0	0	0	0	0	0
Thecc.01G198700	uncharacterized protein (25%T)	None	-	-	-	-	-	-	0	0	0	0	0	0	0	0	0	0	0	0	0	0	0	0	0	0	0	0	0	0	0	0	0	0	0	0	0	0	0
Thecc.01G198800	Cell wall protein AWA1 (63%P)	4	-	-	-	-	-	-	0	0	0	0	0	0	1	0	0	0	0	0	0	0	0	0	0	0	0	0	0	0	0	0	0	0	0	0	0	0	0
Thecc.01G198900	uncharacterized protein	None	-	-	-	-	-	-	0	0	0	0	0	0	0	0	0	0	0	0	0	0	0	0	0	0	0	0	0	0	0	0	0	0	0	0	0	0	0
Thecc.01G199000	uncharacterized protein (45%P)	None	-	-	-	-	-	-	0	0	0	0	0	0	0	0	0	0	0	0	0	0	0	0	0	0	0	0	0	0	0	0	0	0	0	0	0	0	0
Thecc.01G199100	ARM repeat superfamily protein (78%P)	1	-	-	-	-	-	-	0	0	0	0	0	0	0	0	0	0	0	0	0	0	0	0	0	0	0	0	0	0	0	0	0	0	0	0	0	0	0
Thecc.01G199200	uncharacterized protein (74%P)	1	Z	-	-	-	-	-	0	0	0	0	0	0	0	0	0	0	0	0	0	0	0	0	0	0	0	0	0	0	0	0	0	0	0	0	0	0	0
Thecc.01G199300	RNAse E/G-like (63%P)	1	-	-	-	Z	-	-	0	0	0	0	0	0	0	0	0	0	0	0	0	0	0	0	0	0	0	0	0	0	0	0	0	0	0	0	0	0	0
Thecc.01G199400	RING/U-box superfamily protein	1	-	C	I	H	H	H	0	0	0	0	0	0	0	0	0	0	0	0	0	0	0	0	0	0	0	0	0	0	0	0	0	0	0	0	0	0	0
Thecc.01G199500	uncharacterized protein (56%P)	1	-	H	-	-	I	I	0	0	0	0	0	0	0	0	0	0	0	0	1	0	0	0	0	0	0	0	0	0	0	0	0	0	0	0	0	0	0
Thecc.01G199600	B-box type zinc finger protein with CCT domain (65%P)	4	-	-	-	-	Z	-	0	0	0	0	0	0	0	0	0	0	0	0	0	0	0	0	0	0	0	0	0	0	0	0	0	0	0	0	0	0	0
Thecc.01G199700	uncharacterized protein (42%P)	2	Z	-	-	-	-	-	0	0	0	0	0	0	0	0	1	0	0	0	0	0	0	0	0	0	0	0	0	0	0	0	0	0	0	0	0	0	0
Thecc.01G199800	Period circadian protein	3	-	-	-	-	-	-	0	0	0	0	0	0	0	0	0	0	0	0	0	0	0	0	0	0	0	0	0	0	0	0	0	0	0	0	0	0	0
Thecc.01G199900	(1 of 10) PF05910 - Plant protein of unknown function (DUF868) (DUF868)	None	-	-	-	-	-	-	0	0	0	0	0	0	0	0	0	0	0	0	0	0	0	0	0	0	0	0	0	0	0	0	0	0	0	0	0	0	0
Thecc.01G200000	Got1/Sft2-like vescicle transport protein family (73%P)	1	-	-	-	-	-	-	0	0	0	0	0	0	0	0	0	0	0	0	0	0	0	0	0	0	0	0	0	0	0	0	0	0	0	0	0	0	0
Thecc.01G200100	uncharacterized protein	None	-	-	-	-	-	-	0	0	0	0	0	0	0	0	0	0	0	0	0	0	0	0	0	0	0	0	0	0	0	0	0	0	0	0	0	0	0
Thecc.01G200200	uncharacterized protein (63%P)	None	-	-	-	S	-	-	0	0	0	0	0	0	0	0	0	0	0	0	0	0	0	0	0	0	0	0	0	0	0	0	0	0	0	0	0	0	0
Thecc.01G200700	Exostosin family protein (66%P)	None	-	-	-	-	-	-	0	0	0	0	0	0	0	0	0	0	0	0	0	0	0	0	0	0	0	0	0	0	0	0	0	0	0	0	0	0	0
Thecc.01G200800	Catalytic	None	-	-	-	-	-	-	0	0	0	0	0	0	0	0	0	0	0	0	0	0	0	0	0	0	0	0	0	0	0	0	0	0	0	0	0	0	0
Thecc.01G200900	NA	None	-	-	-	-	-	-	0	0	0	0	0	0	0	0	0	0	0	0	0	0	0	0	0	0	0	0	0	0	0	0	0	0	0	0	0	0	0
Thecc.01G201000	Heavy metal transport/detoxification superfamily protein	6	Y	Y	Y	Y	Y	Y	0	0	0	0	1	1	0	0	0	0	0	0	0	0	0	0	0	0	0	0	0	0	0	1	0	0	0	0	0	0	1
Thecc.01G201100	Subtilisin-like serine endopeptidase family protein (63%T)	29	A	Y	A	-	C	C	0	0	0	0	0	0	0	0	0	0	0	0	0	0	0	0	0	0	0	0	0	0	0	0	0	0	0	0	0	0	0
Thecc.01G201200	Fructose-bisphosphate aldolase 1 (88%T)	19	-	-	S	-	I	H	0	0	0	0	0	0	0	0	0	0	0	0	0	0	0	0	0	0	0	0	0	0	0	0	0	0	0	0	0	0	0
Thecc.01G201300	RAB GTPase B1C (92%T)	6	Y	Y	Y	Y	Y	Y	0	0	0	0	0	1	0	0	1	0	0	0	0	0	0	0	0	0	0	1	0	1	0	0	0	0	0	0	0	0	0
Thecc.01G201400	(1 of 2) K11087 - small nuclear ribonucleoprotein D1 (SNRPD1, SMD1)	1	-	Z	-	-	-	-	0	0	0	0	0	0	0	0	0	0	0	0	0	0	0	0	0	0	0	0	0	0	0	0	0	0	0	0	0	0	0
Thecc.01G201500	ADP glucose pyrophosphorylase 1 (84%T)	14	Z	-	-	-	-	-	0	0	0	0	0	0	0	0	0	0	0	0	0	0	0	0	0	0	0	0	0	0	0	0	0	0	0	0	0	0	0
Thecc.01G201600	uncharacterized protein	6	Y	-	X	-	-	O	0	0	0	0	0	0	0	0	2	0	0	0	0	0	0	0	0	0	0	0	0	0	1	1	0	0	0	0	1	0	0
Thecc.01G201800	unknown	11	Y	X	-	Y	X	X	0	0	0	0	0	0	0	0	2	0	0	0	0	0	0	0	0	0	0	0	0	0	1	1	0	0	0	0	1	0	0
Thecc.01G201900	uncharacterized protein (22%U)	2	-	-	-	-	-	I	0	0	0	0	0	0	0	0	0	0	0	0	0	0	0	0	0	0	0	0	0	0	0	0	0	0	0	0	0	0	0
Thecc.01G202000	Vacuolar cation/proton exchanger 5 (69%P)	6	Y	Y	Y	Y	Y	Y	0	0	0	0	0	0	0	0	0	0	0	0	0	0	0	0	0	0	0	0	0	0	0	0	0	0	0	0	0	0	0
Thecc.01G202100	unknown	10	Y	-	Y	S	S	S	0	1	0	0	0	0	0	0	0	0	0	0	0	0	0	0	0	0	0	0	0	0	0	0	0	0	0	0	0	0	0
Thecc.01G202200	RNA binding protein	4	-	-	-	-	-	-	0	0	0	0	0	0	0	0	0	0	0	0	0	0	0	0	0	0	0	0	0	0	0	0	0	0	0	0	0	0	0
Thecc.01G202300	uncharacterized protein (68%P)	2	H	-	-	-	-	-	0	0	0	0	1	0	0	0	0	0	0	0	0	0	0	0	0	0	0	0	0	0	0	0	0	0	0	0	0	0	0
Thecc.01G202400	uncharacterized protein	None	-	-	-	-	-	-	0	0	0	0	0	0	0	0	0	0	0	0	0	0	0	0	0	0	0	0	0	0	0	0	0	0	0	0	0	0	0
Thecc.01G202500	uncharacterized protein	None	-	-	-	-	-	-	0	0	0	0	0	0	0	0	0	0	0	0	0	0	0	0	0	0	0	0	0	0	0	0	0	0	0	0	0	0	0
Thecc.01G202600	uncharacterized protein	None	-	-	-	-	-	-	0	0	0	0	0	0	0	0	0	0	0	0	0	0	0	0	0	0	0	0	0	0	0	0	0	0	0	0	0	0	0
Thecc.01G202700	uncharacterized protein	None	-	-	-	-	-	-	0	0	0	0	0	0	0	0	0	0	0	0	0	0	0	0	0	0	0	0	0	0	0	0	0	0	0	0	0	0	0
Thecc.01G202800	unknown	None	-	-	-	-	-	-	0	0	0	0	0	0	0	0	0	0	0	0	0	0	0	0	0	0	0	0	0	0	0	0	0	0	0	0	0	0	0
Thecc.01G202900	Endomembrane protein 70 protein family (85%T)	21	-	-	-	-	-	-	0	0	0	0	0	0	0	0	0	0	0	0	0	0	0	0	0	0	0	0	0	0	0	0	0	0	0	0	0	0	0
Thecc.01G203000	uncharacterized protein	None	-	-	-	-	-	-	0	0	0	0	0	0	0	0	0	0	0	0	0	0	0	0	0	0	0	0	0	0	0	0	0	0	0	0	0	0	0
Thecc.01G203100	Translation elongation factor Ts (EF-Ts)	1	Z	-	-	-	Z	-	0	0	0	0	0	0	0	0	0	0	0	0	0	0	0	0	0	0	0	0	0	0	0	0	0	0	0	0	0	0	0
Thecc.01G203200	Chlorophyll a-b binding protein 3	1	Z	-	-	Z	Z	H	0	0	0	0	0	0	0	0	0	0	0	0	0	0	0	0	0	0	0	0	0	0	0	0	0	0	0	0	0	0	0
Thecc.01G203300	Regulator of chromosome condensation family protein (65%P)	1	-	-	-	-	-	-	0	0	0	0	0	0	0	0	0	0	0	0	0	0	0	0	0	0	0	0	0	0	0	0	0	0	0	0	0	0	0
Thecc.01G203400	uncharacterized protein (50%P)	31	-	-	-	-	-	-	0	0	0	0	0	0	0	0	0	0	0	0	0	0	0	0	0	0	0	0	0	0	0	0	0	0	0	0	0	0	0
Thecc.01G203500	NA	28	-	-	-	-	-	-	0	0	0	0	0	0	0	0	0	0	0	0	0	0	0	0	0	0	0	0	0	0	0	0	0	0	0	0	0	0	0
Thecc.01G203600	Glyceraldehyde-3-phosphate dehydrogenase A (62%P)	1	-	-	-	-	-	-	0	0	0	0	0	0	0	0	0	0	0	0	0	0	0	0	0	0	0	0	0	0	0	0	0	0	0	0	0	0	0
Thecc.01G203700	HhH-GPD base excision DNA repair family protein (63%P)	13	-	-	-	-	-	-	0	0	0	0	0	0	0	1	0	0	0	0	0	0	0	0	0	0	0	0	0	0	0	0	0	0	0	0	0	0	0
Thecc.01G203800	Glyoxylate reductase 1 (83%T)	1	Z	-	-	Z	Z	-	0	0	0	0	0	0	0	0	0	0	0	0	0	0	0	0	0	0	0	0	0	0	0	0	0	0	0	0	0	0	0
Thecc.01G203900	Homeodomain-like transcriptional regulator (60%P)	4	H	-	-	-	-	-	0	0	0	0	0	0	0	0	0	0	0	0	0	0	0	0	0	0	0	0	0	0	0	0	0	0	0	0	0	0	0
Thecc.01G204000	uncharacterized protein (57%P)	1	-	-	-	-	-	-	0	0	0	0	0	0	0	0	0	0	0	0	0	0	0	0	0	0	0	0	0	0	0	0	0	0	0	0	0	0	0
Thecc.01G204100	Chaperone DnaJ-domain superfamily protein	10	-	Y	-	Y	Y	Y	0	0	0	0	0	0	0	0	0	0	0	0	0	0	0	0	0	0	0	0	0	1	0	0	0	0	0	0	0	0	0
Thecc.01G204200	Cytochrome b561/ferric reductase transmembrane with DOMON related domain	27	-	U	-	Y	I	-	0	0	0	0	0	0	0	0	0	0	0	0	0	0	0	0	0	0	0	0	0	0	0	0	0	0	0	0	0	0	0
Thecc.01G204300	uncharacterized protein (13%U)	None	-	-	-	-	-	-	0	0	0	0	0	0	0	0	0	0	0	0	0	0	0	0	0	0	0	0	0	0	0	0	0	0	0	0	0	0	0
Thecc.01G204500	unknown	None	-	-	-	-	-	-	0	0	0	0	0	0	0	1	0	0	0	0	0	0	0	0	0	0	0	0	0	0	0	0	0	0	0	0	0	0	0
Thecc.01G204600	uncharacterized protein	6	Y	Y	Y	-	Y	Y	0	0	0	0	0	1	0	0	0	0	0	0	0	0	0	0	0	0	0	1	0	0	0	0	0	0	0	0	0	0	0
Thecc.01G204700	NA	None	-	-	-	-	-	-	0	0	0	0	0	0	0	0	0	0	0	0	0	0	0	0	0	0	0	0	0	0	0	0	0	0	0	0	0	0	0
Thecc.01G204800	NA	1	-	-	-	X	-	-	0	0	0	0	0	0	0	0	0	0	0	0	0	0	0	0	0	0	0	0	0	0	0	0	0	0	0	0	0	0	0
Thecc.01G204900	uncharacterized protein (61%P)	2	-	-	-	-	-	-	0	0	0	0	0	1	0	0	0	0	0	0	0	0	0	0	0	0	0	1	0	0	0	0	0	0	0	0	0	0	0
Thecc.01G205100	Defensin-like family protein	None	-	-	-	-	-	-	0	0	0	0	0	0	0	0	0	0	0	0	0	0	0	0	0	0	0	0	0	0	0	0	0	0	0	0	0	0	0
Thecc.01G205200	Peroxin 13 (71%P)	6	Y	Y	Y	Y	Y	Y	0	0	0	0	0	0	0	0	0	1	0	0	1	0	0	0	0	0	0	0	0	0	0	0	0	0	0	0	0	0	0
Thecc.01G205300	RNI-like superfamily protein (60%T)	4	-	-	-	-	-	-	0	0	0	0	0	0	0	0	0	0	0	0	0	0	0	0	0	0	0	0	0	0	0	0	0	0	0	0	0	0	0
Thecc.01G205400	NA	13	-	-	-	-	-	-	0	0	0	0	0	0	0	0	0	0	0	0	0	0	0	0	0	0	0	0	0	0	0	0	0	0	0	0	0	0	0
Thecc.01G205500	Ribosomal protein L5 B (66%T)	1	-	-	-	Z	-	-	0	0	0	0	0	0	0	0	0	0	0	0	0	0	0	0	0	0	0	0	0	0	0	0	0	0	0	0	0	0	0
Thecc.01G205600	p-loop containing nucleoside triphosphate hydrolases superfamily protein (80%T)	15	-	-	-	-	-	Y	0	0	0	0	0	0	0	0	0	0	0	0	0	0	0	0	0	0	0	0	0	0	0	0	0	0	0	0	0	0	0
Thecc.01G205700	uncharacterized protein (55%P)	10	-	-	-	-	-	Y	0	0	0	0	0	0	0	0	0	0	0	0	0	0	0	0	0	0	0	0	0	0	0	0	0	0	0	0	0	0	0
Thecc.01G205800	S-like RNase	1	O	X	-	X	R	R	0	0	0	0	0	0	0	0	1	0	0	0	0	0	0	0	0	0	0	0	0	0	0	0	0	0	0	0	0	0	0
Thecc.01G205900	Mediator of RNA polymerase II transcription subunit 19 (73%P)	25	Y	-	-	-	-	-	0	0	0	0	0	0	0	0	0	0	0	0	0	0	0	0	0	0	0	0	0	0	0	0	0	0	0	0	0	0	0
Thecc.01G206000	Formin (66%P)	2	H	H	I	U	I	I	0	0	0	0	0	0	0	0	0	0	0	0	0	0	0	0	0	0	0	0	0	0	0	0	0	0	0	0	0	0	0
Thecc.01G206100	Thioesterase/thiol ester dehydrase-isomerase superfamily protein (78%T)	21	Z	-	-	-	-	-	0	0	0	0	0	0	0	0	0	0	0	0	0	0	0	0	0	0	0	0	0	0	0	0	0	0	0	0	0	0	0
Thecc.01G206200	UDP-xylose phenolic glycosyltransferase	None	-	-	-	-	-	-	0	0	0	0	0	0	0	0	0	0	0	0	0	0	0	0	0	0	0	0	0	0	0	0	0	0	0	0	0	0	0
Thecc.01G206500	UDP-xylose phenolic glycosyltransferase	None	-	-	-	-	-	-	0	0	0	0	0	0	0	0	0	0	0	0	0	0	0	0	0	0	0	0	0	0	0	0	0	0	0	0	0	0	0
Thecc.01G206600	uncharacterized protein (76%P)	24	-	-	-	-	-	-	0	0	0	0	0	0	0	0	0	0	0	0	0	0	0	0	0	0	0	0	0	0	0	0	0	0	0	0	0	0	0
Thecc.01G206800	UDP-xylose phenolic glycosyltransferase	1	-	-	-	W	-	-	0	0	0	0	0	0	0	0	0	0	0	0	0	0	0	0	0	0	0	0	0	0	0	0	0	0	0	0	0	0	0
Thecc.01G206900	unknown	None	-	-	-	-	-	-	0	0	0	0	0	0	0	0	0	0	0	0	0	0	0	0	0	0	0	0	0	0	0	0	0	0	0	0	0	0	0
Thecc.01G207000	Probably inactive leucine-rich repeat receptor-like protein kinase (70%P)	4	-	-	-	-	R	R	0	0	0	0	0	0	0	0	0	0	0	0	1	0	0	0	0	0	0	0	0	0	0	0	0	1	0	0	0	0	0
Thecc.01G207100	FRIGIDA-like protein (74%P)	24	-	-	-	-	-	-	0	0	0	0	0	0	0	0	0	0	0	0	0	0	0	0	0	0	0	0	0	0	0	0	0	0	0	0	0	0	0
Thecc.01G207200	UDP-xylose phenolic glycosyltransferase	None	-	-	-	-	-	-	0	0	0	0	0	0	0	0	1	0	0	0	0	0	0	0	0	0	0	0	0	0	0	0	0	0	0	0	0	0	0
Thecc.01G207300	(1 of 1) PTHR31791//PTHR31791:SF8 - FAMILY NOT NAMED // ZIP4-LIKE PROTEIN	10	-	-	-	S	-	-	0	0	0	0	0	0	0	0	0	0	0	0	0	0	0	0	0	0	0	0	0	0	0	0	0	0	0	0	0	0	0
Thecc.01G207400	uncharacterized protein	None	-	-	-	-	-	-	0	0	0	0	0	0	0	0	0	0	0	0	0	0	0	0	0	0	0	0	0	0	0	0	0	0	0	0	0	0	0
Thecc.01G207500	Rhodanese/Cell cycle control phosphatase superfamily protein	1	Z	-	-	Z	Z	-	0	0	0	0	0	0	0	0	0	0	0	0	0	0	0	0	0	0	0	0	0	0	0	0	0	0	0	0	0	0	0
Thecc.01G207600	Autophagocytosis-associated family protein	1	-	-	-	-	-	-	0	0	0	0	0	0	0	0	0	0	0	0	0	0	0	0	0	0	0	0	0	0	0	0	0	0	0	0	0	0	0
Thecc.01G207700	Bacterial hemolysin-related (81%P)	1	-	-	-	-	-	-	0	0	0	0	0	0	0	0	0	0	0	0	0	0	0	0	0	0	0	0	0	0	0	0	0	0	0	0	0	0	0
Thecc.01G207800	Photosystem I reaction center subunit XI (81%P)	2	Z	B	-	H	H	H	0	0	0	0	1	0	0	1	0	0	0	0	0	0	0	0	0	0	0	0	0	0	0	0	0	0	0	0	0	0	0
Thecc.01G207900	Alpha/beta-Hydrolases superfamily protein (73%P)	None	-	-	-	-	-	-	0	0	0	0	0	0	0	0	0	0	0	0	0	0	0	0	0	0	0	0	0	0	0	0	0	0	0	0	0	0	0
Thecc.01G208000	uncharacterized protein	1	-	-	-	-	-	-	0	0	0	0	0	0	0	0	0	0	0	0	0	0	0	0	0	0	0	0	0	0	0	0	0	0	0	0	0	0	0
Thecc.01G208100	uncharacterized protein (60%P)	1	-	-	-	-	-	-	0	0	0	0	0	0	0	0	0	0	0	0	0	0	0	0	0	0	0	0	0	0	0	0	0	0	0	0	0	0	0
Thecc.01G208200	Glutamate receptor 1.1	10	Y	Y	Y	S	Y	Y	0	0	0	0	0	0	0	0	0	0	0	0	0	0	0	0	0	0	0	0	0	0	0	0	0	0	0	0	0	0	0
Thecc.01G208300	Glutamate receptor 1.1	6	Y	-	-	-	Y	-	0	0	0	0	0	0	0	0	0	0	0	0	0	0	0	0	0	0	0	0	0	0	0	0	0	0	0	0	0	0	0
Thecc.01G208400	uncharacterized protein	None	-	-	-	-	-	-	0	0	0	0	0	0	0	0	0	0	0	0	0	0	0	0	0	0	0	0	0	0	0	0	0	0	0	0	0	0	0
Thecc.01G208500	NA	None	-	-	-	-	-	-	0	0	0	0	0	0	0	0	0	0	0	0	0	0	0	0	0	0	0	0	0	0	0	0	0	0	0	0	0	0	0
Thecc.01G208600	Integral membrane HRF1 family protein (71%T)	1	-	-	-	-	-	-	0	0	0	0	1	0	0	0	0	0	0	0	0	0	0	0	0	0	0	0	0	0	0	0	0	0	0	0	0	0	0
Thecc.01G208700	Tetratricopeptide repeat-like superfamily protein (65%P)	4	-	-	-	-	-	-	0	0	0	0	0	0	0	0	0	0	0	0	0	0	0	0	0	0	0	0	0	0	0	0	0	0	0	0	0	0	0
Thecc.01G208800	uncharacterized protein (80%P)	31	-	-	I	-	-	I	0	0	0	0	0	0	0	0	0	0	0	0	1	0	0	0	0	0	0	0	0	0	0	0	0	0	0	0	0	0	0
Thecc.01G208900	uncharacterized protein (48%P)	24	-	C	-	-	-	-	0	0	0	0	0	0	0	0	0	0	0	0	0	0	0	0	0	0	0	0	0	0	0	0	0	0	0	0	0	0	0
Thecc.01G209100	Far-red impaired responsive family protein (79%P)	1	-	-	-	-	-	-	0	0	1	0	0	1	0	0	0	0	0	0	0	0	0	0	0	0	0	1	0	0	1	0	0	0	0	0	0	0	0
Thecc.01G209200	Far-red impaired responsive family protein (75%P)	1	-	-	-	-	-	-	0	0	0	0	0	0	0	0	0	0	0	0	0	0	0	0	0	0	0	0	0	0	0	0	0	0	0	0	0	0	0
Thecc.01G209300	Far-red impaired responsive family protein (67%P)	1	-	-	-	-	Z	-	0	0	0	0	0	0	0	0	0	0	0	0	0	0	0	0	0	0	0	0	0	0	0	0	0	0	0	0	0	0	0
Thecc.01G209400	(1 of 14) PF01985 - CRS1 / YhbY (CRM) domain (CRS1_YhbY)	1	-	-	-	-	Z	-	0	0	0	0	0	0	0	0	0	0	0	0	0	0	0	0	0	0	0	0	0	0	0	0	0	0	0	0	0	0	0
Thecc.01G209500	(1 of 1) PTHR10891:SF586 - calmodulin-LIKE PROTEIN 6-RELATED	None	-	-	-	-	-	-	0	0	0	0	0	0	0	0	0	1	0	0	1	0	0	0	0	0	0	0	0	0	0	0	0	0	0	0	1	0	0
Thecc.01G209600	uncharacterized protein	None	-	-	-	-	-	-	0	0	0	0	0	0	0	0	0	1	0	0	1	0	0	0	0	0	0	0	0	1	0	0	0	0	0	0	0	0	0
Thecc.01G209700	2Fe-2S ferredoxin-like superfamily protein (70%P)	3	-	-	-	X	X	-	0	0	0	0	0	0	0	0	0	0	0	0	0	0	0	0	0	0	0	0	0	0	0	0	0	0	0	0	0	0	0
Thecc.01G209800	(1 of 2) PTHR11771//PTHR11771:SF59 - LIPOXYGENASE // SUBFAMILY NOT NAMED	26	-	-	-	-	-	-	0	0	0	0	0	0	0	0	0	0	0	0	0	0	0	0	0	0	0	0	0	0	0	0	0	0	0	0	0	0	0
Thecc.01G209900	FAD-dependent oxidoreductase family protein (61%P)	4	-	-	-	-	-	-	0	0	0	0	0	0	0	0	0	0	0	0	0	0	0	0	0	0	0	0	0	0	0	0	0	0	0	0	0	0	0
Thecc.01G210000	Lipoxygenase	24	-	U	-	-	-	-	0	0	1	0	0	1	0	0	0	0	0	0	0	0	0	0	0	0	0	1	0	0	1	0	0	0	0	0	0	0	0
[truncated: 25,380 more rows]

## Sheet: PLACE Motifs
Locus	Annotation	Correlation Group	WFT	Gu133	Spa9	CCN51	Sca6	Pound7	TGHAAARK	RTGAGTCAT	TGTGGTTATATA	GAAWTTGTGA	AAGACGTAG	RTACGTGGCR	GGACGCGTGGC	ATGTACGAAGC	TGTTACGTGCC	CGCACGTGTC	GCAACGTGTC	GCCACGTACA	GTACGTGGCGC	CCTACGTGGC	YACGTGGC	RYACGTGGYR	GCCACGTGGG	CGCCACGTGTCC	TCCACGTCTC	TGCCACCGG	GCCACTTGTC	TACGTGTC	GCCGCGTGGC	AGTACGTGGC	ACGTSSSC	GGACACGTGGC	CCACGTGG	GACACGTAGA	GCCACGTGGC	ACACACGTCAA	GTACGTGGCG	GTTAGGTTC	CCACCAACCCCC	CCCACCTACC	TTDCCWWWWWWGGHAA	TTWCCWWWWNNGGWW	NTTDCCWWWWNNGGWAAN	NNWNCCAWWWWTRGWWAN	TTWCYAWWWWTRGWAA	AGATCCAA	GGWAGGGT
Thecc.01G000100	uncharacterized protein (39%P)	None	-	-	-	-	-	-	1	0	0	0	0	0	0	0	0	0	0	0	0	0	0	0	0	0	0	0	0	0	0	0	0	0	0	0	0	0	0	0	0	0	0	0	0	0	0	0	0
Thecc.01G000200	Cystathionine beta-synthase (CBS) family protein (82%T)	1	-	-	-	-	-	-	0	0	0	0	0	0	0	0	0	0	0	0	0	0	0	0	0	0	0	0	0	0	0	0	0	0	0	0	0	0	0	0	0	0	0	0	0	0	0	0	0
Thecc.01G000300	Phospholipid/glycerol acyltransferase family protein (64%T)	1	-	-	-	-	-	-	1	0	0	0	0	0	0	0	0	0	0	0	0	0	0	0	0	0	0	0	0	0	0	0	0	0	0	0	0	0	0	0	0	0	0	0	0	0	0	0	0
Thecc.01G000500	Kinesin-like calmodulin-binding protein (ZWICHEL) (74%T)	1	Z	-	-	-	-	-	1	0	0	0	0	0	0	0	0	0	0	0	0	0	0	0	0	0	0	0	0	0	0	0	0	0	0	0	0	0	0	0	0	0	0	0	0	0	0	0	0
Thecc.01G000600	Clathrin adaptor complex small chain family protein (34%T)	None	-	-	-	-	-	-	0	0	0	0	0	0	0	0	0	0	0	0	0	0	0	0	0	0	0	0	0	0	0	0	0	0	0	0	0	0	0	0	0	0	0	0	0	0	0	0	0
Thecc.01G000700	(1 of 3) PTHR10668//PTHR10668:SF83 - PHYTOENE DEHYDROGENASE // PYRIDINE NUCLEOTIDE-DISULFIDE OXIDOREDUCTASE DOMAIN-CONTAINING PROTEIN 2	1	-	-	-	-	-	-	0	0	0	0	0	0	0	0	0	0	0	0	0	0	0	0	0	0	0	0	0	0	0	0	0	0	0	0	0	0	0	0	0	0	0	0	0	0	0	0	0
Thecc.01G000800	Clathrin adaptor complex small chain family protein	2	-	-	-	-	-	-	0	0	0	0	0	0	0	0	0	0	0	0	0	0	0	0	0	0	0	0	0	0	0	0	0	0	0	0	0	0	0	0	0	0	0	0	0	0	0	0	0
Thecc.01G000900	Subtilisin-like serine endopeptidase family protein (73%P)	3	N	O	N	O	N	O	1	0	0	0	0	0	0	0	0	0	0	0	0	0	0	0	0	0	0	0	0	0	0	0	0	0	0	0	0	0	0	0	0	0	0	0	0	0	0	0	0
Thecc.01G001000	NA	None	-	-	-	-	-	-	1	0	0	0	0	0	0	0	0	0	0	0	0	0	0	0	0	0	0	0	0	0	0	0	0	0	0	0	0	0	0	0	0	0	0	0	0	0	0	0	0
Thecc.01G001100	Diacylglycerol acyltransferase family (69%T)	1	-	W	Z	-	-	-	0	0	0	0	0	0	0	0	0	0	0	0	0	0	0	0	0	0	0	0	0	0	0	0	0	0	0	0	0	0	0	0	0	0	0	0	0	0	0	0	0
Thecc.01G001200	CheY-like two-component responsive regulator family protein (62%P)	4	-	-	-	Z	-	-	0	0	0	0	0	0	0	0	0	0	0	0	0	0	0	0	0	0	0	0	0	0	0	0	0	0	0	0	0	0	0	0	0	0	0	0	0	0	0	0	0
Thecc.01G001300	uncharacterized protein	4	-	-	-	-	-	-	0	0	0	0	0	0	0	0	0	0	0	0	0	0	0	0	0	0	0	0	0	0	0	0	0	0	0	0	0	0	0	0	0	0	0	0	0	0	0	0	0
Thecc.01G001400	uncharacterized protein	None	-	-	-	-	-	-	0	0	0	0	0	0	0	0	0	0	0	0	0	0	0	0	0	0	0	0	0	0	0	0	0	0	0	0	0	0	0	0	0	0	0	0	0	0	0	0	0
Thecc.01G001500	ARID/BRIGHT DNA-binding domain-containing protein	1	-	-	-	-	-	-	0	0	0	0	0	0	0	0	0	0	0	0	0	0	0	0	0	0	0	0	0	0	0	0	0	0	0	0	0	0	0	0	0	0	0	0	0	0	0	0	0
Thecc.01G001600	Serine/threonine phosphatase 7 (80%P)	5	-	Y	-	-	-	-	0	0	0	0	0	0	0	0	0	0	0	0	0	0	0	0	0	0	0	0	0	0	0	0	0	0	0	0	0	0	0	0	0	0	0	0	0	0	0	0	0
Thecc.01G001700	uncharacterized protein	None	-	-	-	-	-	-	0	0	0	0	0	0	0	0	0	0	0	0	0	0	0	0	0	0	0	0	0	0	0	0	0	0	0	0	0	0	0	0	0	0	0	0	0	0	0	0	0
Thecc.01G001800	uncharacterized protein (45%P)	6	Y	Y	Y	Y	Y	Y	1	0	0	0	0	0	0	0	0	0	0	0	0	0	0	0	0	0	0	0	0	0	0	0	0	0	0	0	0	0	0	0	0	0	0	0	0	0	0	0	0
Thecc.01G001900	(1 of 3) PTHR22912//PTHR22912:SF183 - DISULFIDE OXIDOREDUCTASE // SUBFAMILY NOT NAMED	6	Y	-	Y	-	Y	Y	0	0	0	0	0	0	0	0	0	0	0	0	0	0	0	0	0	0	0	0	0	0	0	0	0	0	0	0	0	0	0	0	0	0	0	0	0	0	0	0	0
Thecc.01G002000	Hydroxy methylglutaryl CoA reductase 1 (71%T)	None	-	-	-	-	-	-	1	0	0	0	0	0	0	0	0	0	0	0	0	0	0	0	0	0	0	0	0	0	0	0	0	0	0	0	0	0	0	0	0	0	0	0	0	0	0	0	0
Thecc.01G002100	C-terminal	4	-	-	-	-	R	-	0	0	0	0	0	0	0	0	0	0	0	0	0	0	0	0	0	0	0	0	0	0	0	0	0	0	0	0	0	0	0	0	0	0	0	0	0	0	0	0	0
Thecc.01G002200	Major facilitator superfamily protein (77%P)	4	-	-	-	-	-	-	0	0	0	0	0	0	0	0	0	0	0	0	0	0	0	0	0	0	0	0	0	0	0	0	0	0	0	0	0	0	0	0	0	0	0	0	0	0	0	0	0
Thecc.01G002300	Plant intracellular ras group-related LRR 4 (69%P)	2	-	-	-	Z	-	-	0	1	0	0	0	0	0	0	0	0	0	0	0	0	0	0	0	0	0	0	0	0	0	0	0	0	0	0	0	0	0	0	0	0	0	0	0	0	0	0	0
Thecc.01G002400	Translation initiation factor IF6 (93%T)	1	-	-	-	Z	-	-	0	0	0	0	0	0	0	0	0	0	0	0	0	0	0	0	0	0	0	0	0	0	0	0	0	0	0	0	0	0	0	0	0	0	0	0	0	0	0	0	0
Thecc.01G002500	mitochondrial phosphate carrier protein (75%U)	2	-	Z	-	-	-	-	0	0	0	0	0	0	0	0	0	0	0	0	0	0	0	0	0	0	0	0	0	0	0	0	0	0	0	0	0	0	0	0	0	0	0	0	0	0	0	0	0
Thecc.01G002600	Trigalactosyldiacylglycerol 1 (79%P)	1	-	W	-	W	-	-	0	0	0	0	0	0	0	0	0	0	0	0	0	0	0	0	0	0	0	0	0	0	0	0	0	0	0	0	0	0	0	0	0	0	0	0	0	0	0	0	0
Thecc.01G002700	(1 of 1) K03024 - DNA-directed RNA polymerase III subunit RPC7 (RPC7, POLR3G)	4	-	-	-	-	-	-	0	0	0	0	0	0	0	0	0	0	0	0	0	0	0	0	0	0	0	0	0	0	0	0	0	0	0	0	0	0	0	0	0	0	0	0	0	0	0	0	0
Thecc.01G002800	Basic helix-loop-helix-containing protein	7	R	Z	-	-	Z	Z	0	0	0	0	0	0	0	0	0	0	0	0	0	0	0	0	0	0	0	0	0	0	0	0	0	0	0	0	0	0	0	0	0	0	0	0	0	0	0	0	0
Thecc.01G002900	Seven transmembrane MLO family protein (69%P)	8	U	-	U	U	S	C	0	0	0	0	0	0	0	0	0	0	0	0	0	0	0	0	0	0	0	0	0	0	0	0	0	0	0	0	0	0	0	0	0	0	0	0	0	0	0	0	0
Thecc.01G003000	unknown	None	-	-	-	-	-	-	0	0	0	0	0	0	0	0	0	0	0	0	0	0	0	0	0	0	0	0	0	0	0	0	0	0	0	0	0	0	0	0	0	0	0	0	0	0	0	0	0
Thecc.01G003100	uncharacterized protein	9	-	-	Y	-	-	-	0	0	0	0	0	0	0	0	0	0	0	0	0	0	0	0	0	0	0	0	0	0	0	0	0	0	0	0	0	0	0	0	0	0	0	0	0	0	0	0	0
Thecc.01G003200	NA	10	-	-	Y	Y	Y	Y	0	0	0	0	0	0	0	0	0	0	0	0	0	0	0	0	0	0	0	0	0	0	0	0	0	0	0	0	0	0	0	0	0	0	0	0	0	0	0	0	0
Thecc.01G003300	Auxin efflux carrier family protein (68%T)	11	P	P	P	Y	P	P	0	0	0	0	0	0	0	0	0	0	0	0	0	0	0	0	0	0	0	0	0	0	0	0	0	0	0	0	0	0	0	0	0	0	0	0	0	0	0	0	0
Thecc.01G003400	NA	None	-	-	-	-	-	-	0	0	0	0	0	0	0	0	0	0	0	0	0	0	0	0	0	0	0	0	0	0	0	0	0	0	1	0	0	0	0	0	0	0	0	0	0	0	0	0	0
Thecc.01G003500	Kinase superfamily protein (70%T)	1	-	B	-	Z	H	Z	0	0	0	0	0	0	0	0	0	0	0	0	0	0	0	0	0	0	0	0	0	0	0	0	0	0	0	0	0	0	0	0	0	0	0	0	0	0	0	0	0
Thecc.01G003600	Ribonuclease II family protein (81%T)	1	-	-	-	-	-	-	0	0	0	0	0	0	0	0	0	0	0	0	0	0	0	0	0	0	0	0	0	0	0	0	0	0	0	0	0	0	0	0	0	0	0	0	0	0	0	0	0
Thecc.01G003700	Endoribonuclease/protein kinase IRE1-like	10	S	S	-	S	S	A	1	0	0	0	0	0	0	0	0	0	0	0	0	0	0	0	0	0	0	0	0	0	0	0	0	0	0	0	0	0	0	0	0	0	0	0	0	0	0	0	0
Thecc.01G003800	Glutamate receptor 3.6 (63%T)	2	I	C	I	I	H	H	0	0	0	0	0	0	0	0	0	0	0	0	0	0	0	0	0	0	0	0	0	0	0	0	0	0	0	0	0	0	0	0	0	0	0	0	0	0	0	0	0
Thecc.01G003900	NA	None	-	-	-	-	-	-	0	0	0	0	0	0	0	0	0	0	0	0	0	0	0	0	0	0	0	0	0	0	0	0	0	0	0	0	0	0	0	0	0	0	0	0	0	0	0	0	0
Thecc.01G004000	Glutamate receptor (66%U)	1	Z	B	-	U	H	-	1	0	0	0	0	0	0	0	0	0	0	0	0	0	0	0	0	0	0	0	0	0	0	0	0	0	0	0	0	0	0	0	0	0	0	0	0	0	0	0	0
Thecc.01G004100	(1 of 1) PTHR13832//PTHR13832:SF304 - PROTEIN PHOSPHATASE 2C // PROTEIN PHOSPHATASE 2C 47-RELATED	None	-	-	-	-	-	-	0	0	0	0	0	0	0	0	0	0	0	0	0	0	0	0	0	0	0	0	0	0	0	0	0	0	0	0	0	0	0	0	0	0	0	0	0	0	0	0	0
Thecc.01G004200	mitochondrial ribosomal protein L11 (86%T)	7	-	-	-	-	-	-	0	0	0	0	0	0	0	0	0	0	0	0	0	0	0	0	0	0	0	0	0	0	0	0	0	0	0	0	0	0	0	0	0	0	0	0	0	0	0	0	0
Thecc.01G004300	Pentatricopeptide repeat-containing protein	2	-	-	-	-	-	-	0	0	0	0	0	0	0	0	0	0	0	0	0	0	0	0	0	0	0	0	0	0	0	0	0	0	0	0	0	0	0	0	0	0	0	0	0	0	0	0	0
Thecc.01G004400	Transmembrane amino acid transporter family protein (67%T)	12	R	P	P	-	R	R	0	0	0	0	0	0	0	0	0	0	0	0	0	0	0	0	0	0	0	0	0	0	0	0	0	0	0	0	0	0	0	0	0	0	0	0	0	0	0	0	0
Thecc.01G004500	uncharacterized protein	6	P	Y	R	-	-	O	0	0	0	0	0	0	0	0	0	0	0	0	0	0	0	0	0	0	0	0	0	0	0	0	0	0	0	0	0	0	0	0	0	0	0	0	0	0	0	0	0
Thecc.01G004600	calcium-binding EF hand family protein	13	-	-	-	-	-	-	0	0	0	0	0	0	0	0	0	0	0	0	0	0	0	0	0	0	0	0	0	0	0	0	0	0	0	0	0	0	0	0	0	0	0	0	0	0	0	0	0
Thecc.01G004700	Kinase superfamily protein (78%T)	11	-	-	-	Y	-	-	0	0	0	0	0	0	0	0	0	0	0	0	0	0	0	0	0	0	0	0	0	0	0	0	0	0	0	0	0	0	0	0	0	0	0	0	0	0	0	1	0
Thecc.01G004900	uncharacterized protein (57%P)	4	-	-	-	-	-	-	0	0	0	0	0	0	0	0	0	0	0	0	0	0	0	0	0	0	0	0	0	0	0	0	0	0	0	0	0	0	0	0	0	0	0	0	0	0	0	0	0
Thecc.01G005000	MUTL protein	4	-	-	-	-	-	-	0	0	0	0	0	0	0	0	0	0	0	0	0	0	0	0	0	0	0	0	0	0	0	0	0	0	0	0	0	0	0	0	0	0	0	0	0	0	0	0	0
Thecc.01G005100	Phosphatidylinositolglycan-related	1	-	-	-	-	-	-	0	0	0	0	0	0	0	0	0	0	0	0	0	0	0	0	0	0	0	0	0	0	0	0	0	0	0	0	0	0	0	0	0	0	0	0	0	0	0	0	0
Thecc.01G005200	WUSCHEL related homeobox 13 (68%P)	1	Z	H	Z	Z	H	Z	0	0	0	0	0	0	0	0	0	0	0	0	0	0	0	0	0	0	0	0	0	0	0	0	0	0	0	0	0	0	0	0	0	0	0	0	0	0	0	0	0
Thecc.01G005300	NA	None	-	-	-	-	-	-	0	0	0	0	0	0	0	0	0	0	0	0	0	0	0	0	0	0	0	0	0	0	0	0	0	0	0	0	0	0	0	0	0	0	0	0	0	0	0	0	0
Thecc.01G005400	RB1-inducible coiled-coil protein 1	8	-	-	-	Y	-	-	1	0	0	0	0	0	0	0	0	0	0	0	0	0	0	0	0	0	0	0	0	0	0	0	0	0	0	0	0	0	0	0	0	0	0	0	0	0	0	0	0
Thecc.01G005500	Transducin/WD40 repeat-like superfamily protein (60%P)	14	-	-	-	-	-	-	1	0	0	0	0	0	0	0	0	0	0	0	0	0	0	0	0	0	0	0	0	0	0	0	0	0	0	0	0	0	0	0	0	0	0	0	0	0	0	0	0
Thecc.01G005600	Nucleoside-triphosphatase C1orf57 (67%P)	1	-	-	-	W	Z	-	1	0	0	0	0	0	0	0	0	0	0	0	0	0	0	0	0	0	0	0	0	0	0	0	0	0	0	0	0	0	0	0	0	0	0	0	0	0	0	0	0
Thecc.01G005700	High mobility group B4	7	-	-	-	-	-	-	0	0	0	0	0	0	0	0	0	0	0	0	0	0	0	0	0	0	0	0	0	0	0	0	0	0	0	0	0	0	0	0	0	0	0	0	0	0	0	0	0
Thecc.01G005800	Cyclin-like F-box (14%U)	1	-	-	-	-	-	-	0	0	0	0	0	0	0	0	0	0	0	0	0	0	0	0	0	0	0	0	0	0	0	0	0	0	0	0	0	0	0	0	0	0	0	0	0	0	0	0	0
Thecc.01G005900	(1 of 1) PTHR11787//PTHR11787:SF4 - RAB GDP-DISSOCIATION INHIBITOR // RAB PROTEINS GERANYLGERANYLTRANSFERASE COMPONENT A	4	-	-	-	-	-	-	1	0	0	0	0	0	0	0	0	0	0	0	0	0	0	0	0	0	0	0	0	0	0	0	0	0	0	0	0	0	0	0	0	0	0	0	0	0	0	0	0
Thecc.01G006000	(1 of 1) PTHR32002:SF13 - PROTEIN RKD5	8	-	-	-	U	-	-	0	0	0	0	0	0	0	0	0	0	0	0	0	0	0	0	0	0	0	0	0	0	0	0	0	0	0	0	0	0	0	0	0	0	0	0	0	0	0	0	0
Thecc.01G006100	(1 of 1) PTHR27001:SF32 - INTERLEUKIN-1 RECEPTOR-ASSOCIATED KINASE 4 PROTEIN-RELATED	10	P	Y	Y	S	P	P	0	0	0	0	0	0	0	0	0	0	0	0	0	0	0	0	0	0	0	0	0	0	0	0	0	0	0	0	0	0	0	0	0	0	0	0	0	0	0	0	0
Thecc.01G006200	Undecaprenyl pyrophosphate synthetase family protein	1	-	-	-	-	-	-	0	0	0	0	0	0	0	0	0	0	0	0	0	0	0	0	0	0	0	0	0	0	0	0	0	0	0	0	0	0	0	0	0	0	0	0	0	0	0	0	0
Thecc.01G006300	(1 of 1) PTHR21495//PTHR21495:SF60 - NUCLEOPORIN-RELATED // SUBFAMILY NOT NAMED	6	P	Y	P	-	Y	Y	1	0	0	0	0	0	0	0	0	0	0	0	0	0	0	0	0	0	0	0	0	0	0	0	0	0	0	0	0	0	0	0	0	0	0	0	0	0	0	0	0
Thecc.01G006400	Phosphoinositide phosphatase family protein (81%T)	15	-	-	-	-	-	-	0	0	0	0	0	0	0	0	0	0	0	0	0	0	0	0	0	0	0	0	0	0	0	0	0	0	0	0	0	0	0	0	0	0	0	0	0	0	0	0	0
Thecc.01G006500	Catalase 2 (92%T)	1	-	-	-	Z	Z	-	1	0	0	0	0	0	0	0	0	0	0	0	0	0	0	0	0	0	0	1	0	0	0	0	0	0	0	0	0	0	0	0	0	0	0	0	0	0	0	0	0
Thecc.01G006600	uncharacterized protein	None	-	-	-	-	-	-	0	0	0	0	0	0	0	0	0	0	0	0	0	0	0	0	0	0	0	0	0	0	0	0	0	0	0	0	0	0	0	0	0	0	0	0	0	0	0	0	0
Thecc.01G006700	Tobamovirus multiplication 1 (67%T)	13	-	-	-	-	-	-	0	0	0	0	0	0	0	0	0	0	0	0	0	0	0	0	0	0	0	0	0	0	0	0	0	0	0	0	0	0	0	0	0	0	0	0	0	0	0	0	0
Thecc.01G006800	Polynucleotide adenylyltransferase family protein	4	-	-	-	-	-	-	1	0	0	0	0	0	0	0	0	0	0	0	0	0	0	0	0	0	0	0	0	0	0	0	0	0	0	0	0	0	0	0	0	0	0	0	0	0	0	0	0
Thecc.01G006900	Transducin family protein / WD-40 repeat family protein (75%T)	2	Z	-	-	-	-	-	0	0	0	0	0	0	0	0	0	0	0	0	0	0	0	0	0	0	0	0	0	0	0	0	0	0	0	0	0	0	0	0	0	0	0	0	0	0	0	0	0
Thecc.01G007000	Pyridoxal phosphate (PLP)-dependent transferases superfamily protein (76%T)	16	-	Y	-	-	-	-	0	0	0	0	0	0	0	0	0	0	0	0	0	0	0	0	0	0	0	0	0	0	0	0	0	0	0	0	0	0	0	0	0	0	0	0	0	0	0	0	0
Thecc.01G007100	Golgi-localized GRIP domain-containing protein (66%T)	8	-	Y	-	-	-	-	0	0	0	0	0	0	0	0	0	0	0	0	0	0	0	0	0	0	0	0	0	0	0	0	0	0	0	0	0	0	0	0	0	0	0	0	0	0	0	0	0
Thecc.01G007200	Serine acetyltransferase 3	1	-	-	-	Z	-	Z	0	0	0	0	0	0	0	0	0	0	0	0	0	0	0	0	0	0	0	0	0	0	0	0	0	0	0	0	0	0	0	0	0	0	0	0	0	0	0	0	0
Thecc.01G007300	Isocitrate dehydrogenase 1 (89%P)	3	-	O	-	Y	R	Y	1	0	0	0	0	0	0	0	0	0	0	0	0	0	0	0	0	0	0	0	0	0	0	0	0	0	0	0	0	0	0	0	0	0	0	0	0	0	0	0	0
Thecc.01G007400	Squamosa promoter-binding protein-like 12 (60%P)	3	R	W	R	R	-	R	0	0	0	0	0	0	0	0	0	0	0	0	0	0	0	0	0	0	0	0	0	1	0	0	0	0	0	0	0	0	0	0	0	0	0	0	0	0	0	0	0
Thecc.01G007500	AMP-dependent synthetase and ligase family protein (69%T)	4	-	Z	-	-	-	Z	1	0	0	0	0	0	0	0	0	0	0	0	0	0	0	0	0	0	0	0	0	0	0	0	0	0	0	0	0	0	0	0	0	0	0	0	0	0	0	0	0
Thecc.01G007600	Calcium-dependent phosphotriesterase superfamily protein	17	O	N	O	N	O	W	0	0	0	0	0	0	0	0	0	0	0	0	0	0	0	0	0	0	0	0	0	0	0	0	0	0	0	0	0	0	0	0	0	0	0	0	0	0	0	0	0
Thecc.01G007700	Calcium-dependent phosphotriesterase superfamily protein	4	N	N	O	O	O	N	0	0	0	0	0	0	0	0	0	0	0	0	0	0	0	0	0	0	0	0	0	0	0	0	0	0	0	0	0	0	0	0	0	0	0	0	0	0	0	0	0
Thecc.01G007800	unknown	3	-	X	-	X	R	R	0	0	0	0	0	0	0	0	0	0	0	0	0	0	0	0	0	0	0	0	0	0	0	0	0	0	0	0	0	0	0	0	0	0	0	0	0	0	0	0	0
Thecc.01G007900	MATE efflux family protein (67%P)	13	-	-	-	-	-	-	0	0	0	0	0	0	0	0	0	0	0	0	0	0	0	0	0	0	0	0	0	0	0	0	0	0	0	0	0	0	0	0	0	0	0	0	0	0	0	0	0
Thecc.01G008000	Acyl activating enzyme 1 (60%P)	18	Y	Y	Y	-	I	-	0	0	0	0	0	0	0	0	0	0	0	0	0	0	0	0	0	0	0	0	0	0	0	0	0	0	0	0	0	0	0	0	0	0	0	0	0	0	0	0	0
Thecc.01G008100	RPM1-interacting protein 4 family protein	6	Y	Y	Y	Y	S	S	0	0	0	0	0	0	0	0	0	0	0	0	0	0	0	0	0	0	0	0	0	0	0	0	0	0	0	0	0	0	0	0	0	0	0	0	0	0	0	0	0
Thecc.01G008200	Basic chitinase (66%T)	19	Y	Y	Y	-	I	Y	0	0	0	0	0	0	0	0	0	0	0	0	0	0	0	0	0	0	0	0	0	0	0	0	0	0	0	0	0	0	0	2	0	0	0	0	0	0	0	2	0
Thecc.01G008300	Basic chitinase (72%P)	20	-	V	X	X	Y	V	1	0	0	0	0	0	0	0	0	0	0	0	0	0	0	0	0	0	0	0	0	0	0	0	0	0	0	0	0	0	0	0	0	0	0	0	0	0	0	0	0
Thecc.01G008400	NAC domain-containing protein	21	-	-	-	-	-	-	1	0	0	0	0	0	0	0	0	0	0	0	0	0	0	0	0	0	0	0	0	0	0	0	0	0	0	0	0	0	0	0	0	0	0	0	0	0	0	0	0
Thecc.01G008500	Tetratricopeptide repeat (TPR)-like superfamily protein (65%T)	22	S	Y	-	S	S	Y	0	0	0	0	0	0	0	0	0	0	0	0	0	0	0	0	0	0	0	0	0	0	0	0	0	0	0	0	0	0	0	0	0	0	0	0	0	0	0	0	0
Thecc.01G008600	Selection and upkeep of intraepithelial T-cells protein 6	10	-	-	-	S	Y	Y	0	0	0	0	0	0	0	0	0	0	0	0	0	0	0	0	0	0	0	0	0	0	0	0	0	0	0	0	0	0	0	0	0	0	0	0	0	0	0	0	0
Thecc.01G008700	Selection and upkeep of intraepithelial T-cells protein 6	None	-	-	-	-	-	-	0	0	0	0	0	0	0	0	0	0	0	0	0	0	0	0	0	0	0	0	0	0	0	0	1	0	0	0	0	0	0	0	0	0	0	0	0	0	0	0	0
Thecc.01G008800	uncharacterized protein (55%P)	None	-	-	-	-	-	-	0	0	0	0	0	0	0	0	0	0	0	0	0	0	0	0	0	0	0	0	0	0	0	0	0	0	0	0	0	0	0	0	0	0	0	0	0	0	0	0	0
Thecc.01G008900	uncharacterized protein (55%P)	None	-	-	-	-	-	-	0	0	0	0	0	0	0	0	0	0	0	0	0	0	0	0	0	0	0	0	0	0	0	0	0	0	0	0	0	0	0	0	0	0	0	0	0	0	0	0	0
Thecc.01G009000	AP2/B3 transcriptional factor family protein (78%P)	None	-	-	-	-	-	-	0	0	0	0	0	0	0	0	0	0	0	0	0	0	0	0	0	0	0	0	0	0	0	0	0	0	0	0	0	0	0	0	0	0	0	0	0	0	0	1	0
Thecc.01G009200	AP2/B3 transcriptional factor family protein (76%P)	6	-	Y	Y	-	Y	Y	0	0	0	0	0	0	0	0	0	0	0	0	0	0	0	0	0	0	0	0	0	0	0	0	0	0	0	0	0	0	0	0	0	0	0	0	0	0	0	0	0
Thecc.01G009300	AP2/B3 transcriptional factor family protein (79%P)	None	-	-	-	-	-	-	0	0	0	0	0	0	0	0	0	0	0	0	0	0	0	0	0	0	0	0	0	0	0	0	0	0	0	0	0	0	0	0	0	0	0	0	0	0	0	0	0
Thecc.01G009400	Regulator of Vps4 activity in the MVB pathway protein (61%P)	2	H	C	-	U	U	-	0	0	0	0	0	0	0	0	0	0	0	0	0	0	0	0	0	0	0	0	0	0	0	0	0	0	0	0	0	0	0	0	0	0	0	0	0	0	0	0	0
Thecc.01G009500	DHHC-type zinc finger family protein (70%P)	1	-	-	-	-	-	-	0	0	0	0	0	0	0	0	0	0	0	0	0	0	0	0	0	0	0	0	0	0	0	0	0	0	0	0	0	0	0	0	0	0	0	0	0	0	0	0	0
Thecc.01G009600	GDSL-like Lipase/Acylhydrolase superfamily protein	None	-	-	-	-	-	-	0	0	0	0	0	1	0	0	0	0	0	0	0	0	1	1	0	0	0	0	0	0	0	0	0	0	0	0	0	0	1	0	0	0	0	0	0	0	0	0	0
Thecc.01G009700	UPF0548 protein (74%U)	1	-	-	-	-	-	-	0	0	0	0	0	0	0	0	0	0	0	0	0	0	0	0	0	0	0	0	0	0	0	0	0	0	0	0	0	0	0	0	0	0	0	0	0	0	0	0	0
Thecc.01G009800	(1 of 1) PTHR13710//PTHR13710:SF81 - DNA HELICASE RECQ FAMILY MEMBER // ATP-DEPENDENT DNA HELICASE Q-LIKE 3	1	-	-	-	-	-	-	0	0	0	0	0	0	0	0	0	0	0	0	0	0	0	0	0	0	0	0	0	0	0	0	0	0	0	0	0	0	0	0	0	0	0	0	0	0	0	0	0
Thecc.01G009900	NA	None	-	-	-	-	-	-	1	0	0	0	0	0	0	0	0	0	0	0	0	0	0	0	0	0	0	0	0	0	0	0	0	0	0	0	0	0	0	0	0	0	0	0	0	0	0	0	0
Thecc.01G010000	G-box binding factor 3	6	Y	-	-	Y	Y	Y	0	0	0	0	0	0	0	0	0	0	0	0	0	0	0	0	0	0	0	0	0	0	0	0	0	0	0	0	0	0	0	0	0	0	0	0	0	0	0	0	0
Thecc.01G010100	NAD(P)H dehydrogenase (quinone)s	1	-	-	-	-	-	-	1	0	0	0	0	0	0	0	0	0	0	0	0	0	0	0	0	0	0	0	0	0	0	0	0	0	0	0	0	0	0	0	0	0	0	0	0	0	0	0	0
Thecc.01G010200	Beta-galactosidase 3 (71%P)	18	P	-	P	X	Y	O	0	0	0	0	0	0	0	0	0	0	0	0	0	0	0	0	0	0	0	0	0	0	0	0	0	0	0	0	0	0	0	0	0	0	0	0	0	0	0	0	0
Thecc.01G010300	IQ-domain 20	23	-	P	-	-	-	Y	0	0	0	0	0	0	0	0	0	0	0	0	0	0	0	0	0	0	0	0	0	0	0	0	0	0	0	0	0	0	0	0	0	0	0	0	0	0	0	0	0
Thecc.01G010400	ACT-like protein tyrosine kinase family protein (70%T)	7	-	Z	-	Z	Z	Z	0	0	0	0	0	0	0	0	0	0	0	0	0	0	0	0	0	0	0	0	0	0	0	0	1	0	0	0	0	0	0	0	0	0	0	0	0	0	0	0	0
Thecc.01G010500	ROTUNDIFOLIA like 6	None	-	-	-	-	-	-	1	0	0	0	0	0	0	0	0	0	0	0	0	0	0	0	0	0	0	0	0	0	0	0	0	0	0	0	0	0	0	0	0	0	0	0	0	0	0	0	0
Thecc.01G010600	Ammonium transporter 3 member 1 (74%P)	None	Y	-	-	-	Y	-	1	0	0	0	0	0	0	0	0	0	0	0	0	0	0	0	0	0	0	0	0	0	0	0	0	0	0	0	0	0	0	0	0	0	0	0	0	0	0	0	0
Thecc.01G010700	Wound-responsive family protein	4	-	-	-	-	-	-	0	0	0	0	0	0	0	0	0	0	0	0	0	0	0	0	0	0	0	0	0	0	0	0	0	0	0	0	0	0	0	0	0	0	0	0	0	0	0	0	0
Thecc.01G010800	(1 of 1) PTHR24198//PTHR24198:SF87 - ANKYRIN REPEAT AND PROTEIN KINASE DOMAIN-CONTAINING PROTEIN // ANKYRIN REPEAT DOMAIN-CONTAINING PROTEIN, CHLOROPLASTIC	7	-	-	-	-	-	-	0	0	0	0	0	0	0	0	0	0	0	0	0	0	0	0	0	0	0	0	0	0	0	0	0	0	0	0	0	0	0	0	0	0	0	0	0	0	0	0	0
Thecc.01G010900	(1 of 9) KOG0107 - Alternative splicing factor SRp20/9G8 (RRM superfamily)	24	-	-	-	-	-	-	0	0	0	0	0	0	0	0	0	0	0	0	0	0	0	0	0	0	0	0	0	0	0	0	0	0	0	0	0	0	0	0	0	0	0	0	0	0	0	0	0
Thecc.01G011000	Phospholipase D delta (70%T)	1	Z	-	-	Z	I	Z	1	0	0	0	0	0	0	0	0	0	0	0	0	0	0	0	0	0	0	0	0	0	0	0	0	0	0	0	0	0	0	0	0	0	0	0	0	0	0	0	0
Thecc.01G011100	NA	19	I	-	-	Y	I	-	0	0	0	0	0	0	0	0	0	0	0	0	0	0	0	0	0	0	0	0	0	0	0	0	0	0	0	0	0	0	0	0	0	0	0	0	0	0	0	0	0
Thecc.01G011200	uncharacterized protein	24	-	-	-	-	-	-	0	0	0	0	0	0	0	0	0	0	0	0	0	0	0	0	0	0	0	0	0	0	0	0	0	0	0	0	0	0	0	0	0	0	0	0	0	0	0	0	0
Thecc.01G011300	DNA-directed RNA polymerase II subunit RPB1 (84%P)	4	-	-	-	-	-	-	0	0	0	0	0	0	0	0	0	0	0	0	0	0	0	0	0	0	0	0	0	0	0	0	0	0	0	0	0	0	0	0	0	0	0	0	0	0	0	0	0
Thecc.01G011400	uncharacterized protein (76%P)	6	P	Y	Y	Y	Y	Y	1	0	0	0	0	0	0	0	0	0	0	0	0	0	0	0	0	0	0	0	0	0	0	0	0	0	0	0	0	0	0	0	0	0	0	0	0	0	0	0	0
Thecc.01G011500	NA	2	Z	-	-	-	-	-	0	0	0	0	0	0	0	0	0	0	0	0	0	0	0	0	0	0	0	0	0	0	0	0	0	0	0	0	0	0	0	0	0	0	0	0	0	0	0	0	0
Thecc.01G011600	2-oxoglutarate and Fe(II)-dependent oxygenase superfamily protein (79%P)	21	-	R	-	Y	-	P	1	0	0	0	0	0	0	0	0	0	0	0	0	0	0	0	0	0	0	0	0	0	0	0	0	0	0	0	0	0	0	0	0	0	0	0	0	0	0	0	0
Thecc.01G011700	Aconitase 1 (91%T)	1	-	-	-	-	-	-	1	0	0	0	0	0	0	0	0	0	0	0	0	0	0	0	0	0	0	0	0	0	0	0	0	0	0	0	0	0	0	0	0	0	0	0	0	0	0	0	0
Thecc.01G011800	RING/U-box superfamily protein (77%T)	6	Y	Y	Y	Y	S	Y	0	0	0	0	0	0	0	0	0	0	0	0	0	0	0	0	0	0	0	0	0	0	0	0	0	0	0	0	0	0	0	0	0	0	0	0	0	0	0	1	0
Thecc.01G011900	Receptor-like protein kinase THESEUS 1 (70%P)	None	-	-	-	-	-	-	1	0	0	0	0	0	0	0	0	0	0	0	0	0	0	0	0	0	0	0	0	0	0	0	0	0	0	0	0	0	0	0	0	0	0	0	0	0	0	1	0
Thecc.01G012000	uncharacterized protein (61%P)	2	-	-	-	-	-	-	0	0	0	0	0	0	0	0	0	0	0	0	0	0	0	0	0	0	0	0	0	0	0	0	0	0	0	0	0	0	0	0	0	0	0	0	0	0	0	0	0
Thecc.01G012100	unknown	None	-	-	-	-	-	-	0	0	0	0	0	0	0	0	0	0	0	0	0	0	0	0	0	0	0	0	0	0	0	0	0	0	0	0	0	0	0	0	0	0	0	0	0	0	0	0	0
Thecc.01G012200	Phosphatase 2C family protein (78%T)	1	-	-	-	-	-	-	0	0	0	0	0	0	0	0	0	0	0	0	0	0	0	0	0	0	0	0	0	0	0	0	0	0	0	0	0	0	0	0	0	0	0	0	0	0	0	0	0
Thecc.01G012300	Early-responsive to dehydration stress protein (ERD4) (76%T)	10	Y	-	Y	Y	Y	-	1	0	0	0	0	0	0	0	0	0	0	0	0	0	0	0	0	0	0	0	0	0	0	0	0	0	0	0	0	0	0	0	0	0	0	0	0	0	0	0	0
Thecc.01G012400	uncharacterized protein (66%P)	None	-	-	-	-	-	-	1	0	0	0	0	0	0	0	0	0	0	0	0	0	0	0	0	0	0	0	0	0	0	0	0	0	0	0	0	0	0	0	0	0	0	0	0	0	0	0	0
Thecc.01G012500	Eukaryotic aspartyl protease family protein (68%T)	14	-	-	-	-	-	-	0	0	0	0	0	0	0	0	0	0	0	0	0	0	0	0	0	0	0	0	0	0	0	0	0	0	0	0	0	0	0	0	0	0	0	0	0	0	0	0	0
Thecc.01G012600	unknown	None	-	-	-	-	-	-	1	0	0	0	0	0	0	0	0	0	0	0	0	0	0	0	0	0	0	0	0	0	0	0	0	0	0	0	0	0	0	0	0	0	0	0	0	0	0	0	0
Thecc.01G012700	Eukaryotic aspartyl protease family protein	16	-	Y	-	Y	-	Y	0	0	0	0	0	0	0	0	0	0	0	0	0	0	0	0	0	0	0	0	0	0	0	0	0	0	0	0	0	0	0	0	0	0	0	0	0	0	0	0	0
Thecc.01G012800	Peroxidase 64 (77%P)	13	-	-	-	-	-	-	1	0	0	0	0	0	0	0	0	0	0	0	0	0	0	0	0	0	0	0	0	0	0	0	0	0	0	0	0	0	0	0	0	0	0	0	0	0	0	0	0
Thecc.01G012900	Methyltransferase family protein (70%P)	7	-	Z	-	-	-	-	0	0	0	0	0	0	0	0	0	0	0	0	0	0	0	0	0	0	0	0	0	0	0	0	0	0	0	0	0	0	0	0	0	0	0	0	0	0	0	0	0
Thecc.01G013000	uncharacterized protein (70%P)	1	-	-	-	W	-	-	0	0	0	0	0	0	0	0	0	0	0	0	0	0	0	0	0	0	0	0	0	0	0	0	0	0	0	0	0	0	0	0	0	0	0	0	0	0	0	0	0
Thecc.01G013100	Plasma membrane intrinsic protein 3 (84%T)	25	-	C	-	H	H	I	1	0	0	0	0	0	0	0	0	0	0	0	0	0	0	0	0	0	0	0	0	0	0	0	0	0	0	0	0	0	0	0	0	0	0	0	0	0	0	0	0
Thecc.01G013200	Winged-helix DNA-binding transcription factor family protein	1	-	-	-	-	-	-	1	0	0	0	0	0	0	0	0	0	0	0	0	0	1	0	0	0	0	0	0	0	0	0	0	0	0	0	0	0	0	0	0	0	0	0	0	0	0	0	0
Thecc.01G013300	Basic-leucine zipper transcription factor family protein	None	-	-	-	-	-	-	0	0	0	0	0	0	0	0	0	0	0	0	0	0	0	0	0	0	0	0	0	0	0	0	0	0	0	0	0	0	0	0	0	0	0	0	0	0	0	0	0
Thecc.01G013400	Nucleic acid binding protein	None	-	-	-	-	-	-	0	0	0	0	0	0	0	0	0	0	0	0	0	0	0	0	0	0	0	0	0	0	0	0	0	0	0	0	0	0	0	0	0	0	0	0	0	0	0	0	0
Thecc.01G013500	uncharacterized protein (63%P)	1	-	-	-	-	-	-	0	0	0	0	0	0	0	0	0	0	0	0	0	0	0	0	0	0	0	0	0	0	0	0	0	0	0	0	0	0	0	0	0	0	0	0	0	0	0	0	0
Thecc.01G013600	unknown	None	-	-	-	-	-	-	0	0	0	0	0	0	0	0	0	0	0	0	0	0	0	0	0	0	0	0	0	0	0	0	0	0	0	0	0	0	0	0	0	0	0	0	0	0	0	0	0
Thecc.01G013700	S phase kinase-associated protein 1 (85%P)	7	-	-	-	-	-	-	1	0	0	0	0	0	0	0	0	0	0	0	0	0	0	0	0	0	0	0	0	1	0	0	0	0	0	0	0	0	0	0	0	0	0	0	0	0	0	0	0
Thecc.01G013800	PLAC8 family protein (74%T)	1	Z	H	-	Z	-	Z	0	0	0	0	0	0	0	0	0	0	0	0	0	0	0	0	0	0	0	0	0	0	0	0	0	0	0	0	0	0	0	0	0	0	0	0	0	0	0	0	0
Thecc.01G013900	F-box family protein (66%P)	25	-	-	-	-	-	-	0	0	0	0	0	0	0	0	0	0	0	0	0	0	0	0	0	0	0	0	0	0	0	0	0	0	0	0	0	0	0	0	0	0	0	0	0	0	0	0	0
Thecc.01G014000	GDSL-like Lipase/Acylhydrolase superfamily protein	None	-	-	-	-	-	I	0	0	0	0	0	0	0	0	0	0	0	0	0	0	0	0	0	0	0	0	0	0	0	0	0	0	0	0	0	0	0	0	0	0	0	0	0	0	0	0	0
Thecc.01G014100	Farnesylated protein 6 (69%T)	10	Y	-	-	Y	S	Y	0	0	0	0	0	0	0	0	0	0	0	0	0	0	0	0	0	0	0	0	0	0	0	0	0	0	0	0	0	0	0	0	0	0	0	0	0	0	0	0	0
Thecc.01G014200	uncharacterized protein	None	-	-	-	-	-	-	0	0	0	0	0	0	0	0	0	0	0	0	0	0	0	0	0	0	0	0	0	0	0	0	0	0	0	0	0	0	0	0	0	0	0	0	0	0	0	0	0
Thecc.01G014300	VPS35 A (80%T)	13	-	-	-	-	Y	-	0	0	0	0	0	0	0	0	0	0	0	0	0	0	0	0	0	0	0	0	0	0	0	0	0	0	0	0	0	0	0	0	0	0	0	0	0	0	0	0	0
Thecc.01G014400	Ubiquitin-conjugating enzyme 28 (92%T)	2	-	-	-	-	-	-	1	0	0	0	0	0	0	0	0	0	0	0	0	0	0	0	0	0	0	0	0	0	0	0	0	0	0	0	0	0	0	0	0	0	0	0	0	0	0	0	0
Thecc.01G014500	RAC-like GTP binding protein 5 (92%P)	1	-	-	-	-	-	-	0	0	0	0	0	0	0	0	0	0	0	0	0	0	1	0	0	0	0	0	0	0	0	0	0	0	1	0	1	0	0	0	0	0	0	0	0	0	0	0	0
Thecc.01G014600	3-dehydroquinate synthase	6	P	P	P	Y	P	P	1	0	0	0	0	0	0	0	0	0	0	0	0	0	0	0	0	0	0	0	0	0	0	0	0	0	0	0	0	0	0	0	1	0	0	0	0	0	0	0	0
Thecc.01G014700	(1 of 1) PTHR31009//PTHR31009:SF18 - S-ADENOSYL-L-METHIONINE:CARBOXYL METHYLTRANSFERASE FAMILY PROTEIN // SUBFAMILY NOT NAMED	None	-	-	-	-	-	-	0	0	0	0	0	0	0	0	0	0	0	0	0	0	0	0	0	0	0	0	0	0	0	0	0	0	0	0	0	0	0	0	0	0	0	0	0	0	0	0	0
Thecc.01G014800	(1 of 1) K06662 - cell cycle checkpoint protein (HRAD17, RAD24)	10	-	-	-	-	-	-	0	0	0	0	0	0	0	0	0	0	0	0	0	0	0	0	0	0	0	0	0	0	0	0	0	0	0	0	0	0	0	0	0	0	0	0	0	0	0	0	0
Thecc.01G014900	(1 of 15) PF12776 - Myb/SANT-like DNA-binding domain (Myb_DNA-bind_3)	1	-	-	-	-	-	Z	0	0	0	0	0	0	0	0	0	0	0	0	0	0	0	0	0	0	0	0	0	0	0	0	0	0	0	0	0	0	0	0	0	0	0	0	0	0	0	0	0
Thecc.01G015000	uncharacterized protein (67%P)	1	-	-	-	-	-	-	0	0	0	0	0	0	0	0	0	0	0	0	0	0	0	0	0	0	0	0	0	0	0	0	0	0	0	0	0	0	0	0	0	0	0	0	0	0	0	0	0
Thecc.01G015100	Ascorbate peroxidase (72%U)	16	-	-	-	U	-	-	0	0	0	0	0	0	0	0	0	0	0	0	0	0	0	0	0	0	0	0	0	0	0	0	0	0	0	0	0	0	0	0	0	0	0	0	0	0	0	0	0
Thecc.01G015200	Tetratricopeptide repeat-like superfamily protein (73%P)	2	H	I	-	-	-	-	1	0	0	0	0	0	0	0	0	0	0	0	0	0	0	0	0	0	0	0	0	0	0	0	0	0	0	0	0	0	0	0	0	0	0	0	0	0	0	0	0
Thecc.01G015300	Myb domain class transcription factor (64%U)	None	-	-	-	-	-	-	0	0	0	0	0	0	0	0	0	0	0	0	0	0	0	0	0	0	0	0	0	0	0	0	0	0	0	0	0	0	0	0	0	0	0	0	0	0	0	0	0
Thecc.01G015400	uncharacterized protein (76%P)	1	-	-	-	-	-	-	0	0	0	0	0	0	0	0	0	0	0	0	0	0	0	0	0	0	0	0	0	0	0	0	0	0	0	0	0	0	0	0	0	0	0	0	0	0	0	0	0
Thecc.01G015500	Proteasome alpha subunit D2 (87%T)	3	-	-	-	-	-	-	0	0	0	0	0	0	0	0	0	0	0	0	0	0	0	0	0	0	0	0	0	0	0	0	0	0	0	0	0	0	0	0	0	0	0	0	0	0	0	0	0
Thecc.01G015600	Histidine kinase 1 (72%P)	26	Z	R	W	-	Z	R	1	0	0	0	0	0	0	0	0	0	0	0	0	0	0	0	0	0	0	0	0	0	0	0	0	0	0	0	0	0	0	0	0	0	0	0	0	0	0	0	0
Thecc.01G015700	NA	None	-	-	-	-	-	-	0	0	0	0	0	0	0	0	0	0	0	0	0	0	0	0	0	0	0	0	0	0	0	0	0	0	0	0	0	0	0	0	0	0	0	0	0	0	0	0	0
Thecc.01G015800	Senescence/dehydration-associated protein-related	21	-	-	-	-	-	R	1	0	0	0	0	0	0	0	0	0	0	0	0	0	0	0	0	0	0	0	0	0	0	0	0	0	0	0	0	0	0	0	0	0	0	0	0	0	0	0	0
Thecc.01G015900	Fatty acid hydroxylase superfamily (60%T)	11	P	X	M	-	M	M	1	0	0	0	0	0	0	0	0	0	0	0	0	0	0	0	0	0	0	0	0	0	0	0	0	0	0	0	0	0	0	0	0	0	0	0	0	0	0	1	1
Thecc.01G016100	26S proteasome non-ATPase regulatory subunit 4 (79%P)	1	-	-	-	-	-	-	0	0	0	0	0	0	0	0	0	0	0	0	0	0	0	0	0	0	0	0	0	0	0	0	0	0	0	0	0	0	0	0	0	0	0	0	0	0	0	0	0
Thecc.01G016200	Seven transmembrane MLO family protein (65%P)	27	C	-	-	S	C	Y	0	0	0	0	0	0	0	0	0	0	0	0	0	0	0	0	0	0	0	0	0	0	0	0	0	0	0	0	0	0	0	0	0	0	0	0	0	0	0	0	0
Thecc.01G016300	(1 of 2) PTHR12231//PTHR12231:SF108 - CTX-RELATED TYPE I TRANSMEMBRANE PROTEIN // SUBFAMILY NOT NAMED	10	Y	Y	-	-	G	Y	0	0	0	0	0	0	0	0	0	0	0	0	0	0	0	0	0	0	0	0	0	0	0	0	0	0	0	0	0	0	0	0	0	0	0	0	0	0	0	0	0
Thecc.01G016400	Receptor region transmembrane domain ring H2 motif protein 1	1	-	-	-	Z	-	H	0	0	0	0	0	0	0	0	0	0	0	0	0	0	0	0	0	0	0	0	0	0	0	0	0	0	0	0	0	0	0	0	0	0	0	0	0	0	0	0	0
Thecc.01G016500	S-adenosyl-L-methionine-dependent methyltransferases superfamily protein (64%T)	1	-	Z	-	Z	-	H	0	0	0	0	0	0	0	0	0	0	0	0	0	0	0	0	0	0	0	0	0	0	0	0	0	0	0	0	0	0	0	0	0	0	0	0	0	0	0	0	0
Thecc.01G016600	Oligopeptide transporter 7 (74%T)	11	Y	-	-	U	Y	-	0	0	0	0	0	0	0	0	0	0	0	0	0	0	0	0	0	0	0	0	0	0	0	0	0	0	0	0	0	0	0	0	0	0	0	0	0	0	0	0	0
Thecc.01G016700	Major facilitator superfamily protein (65%T)	10	Y	Y	-	Y	Y	-	0	0	0	0	0	0	0	0	0	0	0	0	0	0	0	0	0	0	0	0	0	0	0	0	0	0	0	0	0	0	0	0	0	0	0	0	0	0	0	0	0
Thecc.01G016800	S-adenosyl-L-methionine-dependent methyltransferases superfamily protein (65%T)	1	-	-	-	-	-	-	0	0	0	0	0	0	0	0	0	0	0	0	0	0	0	0	0	0	0	0	0	0	0	0	0	0	0	0	0	0	0	0	0	0	0	0	0	0	0	0	0
Thecc.01G016900	Pathogenesis-related thaumatin superfamily protein (65%P)	15	G	-	-	-	-	I	0	0	0	0	0	0	0	0	0	0	0	0	0	0	0	0	0	0	0	0	0	0	0	0	0	0	0	0	0	0	0	0	0	0	0	0	0	0	0	0	0
Thecc.01G017000	unknown	None	-	-	-	-	-	-	0	0	0	0	0	0	0	0	0	0	0	0	0	0	0	0	0	0	0	0	0	0	0	0	0	0	0	0	0	0	0	0	0	0	0	0	0	0	0	0	0
Thecc.01G017300	Pathogenesis-related thaumatin superfamily protein (60%T)	18	-	V	-	X	-	-	0	0	0	0	0	0	0	0	0	0	0	0	0	0	0	0	0	0	0	0	0	0	0	0	0	0	0	0	0	0	0	0	0	0	0	0	0	0	0	0	0
Thecc.01G017400	Cold shock domain protein 1	3	-	-	-	-	-	-	0	0	0	0	0	0	0	0	0	0	0	0	0	0	0	0	0	0	0	0	0	0	0	0	0	0	0	0	0	0	0	0	0	0	0	0	0	0	0	0	0
Thecc.01G017500	Ferredoxin-NADP(+)-oxidoreductase 2 (84%P)	2	H	H	-	Z	H	H	1	0	0	0	0	0	0	0	0	0	0	0	0	0	0	0	0	0	0	0	0	0	0	0	0	0	0	0	0	0	0	0	0	0	0	0	0	0	0	0	0
Thecc.01G017600	NA	None	Y	-	-	-	-	-	1	0	0	0	0	0	0	0	0	0	0	0	0	0	0	0	0	0	0	0	0	0	0	0	0	0	0	0	0	0	0	0	0	0	0	0	0	0	0	0	0
Thecc.01G017700	Armadillo repeat only 2 (73%T)	6	Y	Y	Y	Y	Y	Y	1	0	0	0	0	0	0	0	0	0	0	0	0	0	0	0	0	0	0	0	0	0	0	0	0	0	0	0	0	0	0	0	0	0	0	0	0	0	0	0	0
Thecc.01G017800	NA	None	-	-	-	-	-	-	1	0	0	0	0	0	0	0	0	0	0	0	0	0	0	0	0	0	0	0	0	0	0	0	0	0	0	0	0	0	0	0	0	0	0	0	0	0	0	0	0
Thecc.01G017900	Chaperone DnaJ-domain superfamily protein	1	-	X	-	-	-	-	0	0	0	0	0	0	0	0	0	0	0	0	0	0	0	0	0	0	0	0	0	0	0	0	0	0	0	0	0	0	0	0	0	0	0	0	0	0	0	0	0
Thecc.01G018000	uncharacterized protein	None	-	-	-	-	-	-	0	0	0	0	0	0	0	0	0	0	0	0	0	0	0	0	0	0	0	0	0	0	0	0	0	0	0	0	0	0	0	0	0	0	0	0	0	0	0	0	0
Thecc.01G018100	Endonuclease/exonuclease/phosphatase family protein (61%P)	1	I	-	-	-	H	-	0	0	0	0	0	0	0	0	0	0	0	0	0	0	0	0	0	0	0	0	0	0	0	0	0	0	0	0	0	0	0	0	0	0	0	0	0	0	0	0	0
Thecc.01G018200	Basic helix-loop-helix DNA-binding superfamily protein (64%P)	2	-	-	-	-	-	-	0	0	0	0	0	0	0	0	0	0	0	0	0	0	0	0	0	0	0	0	0	0	0	0	0	0	0	0	0	0	0	0	0	0	0	0	0	0	0	0	0
Thecc.01G018300	uncharacterized protein	None	-	-	-	-	-	-	0	0	0	0	0	0	0	0	0	0	0	0	0	0	0	0	0	0	0	0	0	0	0	0	0	0	0	0	0	0	0	0	0	0	0	0	0	0	0	0	0
Thecc.01G018400	(1 of 1) PTHR24349:SF87 - CALCIUM-DEPENDENT PROTEIN KINASE 16-RELATED	10	-	Y	-	Y	Y	P	1	0	0	0	0	0	0	0	0	0	0	0	0	0	0	0	0	0	0	0	0	0	0	0	0	0	0	0	0	0	0	0	0	0	0	0	0	0	0	0	0
Thecc.01G018500	Flavanone 3-hydroxylase (61%T)	21	-	-	-	-	-	-	0	0	0	0	0	0	0	0	0	0	0	0	0	0	0	0	0	0	0	0	0	0	0	0	0	0	0	0	0	0	0	0	0	0	0	0	0	0	0	0	0
Thecc.01G018600	Thioredoxin reductase NTRB (67%U)	21	-	-	-	-	-	Z	0	0	0	0	0	0	0	0	0	0	0	0	0	0	0	0	0	0	0	0	0	0	0	0	0	0	0	0	0	0	0	0	0	0	0	0	0	0	0	0	0
Thecc.01G018700	Flavanone 3-hydroxylase (85%T)	21	-	U	C	U	-	C	0	0	0	0	0	0	0	0	0	0	0	0	0	0	0	0	0	0	0	0	0	0	0	0	0	0	0	0	0	0	0	0	0	0	0	0	0	0	0	0	0
Thecc.01G018800	uncharacterized protein (68%P)	None	-	-	-	-	-	-	0	0	0	0	0	0	0	0	0	0	0	0	0	0	0	0	0	0	0	0	0	0	0	0	0	0	0	0	0	0	0	0	0	0	0	0	0	0	0	0	0
Thecc.01G019000	Chalcone-flavanone isomerase family protein	2	H	I	-	-	Z	-	0	0	0	0	0	0	0	0	0	0	0	0	0	0	0	0	0	0	0	0	0	0	0	0	0	0	0	0	0	0	0	0	0	0	0	0	0	0	0	0	0
Thecc.01G019100	Phosphatidylinositol 3- and 4-kinase family protein with FAT domain (84%P)	4	-	-	-	-	-	-	0	0	0	0	0	0	0	0	0	0	0	0	0	0	0	0	0	0	0	0	0	0	0	0	0	0	0	0	0	0	0	0	0	0	0	0	0	0	0	0	0
Thecc.01G019200	NA	None	-	-	-	-	-	-	0	0	0	0	0	0	0	0	0	0	0	0	0	0	0	0	0	0	0	0	0	0	0	0	0	0	0	0	0	0	0	0	0	0	0	0	0	0	0	0	0
Thecc.01G019300	NA	None	-	-	-	Y	-	-	1	0	0	0	0	0	0	0	0	0	0	0	0	0	0	0	0	0	0	0	0	0	0	0	0	0	0	0	0	0	0	0	0	0	0	0	0	0	0	0	0
Thecc.01G019400	(1 of 1) PTHR19861//PTHR19861:SF3 - WD40 REPEAT PROTEIN SWD2 // TRANSDUCIN/WD40 DOMAIN-CONTAINING PROTEIN	1	-	-	-	-	-	-	1	0	0	0	0	0	0	0	0	0	0	0	0	0	0	0	0	0	0	0	0	0	0	0	0	0	0	0	0	0	0	0	0	0	0	0	0	0	0	0	0
Thecc.01G019500	Homeodomain-like superfamily protein	None	-	-	-	-	-	-	0	0	0	0	0	0	0	0	0	0	0	0	0	0	0	0	0	0	0	0	0	0	0	0	0	0	0	0	0	0	0	0	0	0	0	0	0	0	0	0	0
Thecc.01G019600	2-oxoglutarate and Fe(II)-dependent oxygenase superfamily protein (62%P)	13	-	-	-	Y	Y	-	0	0	0	0	0	0	0	0	0	0	0	0	0	0	0	0	0	0	0	0	0	0	0	0	0	0	0	0	0	0	0	0	0	0	0	0	0	0	0	0	0
Thecc.01G019700	uncharacterized protein (53%P)	1	-	-	-	W	-	H	0	0	0	0	0	0	0	0	0	0	0	0	0	0	0	0	0	0	0	0	0	0	0	0	0	0	0	0	0	0	0	0	0	0	0	0	0	0	0	0	0
Thecc.01G019800	(1 of 1) PTHR23111//PTHR23111:SF37 - ZINC FINGER PROTEIN // SUBFAMILY NOT NAMED	1	-	-	-	-	-	-	0	0	0	0	0	0	0	0	0	0	0	0	0	0	0	0	0	0	0	0	0	0	0	0	0	0	0	0	0	0	0	0	0	0	0	0	0	0	0	0	0
Thecc.01G019900	p-loop containing nucleoside triphosphate hydrolases superfamily protein (33%T)	24	-	I	-	Z	-	I	0	0	0	0	0	0	0	0	0	0	0	0	0	0	0	0	0	0	0	0	0	0	0	0	0	0	0	0	0	0	0	0	0	0	0	0	0	0	0	0	0
Thecc.01G020000	p-loop containing nucleoside triphosphate hydrolases superfamily protein (60%P)	22	Y	-	Y	-	-	-	0	0	0	0	0	0	0	0	0	0	0	0	0	0	0	0	0	0	0	0	0	0	0	0	0	0	0	0	0	0	0	0	0	0	0	0	0	0	0	0	0
Thecc.01G020100	EG (66%U)	None	-	-	-	-	-	-	1	0	0	0	0	0	0	0	0	0	0	0	0	0	0	0	0	0	0	0	0	0	0	0	0	0	0	0	0	0	0	0	0	0	0	0	0	0	0	0	0
Thecc.01G020200	uncharacterized protein (76%P)	3	-	-	-	-	-	-	1	0	0	0	0	0	0	0	0	0	0	0	0	0	0	0	0	0	0	0	0	0	0	0	0	0	0	0	0	0	0	0	0	0	0	0	0	0	0	0	0
Thecc.01G020300	NA	None	-	-	-	-	-	-	0	0	0	0	0	0	0	0	0	0	0	0	0	0	0	0	0	0	0	0	0	0	0	0	0	0	0	0	0	0	0	0	0	0	0	0	0	0	0	0	0
Thecc.01G020400	YEATS family protein (77%P)	28	-	O	-	-	-	-	0	0	0	0	0	0	0	0	0	0	0	0	0	0	0	0	0	0	0	0	0	0	0	0	0	0	0	0	0	0	0	0	0	0	0	0	0	0	0	0	0
Thecc.01G020500	(1 of 3) PTHR31374:SF35 - AUXIN-INDUCED PROTEIN-RELATED	None	-	-	-	-	-	-	1	0	0	0	0	0	0	0	0	0	0	0	0	0	0	0	0	0	0	0	0	0	0	0	0	0	0	0	0	0	0	0	0	0	0	0	0	0	0	0	0
Thecc.01G020600	uncharacterized protein (44%P)	4	Z	-	-	-	-	-	0	0	0	0	0	0	0	0	0	0	0	0	0	0	0	0	0	0	0	0	0	0	0	0	0	0	0	0	0	0	0	0	0	0	0	0	0	0	0	0	0
Thecc.01G020700	Ribosomal protein L2 family (95%T)	1	-	-	-	-	-	-	1	0	0	0	0	0	0	0	0	0	0	0	0	0	0	0	0	0	0	0	0	0	0	0	0	0	0	0	0	0	0	0	0	0	0	0	0	0	0	0	0
Thecc.01G020800	Peptide methionine sulfoxide reductase family protein (72%T)	7	-	-	-	-	-	-	0	0	0	0	0	0	0	0	0	0	0	0	0	0	0	0	0	0	0	0	0	0	0	0	0	0	0	0	0	0	0	0	0	0	0	0	0	0	0	0	0
Thecc.01G020900	Peptidylprolyl cis/trans isomerase (76%P)	1	-	-	-	-	-	-	0	0	0	0	0	0	0	0	0	0	0	0	0	0	0	0	0	0	0	0	0	0	0	0	0	0	0	0	0	0	0	0	0	0	0	0	0	0	0	0	0
Thecc.01G021000	Zinc finger C-x8-C-x5-C-x3-H type family protein	6	Y	Y	Y	Y	Y	Y	0	0	0	0	0	0	0	0	0	0	0	0	0	0	0	0	0	0	0	0	0	0	0	0	0	0	0	0	0	0	0	1	0	0	0	0	0	0	0	0	0
Thecc.01G021100	NAD(P)-binding Rossmann-fold superfamily protein (86%T)	23	-	P	-	Y	Y	P	0	0	0	0	0	0	0	0	0	0	0	0	0	0	0	0	0	0	0	0	0	0	0	0	0	0	0	0	0	0	0	0	0	0	0	0	0	0	0	0	0
Thecc.01G021200	uncharacterized protein (73%P)	29	-	-	-	-	-	-	0	0	0	0	0	0	0	0	0	0	0	0	0	0	0	0	0	0	0	0	0	0	0	0	0	0	0	0	0	0	0	0	0	0	0	0	0	0	0	0	0
Thecc.01G021300	RNA-binding family protein (62%P)	4	-	-	-	-	-	-	0	0	0	0	0	0	0	0	0	0	0	0	0	0	0	0	0	0	0	0	0	0	0	0	0	0	0	0	0	0	0	0	0	0	0	0	0	0	0	0	0
Thecc.01G021400	Histone H1-3 (61%P)	22	Y	-	-	-	I	-	1	0	0	0	0	0	0	0	0	0	0	0	0	0	0	0	0	0	0	0	0	0	0	0	0	0	0	0	0	0	0	0	0	0	0	0	0	0	0	0	0
Thecc.01G021500	Histone superfamily protein (100%T)	10	Y	Y	Y	Y	Y	Y	0	0	0	0	0	0	0	0	0	0	0	0	0	0	0	0	0	0	0	0	0	0	0	0	1	0	0	0	0	0	0	0	0	0	0	0	0	0	0	0	0
Thecc.01G021600	Vascular related NAC-domain protein 1 (77%P)	4	-	C	-	U	-	U	1	0	0	0	0	0	0	0	0	0	0	0	0	0	1	0	0	0	0	0	0	0	0	0	1	0	0	0	0	0	0	0	0	0	0	0	0	0	0	0	1
Thecc.01G021700	3-oxo-5-alpha-steroid 4-dehydrogenase family protein	1	-	-	-	-	-	-	0	0	0	0	0	0	0	0	0	0	0	0	0	0	0	0	0	0	0	0	0	0	0	0	0	0	0	0	0	0	0	0	0	0	0	0	0	0	0	0	0
Thecc.01G021800	ATPase	7	-	-	-	-	-	-	0	0	0	0	0	0	0	0	0	0	0	0	0	0	0	0	0	0	0	0	0	0	0	0	0	0	0	0	0	0	0	0	0	0	0	0	0	0	0	0	0
Thecc.01G021900	uncharacterized protein (20%U)	None	-	-	-	-	-	-	0	0	0	0	0	0	0	0	0	0	0	0	0	0	0	0	0	0	0	0	0	0	0	0	0	0	0	0	0	0	0	0	0	0	0	0	0	0	0	0	0
Thecc.01G022000	Leucine-rich receptor-like protein kinase family protein (69%T)	14	-	-	-	U	-	-	1	0	0	0	0	0	0	0	0	0	0	0	0	0	0	0	0	0	0	0	0	0	0	0	0	0	0	0	0	0	0	0	0	0	0	0	0	0	0	0	0
Thecc.01G022100	ATP binding microtubule motor family protein	1	-	-	-	-	-	-	0	0	0	0	0	0	0	0	0	0	0	0	0	0	0	0	0	0	0	0	0	0	0	0	0	0	0	0	0	0	0	0	0	0	0	0	0	0	0	1	0
Thecc.01G022200	NA	None	-	-	-	-	-	-	0	0	0	0	0	0	0	0	0	0	0	0	0	0	0	0	0	0	0	0	0	0	0	0	0	0	0	0	0	0	0	0	0	0	0	0	0	0	0	0	0
Thecc.01G022300	uncharacterized protein	None	-	-	-	-	-	-	0	0	0	0	0	0	0	0	0	0	0	0	0	0	0	0	0	0	0	0	0	0	0	0	0	0	0	0	0	0	0	0	0	0	0	0	0	0	0	0	0
Thecc.01G022400	Lactoylglutathione lyase / glyoxalase I family protein (80%P)	25	-	Z	-	-	I	-	0	0	0	0	0	0	0	0	0	0	0	0	0	0	0	0	0	0	0	0	0	0	0	0	0	0	0	0	0	0	0	0	0	0	0	0	0	0	0	0	0
Thecc.01G022500	B-box type zinc finger family protein (78%P)	2	I	-	I	-	H	I	0	0	0	0	0	0	0	0	0	0	0	0	0	0	0	0	0	0	0	0	0	0	0	0	0	0	0	0	0	0	0	0	0	0	0	0	0	0	0	0	0
Thecc.01G022600	Serine carboxypeptidase S28 family protein (72%T)	7	-	-	-	-	-	-	1	0	0	0	0	0	0	0	0	0	0	0	0	0	0	0	0	0	0	0	0	0	0	0	0	0	0	0	0	0	0	0	0	0	0	0	0	0	0	0	0
Thecc.01G022700	Fructose-bisphosphate aldolase 2 (87%T)	13	H	-	Z	-	-	H	0	0	0	0	0	0	0	0	0	0	0	0	0	0	0	0	0	0	0	0	0	0	0	0	0	0	0	0	0	0	0	0	0	0	0	0	0	0	0	0	0
Thecc.01G022800	uncharacterized protein	None	-	-	-	-	-	-	0	0	0	0	0	0	0	0	0	0	0	0	0	0	0	0	0	0	0	0	0	0	0	0	0	0	0	0	0	0	0	0	0	0	0	0	0	0	0	0	0
Thecc.01G022900	uncharacterized protein (68%P)	1	Z	U	-	Z	Z	I	0	0	0	0	0	0	0	0	0	0	0	0	0	0	0	0	0	0	0	0	0	0	0	0	0	0	0	0	0	0	0	0	0	0	0	0	0	0	0	0	0
Thecc.01G023000	Pectin lyase-like superfamily protein (79%P)	None	-	-	-	-	-	-	1	0	0	0	0	0	0	0	0	0	0	0	0	0	0	0	0	0	0	0	0	0	0	0	0	0	0	0	0	0	0	0	0	0	0	0	0	0	0	0	0
Thecc.01G023100	uncharacterized protein (85%P)	12	R	-	-	-	-	R	0	0	0	0	0	0	0	0	0	0	0	0	0	0	0	0	0	0	0	0	0	0	0	0	0	0	0	0	0	0	0	0	0	0	0	0	0	0	0	0	0
Thecc.01G023200	Nuclear receptor binding set domain containing protein 1	10	Y	Y	Y	Y	Y	Y	0	0	0	0	0	0	0	0	0	0	0	0	0	0	0	0	0	0	0	0	0	0	0	0	0	0	0	0	0	0	0	0	0	0	0	0	0	0	0	0	0
Thecc.01G023300	Transmembrane and coiled-coil domain-containing protein 4 (70%P)	30	-	-	-	-	-	-	0	0	0	0	0	0	0	0	0	0	0	0	0	0	0	0	0	0	0	0	0	0	0	0	0	0	0	0	0	0	0	0	0	0	0	0	0	0	0	0	0
Thecc.01G023400	NA	31	-	-	-	-	-	-	0	0	0	0	0	0	0	0	0	0	0	0	0	0	0	0	0	0	0	0	0	0	0	0	0	0	0	0	0	0	0	0	0	0	0	0	0	0	0	0	0
Thecc.01G023500	uncharacterized protein (39%U)	4	-	-	-	-	-	-	0	0	0	0	0	0	0	0	0	0	0	0	0	0	0	0	0	0	0	0	0	0	0	0	0	0	0	0	0	0	0	0	0	0	0	0	0	0	0	0	0
Thecc.01G023600	(1 of 314) PF00067 - Cytochrome p450 (p450)	None	-	-	-	-	-	I	1	0	0	0	0	0	0	0	0	0	0	0	0	0	0	0	0	0	0	0	0	0	0	0	0	0	0	0	0	0	0	0	0	0	0	0	0	0	0	0	0
Thecc.01G023700	NA	4	-	-	-	W	O	-	0	0	0	0	0	0	0	0	0	0	0	0	0	0	0	0	0	0	0	0	0	0	0	0	0	0	0	0	0	0	0	0	0	0	0	0	0	0	0	0	0
Thecc.01G023800	uncharacterized protein (72%P)	4	-	-	R	O	R	-	0	0	0	0	0	0	0	0	0	0	0	0	0	0	0	0	0	0	0	0	0	0	0	0	0	0	0	0	0	0	0	0	0	0	0	0	0	0	0	0	0
Thecc.01G023900	Ferulic acid 5-hydroxylase 1 (73%T)	24	-	-	-	-	R	-	0	0	0	0	0	0	0	0	0	0	0	0	0	0	0	0	0	0	0	0	0	0	0	0	0	0	0	0	0	0	0	0	0	0	0	0	0	0	0	0	0
Thecc.01G024000	NA	None	-	-	-	-	-	-	1	0	0	0	0	0	0	0	0	0	0	0	0	0	0	0	0	0	0	0	0	0	0	0	0	0	0	0	0	0	0	0	0	0	0	0	0	0	0	0	0
Thecc.01G024200	GATA transcription factor 5	13	Y	Y	-	-	-	-	1	0	0	0	0	0	0	0	0	0	0	0	0	0	0	0	0	0	0	0	0	0	0	0	0	0	0	0	0	0	0	0	0	0	0	0	0	0	0	0	0
Thecc.01G024300	Leucine-rich repeat receptor-like protein kinase family protein (65%P)	32	-	-	-	-	-	-	0	0	0	0	0	0	0	0	0	0	0	0	0	0	0	0	0	0	0	0	0	0	0	0	0	0	0	0	0	0	0	0	0	0	0	0	0	0	0	0	0
Thecc.01G024400	Leucine-rich repeat (LRR) family protein (63%T)	2	-	-	-	-	-	-	0	0	0	0	0	0	0	0	0	0	0	0	0	0	0	0	0	0	0	0	0	0	0	0	0	0	0	0	0	0	0	0	0	0	0	0	0	0	0	0	0
Thecc.01G024500	Forkhead-associated domain-containing protein	7	-	Z	-	-	-	Z	0	0	0	0	0	0	0	0	0	0	0	0	0	0	0	0	0	0	0	0	0	0	0	0	0	0	0	0	0	0	0	0	0	0	0	0	0	0	0	1	0
Thecc.01G024600	MADS domain class transcription factor (60%U)	24	-	-	-	-	-	-	0	0	0	0	0	0	0	0	0	0	0	0	0	0	0	0	0	0	0	0	0	0	0	0	1	0	0	0	0	0	0	0	0	0	0	0	0	0	0	0	0
Thecc.01G024700	Aldehyde dehydrogenase family 3 member F1 (67%P)	1	-	-	I	W	-	H	0	0	0	0	0	0	0	0	0	0	0	0	0	0	0	0	0	0	0	0	0	0	0	0	0	0	0	0	0	0	0	0	0	0	0	0	0	0	0	0	0
Thecc.01G024800	uncharacterized protein (68%P)	22	Y	-	Y	Y	Y	Y	0	0	0	0	0	0	0	0	0	0	0	0	0	0	0	0	0	0	0	0	0	0	0	0	0	0	0	0	0	0	0	0	0	0	0	0	0	0	0	0	0
Thecc.01G024900	Glutaredoxin-1	1	-	-	-	-	-	-	0	0	0	0	0	0	0	0	0	0	0	0	0	0	0	0	0	0	0	0	0	0	0	0	0	0	0	0	0	0	0	0	0	0	0	0	0	0	0	0	0
Thecc.01G025000	S-adenosyl-L-methionine-dependent methyltransferases superfamily protein (64%P)	None	-	-	-	-	-	-	0	0	0	0	0	0	0	0	0	0	0	0	0	0	0	0	0	0	0	0	0	0	0	0	0	0	0	0	0	0	0	0	0	0	0	0	0	0	0	0	0
Thecc.01G025100	Lateral root primordium protein-related	21	-	-	-	-	-	-	0	0	0	0	0	0	0	0	0	0	0	0	0	0	0	0	0	0	0	0	0	0	0	0	0	0	0	0	0	0	0	0	0	0	0	0	0	0	0	0	0
Thecc.01G025200	unknown	None	-	-	-	-	-	-	0	0	0	0	0	0	0	0	0	0	0	0	0	0	0	0	0	0	0	0	0	0	0	0	0	0	0	0	0	0	0	0	0	0	0	0	0	0	0	0	0
Thecc.01G025300	unknown	None	-	-	-	-	-	-	0	0	0	0	0	0	0	0	0	0	0	0	0	0	0	0	0	0	0	0	0	0	0	0	0	0	0	0	0	0	0	0	0	0	0	0	0	0	0	0	0
Thecc.01G025400	FG-GAP repeat-containing protein (83%T)	4	-	-	-	-	R	-	0	0	0	0	0	0	0	0	0	0	0	0	0	0	0	0	0	0	0	0	0	0	0	0	0	0	0	0	0	0	0	0	0	0	0	0	0	0	0	0	0
Thecc.01G025500	Compromised recognition of TCV 1 protein (63%P)	4	-	-	-	-	-	-	1	0	0	0	0	0	0	0	0	0	0	0	0	0	0	0	0	0	0	0	0	0	0	0	0	0	0	0	0	0	0	0	0	0	0	0	0	0	0	0	0
Thecc.01G025600	Nodulin MtN21 /EamA-like transporter family protein (63%T)	24	-	U	-	-	-	-	1	0	0	0	0	0	0	0	0	0	0	0	0	0	0	0	0	0	0	0	0	0	0	0	1	0	0	0	0	0	0	0	0	0	0	0	0	0	0	0	0
Thecc.01G025700	RTE1 (64%T)	24	Y	-	-	-	Y	-	1	0	0	0	0	0	0	0	0	0	0	0	0	0	0	0	0	0	0	0	0	0	0	0	0	0	0	0	0	0	0	0	0	0	0	0	0	0	0	0	0
Thecc.01G025800	Thioredoxin H-type 1	31	P	-	-	-	-	Y	1	0	0	0	0	0	0	0	0	0	0	0	0	0	0	0	0	0	0	0	0	0	0	0	0	0	0	0	0	0	0	0	0	0	0	0	0	0	0	0	0
Thecc.01G025900	Beta-galactosidase 3 (84%T)	14	-	-	-	U	-	-	1	0	0	0	0	0	0	0	0	0	0	0	0	0	0	0	0	0	0	0	0	0	0	0	0	0	0	0	0	0	0	0	0	0	0	0	0	0	0	0	0
Thecc.01G026100	unknown	None	-	-	-	-	-	-	0	0	0	0	0	0	0	0	0	0	0	0	0	0	0	0	0	0	0	0	0	0	0	0	0	0	0	0	0	0	0	0	0	0	0	0	0	0	0	0	0
Thecc.01G026200	Ribosomal RNA adenine dimethylase family protein (61%P)	7	-	-	-	Z	-	-	1	0	0	0	0	0	0	0	0	0	0	0	0	0	0	0	0	0	0	0	0	0	0	0	0	0	0	0	0	0	0	0	0	0	0	0	0	0	0	0	0
Thecc.01G026300	NA	1	-	-	-	-	-	-	0	0	0	0	0	0	0	0	0	0	0	0	0	0	0	0	0	0	0	0	0	0	0	0	0	0	0	0	0	0	0	0	0	0	0	0	0	0	0	0	0
Thecc.01G026400	Cytochrome p450 superfamily protein (67%T)	13	-	H	-	Z	H	H	0	0	0	0	0	0	0	0	0	0	0	0	0	0	0	0	0	0	0	0	0	0	0	0	0	0	0	0	0	0	0	0	0	0	0	0	0	0	0	0	0
Thecc.01G026500	Methylthiotransferase (80%T)	1	-	-	-	Z	Z	-	0	0	0	0	0	0	0	0	0	0	0	0	0	0	0	0	0	0	0	0	0	0	0	0	0	0	0	0	0	0	0	0	0	0	0	0	0	0	0	0	0
Thecc.01G026600	FAD-linked oxidases family protein (73%T)	25	-	-	-	-	-	-	0	0	0	0	0	0	0	0	0	0	0	0	0	0	0	0	0	0	0	0	0	0	0	0	0	0	0	0	0	0	0	0	0	0	0	0	0	0	0	0	0
Thecc.01G026700	Ubiquitin-conjugating enzyme 16 (86%T)	18	Y	-	-	-	-	Y	1	0	0	0	0	0	0	0	0	0	0	0	0	0	0	0	0	0	0	0	0	0	0	0	0	0	0	0	0	0	0	0	0	0	0	0	0	0	0	0	0
Thecc.01G026800	Alpha/beta-Hydrolases superfamily protein (69%T)	31	Y	Y	Y	-	-	-	0	0	0	0	0	0	0	0	0	0	0	0	0	0	0	0	0	0	0	0	0	0	0	0	0	0	0	0	0	0	0	0	0	0	0	0	0	0	0	0	0
Thecc.01G026900	Disease resistance protein RPH8A	6	Y	Y	Y	Y	Y	Y	0	0	0	0	0	0	0	0	0	0	0	0	0	0	0	0	0	0	0	0	0	0	0	0	0	0	0	0	0	0	0	0	0	0	0	0	0	0	0	0	0
Thecc.01G027000	Folate transporter 1 (80%T)	1	-	-	-	-	-	-	0	0	0	0	0	0	0	0	0	0	0	0	0	0	0	0	0	0	0	0	0	0	0	0	0	0	0	0	0	0	0	0	0	0	0	0	0	0	0	0	0
Thecc.01G027100	50S ribosomal protein L7/L12	1	Z	-	-	-	-	-	0	0	0	0	0	0	0	0	0	0	0	0	0	0	0	0	0	0	0	0	0	0	0	0	0	0	0	0	0	0	0	0	0	0	0	0	0	0	0	0	0
Thecc.01G027200	Peroxidase superfamily protein (77%T)	4	R	Z	-	U	R	-	0	0	0	0	0	0	0	0	0	0	0	0	0	0	0	0	0	0	0	0	0	0	0	0	0	0	0	0	0	0	0	0	0	0	0	0	0	0	0	0	0
Thecc.01G027300	T-complex-associated testis-expressed protein 1 (65%P)	4	-	-	-	-	-	-	1	0	0	0	0	0	0	0	0	0	0	0	0	0	0	0	0	0	0	0	0	0	0	0	0	0	0	0	0	0	0	0	0	0	0	0	0	0	0	0	0
Thecc.01G027400	NA	30	-	-	-	-	-	-	0	0	0	0	0	0	0	0	0	0	0	0	0	0	0	0	0	0	0	0	0	0	0	0	0	0	0	0	0	0	0	0	0	0	0	0	0	0	0	0	0
Thecc.01G027500	UDP-Glycosyltransferase superfamily protein (75%P)	1	-	-	-	-	-	-	1	0	0	0	0	0	0	0	0	0	0	0	0	0	0	0	0	0	0	0	0	0	0	0	0	0	0	0	0	0	0	0	0	0	0	0	0	0	0	0	0
Thecc.01G027600	Pentatricopeptide repeat (PPR) superfamily protein (60%T)	1	-	-	-	-	-	-	0	0	0	0	0	0	0	0	0	0	0	0	0	0	0	0	0	0	0	0	0	0	0	0	0	0	0	0	0	0	0	0	0	0	0	0	0	0	0	0	0
Thecc.01G027700	(1 of 4) PF00257 - Dehydrin (Dehydrin)	None	-	-	-	-	-	-	0	0	0	0	0	0	0	0	0	0	0	0	0	0	0	0	0	0	0	0	0	0	0	0	0	0	0	0	0	0	0	0	0	0	0	0	0	0	0	0	0
Thecc.01G027800	p-loop containing nucleoside triphosphate hydrolases superfamily protein (63%P)	31	Y	U	-	-	-	-	0	0	0	0	0	0	0	0	0	0	0	0	0	0	0	0	0	0	0	0	0	0	0	0	0	0	0	0	0	0	0	0	0	0	0	0	0	0	0	0	0
Thecc.01G027900	p-loop containing nucleoside triphosphate hydrolases superfamily protein (63%P)	8	Y	U	-	-	-	-	1	0	0	0	0	0	0	0	0	0	0	0	0	0	0	0	0	0	0	0	0	0	0	0	0	0	0	0	0	0	0	0	0	0	0	0	0	0	0	0	0
Thecc.01G028000	uncharacterized protein (48%P)	1	I	-	-	-	I	-	1	0	0	0	0	0	0	0	0	0	0	0	0	0	0	0	0	0	0	0	0	0	0	0	0	0	0	0	0	0	0	0	0	0	0	0	0	0	0	0	0
Thecc.01G028100	Basic leucine-zipper 44	33	R	-	-	-	-	P	0	0	0	0	0	0	0	0	0	0	0	0	0	0	0	0	0	0	0	0	0	0	0	0	0	0	0	0	0	0	0	0	0	0	0	0	0	0	0	0	0
Thecc.01G028200	(1 of 2) PTHR38362:SF1 - CONSERVED PEPTIDE UPSTREAM OPEN READING FRAME 2-RELATED	24	-	-	-	-	R	R	0	0	0	0	0	0	0	0	0	0	0	0	0	0	0	0	0	0	0	0	0	0	0	0	0	0	0	0	0	0	0	0	0	0	0	0	0	0	0	0	0
Thecc.01G028300	MAP kinase 7 (88%T)	13	-	-	-	-	-	-	0	0	0	0	0	0	0	0	0	0	0	0	0	0	0	0	0	0	0	0	0	0	0	0	0	0	0	0	0	0	0	0	0	0	0	0	0	0	0	0	0
Thecc.01G028400	Basic helix-loop-helix DNA-binding superfamily protein	None	-	-	-	-	-	-	1	0	0	0	0	0	0	0	0	0	0	0	0	0	0	0	0	0	0	0	0	0	0	0	0	0	0	0	0	0	0	0	0	0	0	0	0	0	0	0	0
Thecc.01G028500	Sec14p-like phosphatidylinositol transfer family protein (64%P)	10	-	-	-	-	Y	-	0	0	0	0	0	0	0	0	0	0	0	0	0	0	0	0	0	0	0	0	0	0	0	0	0	0	0	0	0	0	0	0	0	0	0	0	0	0	0	1	0
Thecc.01G028600	Phosducin-like protein 3 (77%T)	3	-	-	-	-	-	-	0	0	0	0	0	0	0	0	0	0	0	0	0	0	0	0	0	0	0	0	0	0	0	0	0	0	0	0	0	0	0	0	0	0	0	0	0	0	0	0	0
Thecc.01G028700	Hopz-activated resistance 1 (61%T)	6	P	Y	Y	Y	P	Y	0	0	0	0	0	0	0	0	0	0	0	0	0	0	0	0	0	0	0	0	0	0	0	0	0	0	0	0	0	0	0	0	0	0	0	0	0	0	0	0	0
Thecc.01G028800	p-loop containing nucleoside triphosphate hydrolases superfamily protein (60%P)	27	-	-	-	Y	Y	Y	1	0	0	0	0	0	0	0	0	0	0	0	0	0	0	0	0	0	0	0	0	0	0	0	0	0	0	0	0	0	0	0	0	0	0	0	0	0	0	0	0
Thecc.01G028900	NA	None	-	-	-	-	-	-	0	0	0	0	0	0	0	0	0	0	0	0	0	0	0	0	0	0	0	0	0	0	0	0	0	0	0	0	0	0	0	0	0	0	0	0	0	0	0	0	0
Thecc.01G029000	(1 of 3) PTHR23070//PTHR23070:SF26 - BCS1 AAA-TYPE ATPASE // AAA-TYPE ATPASE LIKE PROTEIN	None	-	-	-	-	-	-	0	0	0	0	0	0	0	0	0	0	0	0	0	0	0	0	0	0	0	0	0	0	0	0	0	0	0	0	0	0	0	0	0	0	0	0	0	0	0	0	0
Thecc.01G029100	p-loop containing nucleoside triphosphate hydrolases superfamily protein	34	Y	O	Y	S	Y	Y	0	0	0	0	0	0	0	0	0	0	0	0	0	0	0	0	0	0	0	0	0	0	0	0	0	0	0	0	0	0	0	0	0	0	0	0	0	0	0	0	0
Thecc.01G029200	NA	None	-	-	-	-	-	-	0	0	0	0	0	0	0	0	0	0	0	0	0	0	0	0	0	0	0	0	0	0	0	0	0	0	1	0	0	0	0	0	0	0	0	0	0	0	0	0	0
Thecc.01G029300	uncharacterized protein	None	-	-	-	-	-	-	0	0	0	0	0	0	0	0	0	0	0	0	0	0	0	0	0	0	0	0	0	0	0	0	0	0	0	0	0	0	0	0	0	0	0	0	0	0	0	0	0
Thecc.01G029400	p-loop containing nucleoside triphosphate hydrolases superfamily protein	24	-	C	I	H	H	I	1	0	0	0	0	0	0	0	0	0	0	0	0	0	0	0	0	0	0	0	0	0	0	0	0	0	0	0	0	0	0	0	0	0	0	0	0	0	0	0	0
Thecc.01G029500	(1 of 6) PTHR23070:SF35 - AAA DOMAIN-CONTAINING PROTEIN-RELATED	None	-	-	-	-	-	-	0	0	0	0	0	0	0	0	0	0	0	0	0	0	0	0	0	0	0	0	0	0	0	0	0	0	0	0	0	0	0	0	0	0	0	0	0	0	0	0	0
Thecc.01G029600	(1 of 6) PTHR23070:SF35 - AAA DOMAIN-CONTAINING PROTEIN-RELATED	None	-	-	-	-	-	-	0	0	0	0	0	0	0	0	0	0	0	0	0	0	0	0	0	0	0	0	0	0	0	0	0	0	0	0	0	0	0	0	0	0	0	0	0	0	0	0	0
Thecc.01G029700	Cytochrome BC1 synthesis	26	I	Y	-	Y	-	Y	1	0	0	0	0	0	0	0	0	0	0	0	0	0	1	1	0	0	0	0	0	0	0	0	0	0	0	0	0	0	0	0	0	0	0	0	0	0	0	0	0
Thecc.01G029800	unknown	None	-	-	-	-	-	-	1	0	0	0	0	0	0	0	0	0	0	0	0	0	0	0	0	0	0	0	0	0	0	0	0	0	0	0	0	0	0	0	0	0	0	0	0	0	0	0	0
Thecc.01G029900	(1 of 2) 1.14.13.79 - Ent-kaurenoic acid oxidase	None	-	-	-	-	-	-	0	0	0	0	0	0	0	0	0	0	0	0	0	0	0	0	0	0	0	0	0	0	0	0	0	0	0	0	0	0	0	0	0	0	0	0	0	0	0	0	0
Thecc.01G030000	TIM-barrel signal transduction protein (75%P)	4	Z	-	-	Z	-	-	0	0	0	0	0	0	0	0	0	0	0	0	0	0	0	0	0	0	0	0	0	0	0	0	0	0	0	0	0	0	0	0	0	0	0	0	0	0	0	0	0
Thecc.01G030100	Heavy metal transport/detoxification superfamily protein	None	-	-	-	-	-	-	0	0	0	0	0	0	0	0	0	0	0	0	0	0	0	0	0	0	0	0	0	0	0	0	0	0	0	0	0	0	0	0	0	0	0	0	0	0	0	0	0
Thecc.01G030200	Salicylate O-methyltransferase (66%U)	33	-	-	-	-	-	-	0	0	0	0	0	0	0	0	0	0	0	0	0	0	0	0	0	0	0	0	0	0	0	0	0	0	0	0	0	0	0	0	0	0	0	0	0	0	0	0	0
Thecc.01G030300	S-adenosyl-L-methionine-dependent methyltransferases superfamily protein	None	-	-	-	-	-	-	1	0	0	0	0	0	0	0	0	0	0	0	0	0	0	0	0	0	0	0	0	0	0	0	0	0	0	0	0	0	0	0	0	0	0	0	0	0	0	0	0
Thecc.01G030400	Salicylate O-methyltransferase (63%U)	None	-	-	-	-	-	-	1	0	0	0	0	0	0	0	0	0	0	0	0	0	0	0	0	0	0	0	0	0	0	0	0	0	0	0	0	0	0	0	0	0	0	0	0	0	0	0	0
Thecc.01G030500	unknown	None	-	-	-	-	-	-	1	0	0	0	0	0	0	0	0	0	0	0	0	0	0	0	0	0	0	0	0	0	0	0	0	0	0	0	0	0	0	0	0	0	0	0	0	0	0	0	0
Thecc.01G030600	ADP-ribosylation factor A1F (90%T)	10	Y	S	Y	S	Y	Y	0	0	0	0	0	0	0	0	0	0	0	0	0	0	0	0	0	0	0	0	0	0	0	0	0	0	0	0	0	0	0	0	0	0	0	0	0	1	0	0	0
Thecc.01G030700	Phosphatidic acid phosphatase (PAP2) family protein	10	Y	S	U	S	-	U	0	0	0	0	0	0	0	0	0	0	0	0	0	0	0	0	0	0	0	0	0	0	0	0	0	0	0	0	0	0	0	0	0	0	0	0	0	0	0	0	0
Thecc.01G030800	Tetratricopeptide repeat (TPR)-like superfamily protein	None	-	-	-	-	-	-	0	0	0	0	0	0	0	0	0	0	0	0	0	0	0	0	0	0	0	0	0	0	0	0	0	0	0	0	0	0	0	0	0	0	0	0	0	0	0	0	0
Thecc.01G030900	(1 of 4) PTHR31009//PTHR31009:SF19 - S-ADENOSYL-L-METHIONINE:CARBOXYL METHYLTRANSFERASE FAMILY PROTEIN // METHYLTRANSFERASE-RELATED	None	-	-	-	-	-	-	0	0	0	0	0	0	0	0	0	0	1	0	0	0	0	0	0	0	0	0	0	0	0	0	0	0	0	0	0	0	0	0	0	0	0	0	0	0	0	0	0
Thecc.01G031000	uncharacterized protein (69%P)	None	-	-	-	-	-	-	0	0	0	0	0	0	0	0	0	0	0	0	0	0	0	0	0	0	0	0	0	0	0	0	0	0	0	0	0	0	0	0	0	0	0	0	0	0	0	0	0
Thecc.01G031100	S-adenosyl-L-methionine-dependent methyltransferases superfamily protein (64%T)	1	-	Z	-	W	R	-	1	0	0	0	0	0	0	0	0	0	0	0	0	0	0	0	0	0	0	0	0	0	0	0	0	0	0	0	0	0	0	0	0	0	0	0	0	0	0	0	0
Thecc.01G031200	TRNA--methyltransferase non-catalytic subunit trm6MTase subunit trm6	2	-	Z	Z	Z	-	Z	1	0	0	0	0	0	0	0	0	0	0	0	0	0	0	0	0	0	0	0	0	0	0	0	0	0	0	0	0	0	0	0	0	0	0	0	0	0	0	0	0
Thecc.01G031300	Phosphatidic acid phosphatase family protein	22	Y	Y	-	S	-	-	0	0	0	0	0	0	0	0	0	0	0	0	0	0	1	1	0	0	0	0	0	0	0	0	0	0	0	0	0	0	0	0	0	0	0	0	0	0	0	0	0
Thecc.01G031400	Tetratricopeptide repeat-like superfamily protein (62%P)	2	I	-	-	-	I	-	0	0	0	0	0	0	0	0	0	0	0	0	0	0	0	0	0	0	0	0	0	0	0	0	0	0	0	0	0	0	0	0	0	0	0	0	0	0	0	0	0
Thecc.01G031500	Glycosyl hydrolase superfamily protein (76%P)	1	H	Z	-	-	I	I	0	0	0	0	0	0	0	0	0	0	0	0	0	0	0	0	0	0	0	0	0	0	0	0	1	0	0	0	0	0	0	0	0	0	0	0	0	0	0	0	0
Thecc.01G031600	GTP-binding protein Era (77%P)	2	-	-	-	-	-	-	0	0	0	0	0	0	0	0	0	0	0	0	0	0	0	0	0	0	0	0	0	0	0	0	0	0	0	0	0	0	0	0	0	0	0	0	0	0	0	0	0
Thecc.01G031700	uncharacterized protein (50%P)	6	Y	Y	Y	S	Y	Y	1	0	0	0	0	0	0	0	0	0	0	0	0	0	0	0	0	0	0	0	0	0	0	0	0	0	0	0	0	0	0	0	0	0	0	0	0	0	0	0	0
Thecc.01G031800	uncharacterized protein (47%P)	6	P	P	P	Y	Y	Y	0	0	0	0	0	0	0	0	0	0	0	0	0	0	0	0	0	0	0	0	0	0	0	0	0	0	0	0	0	0	0	0	0	0	0	0	0	0	0	0	0
Thecc.01G031900	Dihydroflavonol-4-reductase	None	-	-	-	-	-	-	0	0	0	0	0	0	0	0	0	0	0	0	0	0	0	0	0	0	0	0	0	0	0	0	0	0	0	0	0	0	0	0	0	0	0	0	0	0	0	0	0
Thecc.01G032000	Chaperone DnaJ-domain superfamily protein	27	-	Y	-	S	-	Y	1	0	0	0	0	0	0	0	0	0	0	0	0	0	0	0	0	0	0	0	0	0	0	0	0	0	0	0	0	0	0	0	0	0	0	0	0	0	0	0	0
Thecc.01G032100	Gamma carbonic anhydrase 1	3	-	X	-	-	-	-	0	0	0	0	0	0	0	0	0	0	0	0	0	0	1	1	0	0	0	0	0	0	0	0	0	0	0	0	0	0	0	0	0	0	0	0	0	0	0	0	0
Thecc.01G032200	Soluble inorganic pyrophosphatase (87%P)	1	-	-	-	-	-	-	1	0	0	0	0	0	0	0	0	0	0	0	0	0	0	0	0	0	0	0	0	0	0	0	0	0	0	0	0	0	0	0	0	0	0	0	0	0	0	0	0
Thecc.01G032300	Endoplasmatic reticulum retrieval protein 1B (70%T)	7	-	-	-	-	-	-	1	0	0	0	0	0	0	0	0	0	0	0	0	0	0	0	0	0	0	0	0	0	0	0	0	0	0	0	0	0	0	0	0	0	0	0	0	0	0	0	0
Thecc.01G032400	ATPase family associated with various cellular activities	None	-	-	-	-	-	-	0	0	0	0	0	0	0	0	0	0	0	0	0	0	0	0	0	0	0	0	0	0	0	0	0	0	0	0	0	0	0	0	0	0	0	0	0	0	0	0	0
Thecc.01G032500	Isoflavone reductase-like protein 4 (71%U)	1	-	-	-	-	-	-	0	0	0	0	0	0	0	0	0	0	0	0	0	0	0	0	0	0	0	0	0	0	0	0	0	0	0	0	0	0	0	0	0	0	0	0	0	0	0	0	0
Thecc.01G032600	Alpha/beta-Hydrolases superfamily protein (74%T)	1	H	H	I	H	H	H	0	0	0	0	0	0	0	0	0	0	0	0	0	0	0	0	0	0	0	0	0	0	0	0	0	0	0	0	0	0	0	0	0	0	0	0	0	0	0	0	0
Thecc.01G032700	Alpha/beta-hydrolase domain-containing protein	1	-	Z	-	-	-	-	0	0	0	0	0	0	0	0	0	0	0	0	0	0	0	0	0	0	0	0	0	0	0	0	0	0	0	0	0	0	0	0	0	0	0	0	0	0	0	0	0
Thecc.01G032800	4-phosphopantetheine adenylyltransferase (76%T)	30	Y	-	-	-	-	-	1	0	0	0	0	0	0	0	0	0	0	0	0	0	0	0	0	0	0	0	0	0	0	0	0	0	0	0	0	0	0	0	0	0	0	0	0	0	0	0	0
Thecc.01G032900	Syntaxin	None	-	-	-	-	-	-	0	0	0	0	0	0	0	0	0	0	0	0	0	0	0	0	0	0	0	0	0	0	0	0	0	0	0	0	0	0	0	0	0	0	0	0	0	0	0	0	0
Thecc.01G033000	Tetratricopeptide repeat (TPR)-like superfamily protein (62%T)	16	-	-	-	-	-	-	1	0	0	0	0	0	0	0	0	0	0	0	0	0	0	0	0	0	0	0	0	0	0	0	0	0	0	0	0	0	0	0	0	0	0	0	0	0	0	0	0
Thecc.01G033100	(1 of 1) PTHR11122:SF12 - ALDOSE 1-EPIMERASE FAMILY PROTEIN	2	-	-	-	-	-	-	0	0	0	0	0	0	0	0	0	0	0	0	0	0	0	0	0	0	0	0	0	0	0	0	0	0	0	0	0	0	0	0	0	0	0	0	0	0	0	0	0
Thecc.01G033200	Laccase 11 (83%P)	None	-	-	-	-	-	-	1	0	0	0	0	0	0	0	0	0	0	0	0	0	0	0	0	0	0	0	0	0	0	0	0	0	0	0	0	0	0	0	0	0	0	0	0	0	0	0	0
Thecc.01G033300	Tubby-like F-box protein 5 (72%P)	1	-	Z	-	-	-	Z	0	0	0	0	0	0	0	0	0	0	0	0	0	0	0	0	0	0	0	0	0	0	0	0	0	0	0	0	0	0	0	0	0	0	0	0	0	0	0	0	0
Thecc.01G033400	Anaphase promoting complex 10 (86%T)	1	-	-	-	-	-	-	0	0	0	0	0	0	0	0	0	0	0	0	0	0	0	0	0	0	0	0	0	0	0	0	0	0	0	0	0	0	0	0	0	0	0	0	0	0	0	0	0
Thecc.01G033500	Basic helix-loop-helix DNA-binding superfamily protein	10	Y	I	-	Y	-	-	1	0	0	0	0	0	0	0	0	0	0	0	0	0	0	0	0	0	0	0	0	0	0	0	0	0	0	0	0	0	0	0	0	0	0	0	0	0	0	0	0
Thecc.01G033700	ARM repeat superfamily protein	11	Y	-	Y	-	-	-	1	0	0	0	0	0	0	0	0	0	0	0	0	0	0	0	0	0	0	0	0	0	0	0	0	0	0	0	0	0	0	0	0	0	0	0	0	0	0	0	0
Thecc.01G033800	RAD-like 6 (33%T)	None	-	-	-	-	-	-	0	0	0	0	0	0	0	0	0	0	0	0	0	0	0	0	0	0	0	0	0	0	0	0	0	0	0	0	0	0	0	0	0	0	0	0	0	0	0	0	0
Thecc.01G033900	AAA-type ATPase family protein (79%P)	13	-	-	-	U	-	U	1	0	0	0	0	0	0	0	0	0	0	0	0	0	0	0	0	0	0	0	0	0	0	0	0	0	0	0	0	0	0	0	0	0	0	0	0	0	0	0	0
Thecc.01G034000	Late embryogenesis abundant protein	11	Y	-	-	U	-	Y	0	0	0	0	0	0	0	0	0	0	0	0	0	0	0	0	0	0	0	0	0	0	0	0	0	0	0	0	0	0	0	0	0	0	0	0	0	0	0	0	0
Thecc.01G034100	(1 of 2) PTHR31948:SF15 - ZINC-FINGER HOMEODOMAIN PROTEIN 5	21	-	Z	-	-	Z	-	0	0	0	0	0	0	0	0	0	0	0	0	0	0	0	0	0	0	0	0	0	0	0	0	0	0	0	0	0	0	0	0	0	0	0	0	0	0	0	0	0
Thecc.01G034200	(1 of 2) K01247 - DNA-3-methyladenine glycosylase II (alkA)	9	Y	-	Y	Y	Y	G	0	0	0	0	0	0	0	0	0	0	0	0	0	0	0	0	0	0	0	0	0	0	0	0	0	0	0	0	0	0	0	0	0	0	0	0	0	0	0	0	0
Thecc.01G034300	Major facilitator superfamily protein (78%P)	17	P	X	-	-	-	-	1	0	0	0	0	0	0	0	0	0	0	0	0	0	0	0	0	0	0	0	0	0	0	0	0	0	0	0	0	0	0	0	0	0	0	0	0	0	0	0	0
Thecc.01G034400	Alpha/beta-Hydrolases superfamily protein (71%T)	21	-	-	-	-	Z	-	0	0	0	0	0	0	0	0	0	0	0	0	0	0	0	0	0	0	0	0	0	0	0	0	0	0	0	0	0	0	0	0	0	0	0	0	0	0	0	0	0
Thecc.01G034500	unknown	None	-	-	-	-	-	-	0	0	0	0	0	0	0	0	0	0	0	0	0	0	0	0	0	0	0	0	0	0	0	0	0	0	0	0	0	0	0	0	0	0	0	0	0	0	0	0	0
Thecc.01G034600	GATA type zinc finger transcription factor family protein (64%P)	None	-	-	-	-	-	-	1	0	0	0	0	0	0	0	0	0	0	0	0	0	0	0	0	0	0	0	0	0	0	0	1	0	0	0	0	0	0	0	0	0	0	0	0	0	0	0	0
Thecc.01G034700	uncharacterized protein (64%P)	1	Z	-	-	-	-	-	1	0	0	0	0	0	0	0	0	0	0	0	0	0	0	0	0	0	0	0	0	0	0	0	0	0	0	0	0	0	0	0	0	0	0	0	0	0	0	0	0
Thecc.01G034800	ADP-ribosylation factor family protein (89%T)	1	-	-	-	-	-	-	0	0	0	0	0	0	0	0	0	0	0	0	0	0	0	0	0	0	0	0	0	0	0	0	0	0	0	0	0	0	0	0	0	0	0	0	0	0	0	0	0
Thecc.01G034900	uncharacterized protein	None	-	-	-	-	-	-	1	0	0	0	0	0	0	0	0	0	0	0	0	0	0	0	0	0	0	0	0	0	0	0	0	0	0	0	0	0	0	0	0	0	0	0	0	0	0	0	0
Thecc.01G035000	Maf-like protein (73%P)	26	-	-	-	-	-	-	1	0	0	0	0	0	0	0	0	0	0	0	0	0	0	0	0	0	0	0	0	0	0	0	0	0	0	0	0	0	0	0	0	0	0	0	0	0	0	0	0
Thecc.01G035100	NA	None	-	-	-	-	-	-	0	0	0	0	0	0	0	0	0	0	0	0	0	0	0	0	0	0	0	0	0	0	0	0	0	0	0	0	0	0	0	0	0	0	0	0	0	0	0	0	1
Thecc.01G035200	uncharacterized protein	None	-	-	-	-	-	-	0	0	0	0	0	0	0	0	0	0	0	0	0	0	0	0	0	0	0	0	0	0	0	0	0	0	0	0	0	0	0	0	0	0	0	0	0	0	0	0	0
Thecc.01G035300	uncharacterized protein (82%P)	None	-	-	-	-	-	-	0	0	0	0	0	0	0	0	0	0	0	0	0	0	0	0	0	0	0	0	0	0	0	0	0	0	0	0	0	0	0	0	0	0	0	0	0	0	0	0	0
Thecc.01G035400	(1 of 6) PTHR24078:SF177 - PROTEIN DNJ-23-RELATED	None	-	-	U	-	-	-	0	0	0	0	0	0	0	0	0	0	0	0	0	0	0	0	0	0	0	0	0	0	0	0	0	0	0	0	0	0	0	0	0	0	0	0	0	0	0	0	0
Thecc.01G035500	FAD/NAD(P)-binding oxidoreductase family protein (71%T)	30	-	-	-	-	-	-	1	0	0	0	0	0	0	0	0	0	0	0	0	0	0	0	0	0	0	0	0	0	0	0	0	0	0	0	0	0	0	0	0	0	0	0	0	0	0	0	0
Thecc.01G035600	FAD/NAD(P)-binding oxidoreductase family protein (80%P)	4	-	-	-	-	-	O	0	0	0	0	0	0	0	0	0	0	0	0	0	0	0	0	0	0	0	0	0	0	0	0	0	0	0	0	0	0	0	0	0	0	0	0	0	0	0	0	0
Thecc.01G035700	Clathrin adaptor complex small chain family protein (90%T)	1	-	-	-	-	-	-	0	0	0	0	0	0	0	0	0	0	0	0	0	0	0	0	0	0	0	0	0	0	0	0	0	0	0	0	0	0	0	0	0	0	0	0	0	0	0	0	0
Thecc.01G035800	Methyltransferase family protein	1	-	-	-	Z	-	I	0	0	0	0	0	0	0	0	0	0	0	0	0	0	0	0	0	0	0	0	0	0	0	0	0	0	0	0	0	0	0	0	0	0	0	0	0	0	0	0	0
Thecc.01G035900	(1 of 1) PF00637//PF10367 - Region in Clathrin and VPS (Clathrin) // Vacuolar sorting protein 39 domain 2 (Vps39_2)	4	-	-	-	-	-	-	0	0	0	0	0	0	0	0	0	0	0	0	0	0	0	0	0	0	0	0	0	0	0	0	0	0	0	0	0	0	0	0	0	0	0	0	0	0	0	0	0
Thecc.01G036000	(1 of 1) PF00780//PF10366 - CNH domain (CNH) // Vacuolar sorting protein 39 domain 1 (Vps39_1)	None	-	-	-	-	-	-	0	0	0	0	0	0	0	0	0	0	0	0	0	0	0	0	0	0	0	0	0	0	0	0	0	0	0	0	0	0	0	0	0	0	0	0	0	0	0	0	0
Thecc.01G036100	uncharacterized protein (86%P)	1	-	-	-	-	-	-	1	0	0	0	0	0	0	0	0	0	0	0	0	0	1	1	0	0	0	0	0	0	0	0	0	0	0	0	0	0	0	0	0	0	0	0	0	0	0	0	0
Thecc.01G036200	Sec14p-like phosphatidylinositol transfer family protein (75%P)	6	P	Y	P	Y	P	Y	1	0	0	0	0	0	0	0	0	0	0	0	0	0	0	0	0	0	0	0	0	0	0	0	0	0	0	0	0	0	0	0	0	0	0	0	0	0	0	0	0
Thecc.01G036300	uncharacterized protein	30	R	-	-	-	-	-	0	0	0	0	0	0	0	0	0	0	0	0	0	0	0	0	0	0	0	0	0	0	0	0	0	0	0	0	0	0	0	0	0	0	0	0	0	0	0	0	0
Thecc.01G036400	uncharacterized protein	10	-	-	-	-	-	-	0	0	0	0	0	0	0	0	0	0	0	0	0	0	0	0	0	0	0	0	0	0	0	0	0	0	0	0	0	0	0	0	0	0	0	0	0	0	0	0	0
Thecc.01G036500	uncharacterized protein	10	-	-	-	-	Y	-	0	0	0	0	0	0	0	0	0	0	0	0	0	0	0	0	0	0	0	0	0	0	0	0	0	0	0	0	0	0	0	0	0	0	0	0	0	0	0	0	0
Thecc.01G036600	uncharacterized protein (57%P)	10	Y	-	-	Y	-	-	1	0	0	0	0	0	0	0	0	0	0	0	0	0	0	0	0	0	0	0	0	0	0	0	0	0	0	0	0	0	0	0	0	0	0	0	0	0	0	0	0
Thecc.01G036700	PPPDE thiol peptidase family protein	1	I	-	-	-	-	H	1	0	0	0	0	0	0	0	0	0	0	0	0	0	0	0	0	0	0	0	0	0	0	0	0	0	0	0	0	0	0	0	0	0	0	0	0	0	0	0	0
Thecc.01G036800	Succinate dehydrogenase 1-1 (89%T)	1	-	-	-	-	-	-	1	0	0	0	0	0	0	0	0	0	0	0	0	0	0	0	0	0	0	0	0	0	0	0	0	0	0	0	0	0	0	0	0	0	0	0	0	0	0	0	0
Thecc.01G036900	Cytochrome p450 superfamily protein (77%P)	1	Z	Z	Z	Z	Z	Z	1	0	0	0	0	0	0	0	0	0	0	0	0	0	0	0	0	0	0	0	0	0	0	0	0	0	0	0	0	0	0	0	0	0	0	0	0	0	0	0	0
Thecc.01G037000	uncharacterized protein (59%P)	28	-	-	-	-	-	-	1	0	0	0	0	0	0	0	0	0	0	0	0	0	0	0	0	0	0	0	0	0	0	0	0	0	0	0	0	0	0	0	0	0	0	0	0	0	0	0	0
Thecc.01G037100	Like COV 3 (72%T)	1	-	-	-	-	Z	-	0	0	0	0	0	0	0	0	0	0	0	0	0	0	0	0	0	0	0	0	0	0	0	0	0	0	0	0	0	0	0	0	0	0	0	0	0	0	0	0	0
Thecc.01G037200	Chromatin remodeling 1 (73%T)	2	Z	-	-	-	-	-	1	0	0	0	0	0	0	0	0	0	0	0	0	0	0	0	0	0	0	0	0	0	0	0	0	0	0	0	0	0	0	0	0	0	0	0	0	0	0	0	0
Thecc.01G037300	DNA-directed RNA polymerase (61%U)	25	-	-	-	-	U	H	1	0	0	0	0	0	0	0	0	0	0	0	0	0	0	0	0	0	0	0	0	0	0	0	0	0	0	0	0	0	0	0	0	0	0	0	0	0	0	0	0
Thecc.01G037400	U1 small nuclear ribonucleoprotein 70 kDa (76%P)	1	-	-	-	-	-	-	1	0	0	0	0	0	0	0	0	0	0	0	0	0	0	0	0	0	0	0	0	0	0	0	0	0	0	0	0	0	0	0	0	0	0	0	0	0	0	0	0
Thecc.01G037500	Roline-rich extensin-like receptor kinase 4 (65%P)	31	Y	-	-	-	Y	-	0	0	0	0	0	0	0	0	0	0	0	0	0	0	0	0	0	0	0	0	0	0	0	0	0	0	0	0	0	0	0	0	0	0	0	0	0	0	0	0	0
Thecc.01G037600	F-box family protein	10	Y	-	Y	Y	Y	Y	1	0	0	0	0	0	0	0	0	0	0	0	0	0	0	0	0	0	0	0	0	0	0	0	0	0	0	0	0	0	0	0	0	0	0	0	0	0	0	0	0
Thecc.01G037700	F-box family protein	1	-	-	-	Z	-	H	0	0	0	0	0	0	0	0	0	0	0	0	0	0	0	0	0	0	0	0	0	0	0	0	0	0	0	0	0	0	0	0	0	0	0	0	0	0	0	0	0
Thecc.01G037800	Anti-Muellerian hormone type-2 receptor (66%P)	1	-	-	-	Z	Z	-	0	0	0	0	0	0	0	0	0	0	0	0	0	0	0	0	0	0	0	0	0	0	0	0	0	0	0	0	0	0	0	0	0	0	0	0	0	0	0	0	0
Thecc.01G037900	Leucine-rich repeat family protein (70%P)	10	-	-	-	S	Y	Y	0	0	0	0	0	0	0	0	0	0	0	0	0	0	0	0	0	0	0	0	0	0	0	0	0	0	0	0	0	0	0	0	0	0	0	0	0	0	0	0	0
Thecc.01G038000	Plant-specific TFIIB-related protein (72%P)	2	-	-	-	-	-	-	1	0	0	0	0	0	0	0	0	0	0	0	0	0	0	0	0	0	0	0	0	0	0	0	0	0	0	0	0	0	0	0	0	0	0	0	0	0	0	0	0
Thecc.01G038100	Sugar transporter	1	-	-	-	-	-	-	1	0	0	0	0	0	0	0	0	0	0	0	0	0	0	0	0	0	0	0	0	0	0	0	0	0	0	0	0	0	0	0	0	0	0	0	0	0	0	0	0
Thecc.01G038200	(1 of 2) PTHR23500:SF154 - POLYOL TRANSPORTER 3-RELATED	16	-	-	-	-	-	-	0	0	0	0	0	0	0	0	0	0	0	0	0	0	0	0	0	0	0	0	0	0	0	0	0	0	0	0	0	0	0	0	0	0	0	0	0	0	0	0	0
Thecc.01G038300	(1 of 3) PTHR23500//PTHR23500:SF109 - FAMILY NOT NAMED // POLYOL TRANSPORTER 5	13	-	-	-	-	-	-	0	0	0	0	0	0	0	0	0	0	0	0	0	0	0	0	0	0	0	0	0	0	0	0	0	0	0	0	0	0	0	0	0	0	0	0	0	0	0	0	0
Thecc.01G038400	Spindle assembly abnormal protein 6 (80%P)	10	-	-	-	U	-	Y	0	0	0	0	0	0	0	0	0	0	0	0	0	0	0	0	0	0	0	0	0	0	0	0	0	0	0	0	0	0	0	0	0	0	0	0	0	0	0	0	0
Thecc.01G038500	Major facilitator superfamily protein (70%T)	31	Y	-	Y	X	-	X	0	0	0	0	0	0	0	0	0	0	0	0	0	0	0	0	0	0	0	0	0	0	0	0	0	0	0	0	0	0	0	0	0	0	0	0	0	0	0	0	0
Thecc.01G038700	Ovate family protein 7	10	-	-	-	Y	Y	-	0	0	0	0	0	0	0	0	0	0	0	0	0	0	0	0	0	0	0	0	0	0	0	0	0	0	0	0	0	0	0	0	0	0	0	0	0	0	0	0	0
Thecc.01G038800	RNA-binding family protein (84%P)	1	-	-	-	-	-	-	1	0	0	0	0	0	0	0	0	0	0	0	0	0	0	0	0	0	0	0	0	0	0	0	0	0	0	0	0	0	0	0	0	0	0	0	0	0	0	0	0
Thecc.01G038900	Tetratricopeptide repeat (TPR)-like superfamily protein (69%T)	21	-	-	-	-	-	-	0	0	0	0	0	0	0	0	0	0	0	0	0	0	0	0	0	0	0	0	0	0	0	0	0	0	0	0	0	0	0	0	0	0	0	1	0	0	0	0	0
Thecc.01G039000	Splicing factor U2af large subunit A (79%P)	7	-	-	-	-	-	-	1	0	0	0	0	0	0	0	0	0	0	0	0	0	0	0	0	0	0	0	0	0	0	0	0	0	0	0	0	0	0	0	0	0	0	0	0	0	0	0	0
Thecc.01G039100	Transcription regulators	1	-	-	-	-	-	-	1	0	0	0	0	0	0	0	0	0	0	0	0	0	0	0	0	0	0	0	0	0	0	0	0	0	0	0	0	0	0	0	0	0	0	0	0	0	0	0	0
Thecc.01G039200	C2H2-like zinc finger protein (70%P)	7	-	-	-	-	-	-	0	0	0	0	0	0	0	0	0	0	0	0	0	0	0	0	0	0	0	0	0	0	0	0	0	0	0	0	0	0	0	0	0	0	0	0	0	0	0	0	0
Thecc.01G039300	(1 of 6) PF00394//PF07731 - Multicopper oxidase (Cu-oxidase) // Multicopper oxidase (Cu-oxidase_2)	None	-	-	-	-	-	-	0	0	0	0	0	0	0	0	0	0	0	0	0	0	0	0	0	0	0	0	0	0	0	0	0	0	0	0	0	0	0	0	0	0	0	0	0	0	0	0	0
Thecc.01G039400	Phosphatase 2C family protein (60%P)	1	-	Z	-	Z	-	H	0	0	0	0	0	0	0	0	0	0	0	0	0	0	0	0	0	0	0	0	0	0	0	0	0	0	0	0	0	0	0	0	0	0	0	0	0	0	0	0	0
Thecc.01G039500	(1 of 1) PTHR31189//PTHR31189:SF7 - FAMILY NOT NAMED // cupin FAMILY PROTEIN	10	S	Y	Y	Y	S	S	0	0	0	0	0	0	0	0	0	0	0	0	0	0	0	0	0	0	0	0	0	0	0	0	0	0	0	0	0	0	0	0	0	0	0	0	0	0	0	0	0
Thecc.01G039600	unknown	None	-	-	-	-	-	-	0	0	0	0	0	0	0	0	0	0	0	0	0	0	0	0	0	0	0	0	0	0	0	0	1	0	0	0	0	0	0	0	0	0	0	0	0	0	0	0	0
Thecc.01G039700	(1 of 1) PTHR31636:SF53 - SCARECROW-LIKE PROTEIN 15	27	I	U	-	C	C	I	1	0	0	0	0	0	0	0	0	0	0	0	0	0	0	0	0	0	0	0	0	0	0	0	0	0	0	0	0	0	0	0	0	0	0	0	0	0	0	0	0
Thecc.01G039800	(1 of 2) PTHR12300//PTHR12300:SF60 - HVA22-LIKE PROTEINS // SUBFAMILY NOT NAMED	4	-	-	-	-	-	-	1	0	0	0	0	0	0	0	0	0	0	0	0	0	0	0	0	0	0	0	0	0	0	0	0	0	0	0	0	0	0	0	0	0	0	0	0	0	0	0	0
Thecc.01G039900	G-box binding factor 1 (67%P)	24	-	-	-	-	-	-	0	0	0	0	0	0	0	0	0	1	0	0	0	0	0	0	0	0	0	0	0	0	0	0	0	0	0	0	0	0	0	0	0	0	0	0	0	0	0	0	0
Thecc.01G040000	Serine/threonine-protein kinase HT1 (63%P)	None	-	-	-	-	-	-	1	0	0	0	0	0	0	0	0	0	0	0	0	0	0	0	0	0	0	0	0	0	0	0	0	0	0	0	0	0	0	0	0	0	0	0	0	0	0	0	0
Thecc.01G040100	Homeobox protein	22	-	U	-	U	U	-	1	0	0	0	0	0	0	0	0	0	0	0	0	0	0	0	0	0	0	0	0	0	0	0	0	0	0	0	0	0	0	0	0	0	1	1	1	0	0	0	0
Thecc.01G040200	Quinone reductase family protein (70%T)	10	Y	Y	Y	Y	S	Y	0	0	0	0	0	0	0	0	0	0	0	0	0	0	0	0	0	0	0	0	0	0	0	0	0	0	0	0	0	0	0	0	0	0	0	0	0	0	0	0	0
Thecc.01G040300	Aminopeptidase P1 (78%T)	3	-	-	-	-	-	Z	0	0	0	0	0	0	0	0	0	0	0	0	0	0	0	0	0	0	0	0	0	0	0	0	0	0	0	0	0	0	0	0	0	0	0	0	0	0	0	0	0
Thecc.01G040400	Anthocyanidin 3-O-glucosyltransferase 5	None	-	-	-	-	-	-	0	0	0	0	0	0	0	0	0	0	0	0	0	0	0	0	0	0	0	0	0	0	0	0	0	0	0	0	0	0	0	0	0	0	0	0	0	0	0	0	0
Thecc.01G040500	UDP-glucosyl transferase 72E1	None	-	-	-	-	-	-	0	0	0	0	0	0	0	0	0	0	0	0	0	0	0	0	0	0	0	0	0	0	0	0	0	0	0	0	0	0	0	0	0	0	0	0	0	0	0	0	0
Thecc.01G040600	UDP-glucosyl transferase 72E1	None	-	-	-	-	-	-	0	0	0	0	0	0	0	0	0	0	0	0	0	0	0	0	0	0	0	0	0	0	0	0	0	0	0	0	0	0	0	0	0	0	0	0	0	0	0	0	0
Thecc.01G040700	UDP-glucosyl transferase 72E1	None	-	-	-	-	-	-	1	0	0	0	0	0	0	0	0	0	0	0	0	0	0	0	0	0	0	0	0	0	0	0	0	0	0	0	0	0	0	0	0	0	0	0	0	0	0	0	0
Thecc.01G040800	Anthocyanidin 3-O-glucosyltransferase 5 (62%U)	None	-	-	-	-	-	-	1	0	0	0	0	0	0	0	0	0	0	0	0	0	0	0	0	0	0	0	0	0	0	0	0	0	0	0	0	0	0	0	0	0	0	0	0	0	0	0	1
Thecc.01G040900	Anthocyanidin 3-O-glucosyltransferase 5 (64%P)	None	-	-	-	-	-	-	0	0	0	0	0	0	0	0	0	0	0	0	0	0	0	0	0	0	0	0	0	0	0	0	0	0	0	0	0	0	0	0	0	0	0	0	0	0	0	0	0
Thecc.01G041000	uncharacterized protein	None	-	-	-	-	-	-	0	0	0	0	0	0	0	0	0	0	0	0	0	0	0	0	0	0	0	0	0	0	0	0	0	0	0	0	0	0	0	0	0	0	0	0	0	0	0	0	0
Thecc.01G041100	Anthocyanidin 3-O-glucosyltransferase 5 (66%P)	2	I	I	-	-	I	I	0	0	0	0	0	0	0	0	0	0	0	0	0	0	0	0	0	0	0	0	0	1	0	0	0	0	0	0	0	0	0	0	0	0	0	0	0	0	0	0	0
Thecc.01G041200	Anthocyanidin 3-O-glucosyltransferase 5 (61%P)	None	-	-	-	-	-	-	0	0	0	0	0	0	0	0	0	0	0	0	0	0	0	0	0	0	0	0	0	0	0	0	0	0	0	0	0	0	0	0	0	0	0	0	0	0	0	0	0
Thecc.01G041300	Brassinosteroid signaling positive regulator family protein (74%P)	10	Y	Y	-	Y	Y	Y	0	0	0	0	0	0	0	0	0	0	0	0	0	0	0	0	0	0	0	0	0	0	0	0	0	0	0	0	0	0	0	0	0	0	0	0	0	0	0	0	0
Thecc.01G041400	Major facilitator superfamily protein (69%T)	31	-	-	-	-	Y	-	1	0	0	0	0	0	0	0	0	0	0	0	0	0	0	0	0	0	0	0	0	0	0	0	0	0	0	0	0	0	0	0	0	0	0	0	0	0	0	0	0
Thecc.01G041500	RUB1 conjugating enzyme 1 (90%T)	7	Y	-	-	-	-	-	0	0	0	0	0	0	0	0	0	0	0	0	0	0	0	0	0	0	0	0	0	0	0	0	0	0	0	0	0	0	0	0	0	0	0	0	0	0	0	0	0
Thecc.01G041600	Dolichyl-diphosphooligosaccharide-protein glycosyltransferase 48kDa subunit family protein (77%P)	17	-	-	-	-	Y	P	0	0	0	0	0	0	0	0	0	0	0	0	0	0	0	0	0	0	0	0	0	0	0	0	0	0	0	0	0	0	0	0	0	0	0	0	0	0	0	0	0
Thecc.01G041700	Geranylgeranyl pyrophosphate synthase 1 (67%T)	1	-	-	-	Z	Z	-	0	0	0	0	0	0	0	0	0	0	0	0	0	0	0	0	0	0	0	0	0	0	0	0	0	0	0	0	0	0	0	0	0	0	0	0	0	0	0	0	0
Thecc.01G041800	uncharacterized protein (58%P)	6	Y	Y	Y	Y	Y	Y	0	0	0	0	0	0	0	0	0	0	0	0	0	0	0	0	0	0	0	0	0	0	0	0	0	0	0	0	0	0	0	0	0	0	0	0	0	0	0	0	0
Thecc.01G041900	uncharacterized protein	None	-	-	-	-	-	-	0	0	0	0	0	0	0	0	0	0	0	0	0	0	0	0	0	0	0	0	0	0	0	0	0	0	0	0	0	0	0	0	0	0	0	0	0	0	0	0	0
Thecc.01G042000	Tetratricopeptide repeat-like superfamily protein (60%P)	2	-	-	-	-	-	-	1	0	0	0	0	0	0	0	0	0	0	0	0	0	0	0	0	0	0	0	0	0	0	0	0	0	0	0	0	0	0	0	0	0	0	0	0	0	0	0	0
Thecc.01G042100	Coiled-coil domain-containing protein 109A	6	Y	Y	Y	Y	Y	Y	1	0	0	0	0	0	0	0	0	0	0	0	0	0	0	0	0	0	0	0	0	0	0	0	0	0	0	0	0	0	0	0	0	0	0	0	0	0	0	0	0
Thecc.01G042200	uncharacterized protein	6	Y	Y	Y	Y	Y	Y	0	0	0	0	0	0	0	0	0	0	0	0	0	0	0	0	0	0	0	0	0	0	0	0	0	0	0	0	0	0	0	0	0	0	0	0	0	0	0	0	0
Thecc.01G042300	GNS1/SUR4 membrane protein family (68%T)	27	A	I	-	U	Y	S	1	0	0	0	0	0	0	0	0	0	0	0	0	0	0	0	0	0	0	0	0	0	0	0	0	0	0	0	0	0	0	0	0	0	0	0	0	0	0	0	0
Thecc.01G042400	RING/U-box superfamily protein (67%P)	6	Y	Y	Y	Y	Y	Y	0	0	0	0	0	0	0	0	0	0	0	0	0	0	0	0	0	0	0	0	0	0	0	0	0	0	0	0	0	0	0	0	0	0	0	0	0	0	0	0	0
Thecc.01G042500	(1 of 20) 2.4.1.43 - Polygalacturonate 4-alpha-galacturonosyltransferase	10	S	S	-	S	S	S	0	0	0	0	0	0	0	0	0	0	0	0	0	0	1	0	0	0	0	0	0	0	0	0	0	0	0	0	0	0	0	0	0	0	0	0	0	0	0	0	0
Thecc.01G042600	PQ-loop repeat family protein / transmembrane family protein (66%T)	None	-	-	-	-	-	-	1	0	0	0	0	0	0	0	0	0	0	0	0	0	0	0	0	0	0	0	0	0	0	0	0	0	0	0	0	0	0	0	0	0	0	0	0	0	0	0	0
Thecc.01G042700	(1 of 2) PTHR10891//PTHR10891:SF568 - EF-hand calcium-binding DOMAIN CONTAINING PROTEIN // calcium-binding PROTEIN CML41-RELATED	6	Y	Y	Y	-	Y	Y	1	0	0	0	0	0	0	0	0	0	0	0	0	0	0	0	0	0	0	0	0	0	0	0	0	0	0	0	0	0	0	0	0	0	0	0	0	0	0	0	0
Thecc.01G042800	NA	None	-	-	-	-	-	-	0	0	0	0	0	0	0	0	0	0	0	0	0	0	0	0	0	0	0	0	0	0	0	0	0	0	0	0	0	0	0	0	0	0	0	0	0	0	0	0	0
Thecc.01G042900	Ribonuclease P protein subunit P38-related (60%P)	31	Y	-	Y	Y	Y	-	0	0	0	0	0	0	0	0	0	0	0	0	0	0	0	0	0	0	0	0	0	0	0	0	0	0	0	0	0	0	0	0	0	0	0	0	0	0	0	0	0
Thecc.01G043000	Kinase family protein / peptidoglycan-binding lysm domain-containing protein	6	Y	Y	P	Y	Y	Y	0	0	0	0	0	0	0	0	0	0	0	0	0	0	0	0	0	0	0	0	0	0	0	0	0	0	0	0	0	0	0	0	0	0	0	0	0	0	0	0	0
Thecc.01G043100	Serine-threonine protein kinase	8	-	-	-	-	-	-	0	0	0	0	0	0	0	0	0	0	0	0	0	0	0	0	0	0	0	0	0	0	0	0	0	0	0	0	0	0	0	0	0	0	0	0	0	0	0	0	0
Thecc.01G043200	LRR receptor-like serine/threonine-protein kinase	4	-	-	-	-	-	-	0	0	0	0	0	0	0	0	0	0	0	0	0	0	0	0	0	0	0	0	0	0	0	0	0	0	0	0	0	0	0	0	0	0	0	0	0	0	0	0	0
Thecc.01G043300	Tetratricopeptide repeat (TPR)-like superfamily protein	1	-	-	Z	-	-	-	0	0	0	0	0	0	0	0	0	0	0	0	0	0	0	0	0	0	0	0	0	0	0	0	0	0	0	0	0	0	0	0	0	0	0	0	0	0	0	0	0
Thecc.01G043400	DA1-related 1 (69%P)	1	-	-	-	W	-	-	1	0	0	0	0	0	0	0	0	0	0	0	0	0	0	0	0	0	0	0	0	0	0	0	0	0	0	0	0	0	0	0	0	0	0	0	0	0	0	0	0
Thecc.01G043600	NA	None	-	-	-	-	-	-	0	0	0	0	0	0	0	0	0	0	0	0	0	0	0	0	0	0	0	0	0	0	0	0	0	0	0	0	0	0	0	0	0	0	0	0	0	0	0	0	0
Thecc.01G043700	unknown	None	-	-	-	-	-	-	0	0	0	0	0	0	0	0	0	0	0	0	0	0	0	0	0	0	0	0	0	0	0	0	0	0	0	0	0	0	0	0	0	0	0	0	0	0	0	0	0
Thecc.01G043800	unknown	None	-	-	-	-	-	-	1	0	0	0	0	0	0	0	0	1	0	0	0	0	0	0	0	0	0	0	0	0	0	0	1	0	0	0	0	0	0	0	0	0	0	0	0	0	0	0	1
Thecc.01G043900	BEL1-like homeodomain protein 2 (62%P)	11	-	-	-	-	Y	-	0	0	0	0	0	0	0	0	0	0	0	0	0	0	0	0	0	0	0	0	0	0	0	0	0	0	0	0	0	0	0	0	0	0	0	0	0	0	0	0	0
Thecc.01G044000	Cell division protease ftsH (82%P)	1	-	Z	Z	Z	-	Z	0	0	0	0	0	0	0	0	0	0	0	0	0	0	0	0	0	0	0	0	0	0	0	0	0	0	0	0	0	0	0	0	0	0	0	0	0	0	0	0	0
Thecc.01G044100	(1 of 1) PF15071 - Transmembrane family 220, helix (TMEM220)	21	-	-	-	-	-	-	0	0	0	0	0	0	0	0	0	0	0	0	0	0	0	0	0	0	0	0	0	0	0	0	0	0	0	0	0	0	0	0	0	0	0	0	0	0	0	0	0
Thecc.01G044200	Nucleic acid binding	13	-	-	-	-	-	-	0	0	0	0	0	0	0	0	0	0	0	0	0	0	0	0	0	0	0	0	0	0	0	0	0	0	0	0	0	0	0	0	0	0	0	0	0	0	0	0	0
Thecc.01G044300	NA	None	-	-	-	-	-	-	0	0	0	0	0	0	0	0	0	0	0	0	0	0	0	0	0	0	0	0	0	0	0	0	0	0	0	0	0	0	0	0	0	0	0	0	0	0	0	0	0
Thecc.01G044400	G2484-1 protein	2	H	Z	-	U	-	-	1	0	0	0	0	0	0	0	0	0	0	0	0	0	0	0	0	0	0	0	0	0	0	0	0	0	0	0	0	0	0	0	0	0	0	0	0	0	0	0	0
Thecc.01G044500	uncharacterized protein (38%U)	27	U	-	-	-	U	-	0	0	0	0	0	0	0	0	0	0	0	0	0	0	0	0	0	0	0	0	0	0	0	0	0	0	0	0	0	0	0	0	0	0	0	0	0	0	0	0	0
Thecc.01G044600	CAP (70%P)	1	Z	Z	-	-	-	-	0	0	0	0	0	0	0	0	0	0	0	0	0	0	0	0	0	0	0	0	0	0	0	0	0	0	0	0	0	0	0	0	0	0	0	0	0	0	0	0	0
Thecc.01G044700	uncharacterized protein (54%P)	14	H	Z	-	U	I	I	0	0	0	0	0	0	0	0	0	0	0	0	0	0	0	0	0	0	0	0	0	0	0	0	0	0	0	0	0	0	0	0	0	0	0	0	0	0	0	0	0
Thecc.01G044900	unknown	None	-	-	-	-	-	-	0	0	0	0	0	0	0	0	0	0	0	0	0	0	0	0	0	0	0	0	0	0	0	0	0	0	0	0	0	0	0	0	0	0	0	0	0	0	0	0	0
Thecc.01G045000	HTH-type transcriptional regulator protein ptxE (67%P)	8	-	S	-	U	H	-	1	0	0	0	0	0	0	0	0	0	0	0	0	0	0	0	0	0	0	0	0	0	0	0	0	0	0	0	0	0	0	0	0	0	0	0	0	0	0	0	0
Thecc.01G045100	uncharacterized protein (40%P)	None	-	-	-	-	-	-	0	0	0	0	0	0	0	0	0	0	0	0	0	0	0	0	0	0	0	0	0	0	0	0	0	0	0	0	0	0	0	0	0	0	0	0	0	0	0	0	0
Thecc.01G045200	uncharacterized protein family protein (69%P)	6	Y	Y	Y	Y	Y	Y	0	0	0	0	0	0	0	0	0	0	0	0	0	0	0	0	0	0	0	0	0	0	0	0	0	0	0	0	0	0	0	0	0	0	0	0	0	0	0	0	0
Thecc.01G045300	Photosystem II subunit O-2 (81%T)	1	H	B	-	Z	H	H	1	0	0	0	0	0	0	0	0	0	0	0	0	0	1	0	0	0	0	0	0	0	0	0	0	0	1	0	1	0	0	0	0	0	0	0	0	0	0	0	0
Thecc.01G045400	Cold-regulated 413-plasma membrane 2 (79%T)	25	-	-	-	-	-	-	0	0	0	0	0	0	0	0	0	0	0	0	0	0	0	0	0	0	0	0	0	0	0	0	0	0	0	0	0	0	0	0	0	0	0	0	0	0	0	0	0
Thecc.01G045500	Phototropic-responsive NPH3 family protein (65%P)	13	R	-	-	-	-	-	0	0	0	0	0	0	0	0	0	0	0	0	0	0	0	0	0	0	0	0	0	0	0	0	0	0	0	0	0	0	0	0	0	0	0	0	0	0	0	0	0
Thecc.01G045600	NA	None	-	-	-	-	-	-	1	0	0	0	0	0	0	0	0	0	0	0	0	0	0	0	0	0	0	0	0	0	0	0	0	0	0	0	0	0	0	0	0	0	0	0	0	0	0	0	0
Thecc.01G045700	Tetratricopeptide repeat-like superfamily protein (60%P)	1	-	-	-	-	-	-	0	0	0	0	0	0	0	0	0	0	0	0	0	0	0	0	0	0	0	0	0	0	0	0	0	0	0	0	0	0	0	0	0	0	0	0	0	0	0	0	0
Thecc.01G045800	Synechocystis YCF37 (66%P)	1	-	-	-	-	-	-	0	0	0	0	0	0	0	0	0	0	0	0	0	0	0	0	0	0	0	0	0	0	0	0	0	0	0	0	0	0	0	0	0	0	0	0	0	0	0	0	0
Thecc.01G045900	Kinase superfamily protein (60%P)	6	Y	Y	Y	Y	Y	Y	0	0	0	0	0	0	0	0	0	0	0	0	0	0	0	0	0	0	0	0	0	0	0	0	0	0	0	0	0	0	0	0	0	0	0	0	0	0	0	0	0
Thecc.01G046000	uncharacterized protein (57%P)	1	-	-	-	-	-	-	1	0	0	0	0	0	0	0	0	0	0	0	0	0	0	0	0	0	0	0	0	0	0	0	0	0	0	0	0	0	0	0	0	0	0	0	0	0	0	0	0
Thecc.01G046100	uncharacterized protein (42%P)	23	S	-	R	-	S	-	1	0	0	0	0	0	0	0	0	0	0	0	0	0	0	0	0	0	0	0	0	0	0	0	0	0	0	0	0	0	0	0	0	0	0	0	0	0	0	0	0
Thecc.01G046200	(1 of 1) PTHR16166//PTHR16166:SF98 - VACUOLAR PROTEIN SORTING-ASSOCIATED PROTEIN VPS13 // SUBFAMILY NOT NAMED	4	-	-	-	Z	-	-	0	0	0	0	0	0	0	0	0	0	0	0	0	0	0	0	0	0	0	0	0	0	0	0	0	0	0	0	0	0	0	0	0	0	0	0	0	0	0	0	0
Thecc.01G046300	Transducin/WD40 repeat-like superfamily protein	None	-	-	Y	Y	Y	-	0	0	0	0	0	0	0	0	0	0	0	0	0	0	0	0	0	0	0	0	0	0	0	0	0	0	0	0	0	0	0	0	0	0	0	0	0	0	0	0	0
Thecc.01G046400	Extra-large G-protein 1 (65%T)	4	-	-	-	-	-	-	0	0	0	0	0	0	0	0	0	0	0	0	0	0	0	0	0	0	0	0	0	0	0	0	0	0	0	0	0	0	0	0	0	0	0	0	0	0	0	0	0
Thecc.01G046500	MRNA	2	-	-	-	-	-	-	0	0	0	0	0	0	0	0	0	0	0	0	0	0	0	0	0	0	0	0	0	0	0	0	0	0	0	0	0	0	0	0	0	0	0	0	0	0	0	0	0
Thecc.01G046600	DSBA oxidoreductase family protein (75%P)	None	-	-	-	-	-	-	0	0	0	0	0	0	0	0	0	0	0	0	0	0	0	0	0	0	0	0	0	0	0	0	0	0	0	0	0	0	0	0	0	0	0	0	0	0	0	0	0
Thecc.01G046700	Cytochrome p450 (71%P)	7	H	H	I	W	H	H	0	0	0	0	0	0	0	0	0	0	0	0	0	0	0	0	0	0	0	0	0	0	0	0	0	0	0	0	0	0	0	0	0	0	0	0	0	0	0	0	0
Thecc.01G046800	(1 of 5) PTHR24298//PTHR24298:SF172 - FAMILY NOT NAMED // CYTOCHROME p450 82C2-RELATED	30	Z	H	-	W	H	Z	0	0	0	0	0	0	0	0	0	0	0	0	0	0	0	0	0	0	0	0	0	0	0	0	0	0	0	0	0	0	0	0	0	0	0	0	0	0	0	0	0
Thecc.01G046900	AP2/B3-like transcriptional factor family protein	None	-	-	-	-	-	-	0	0	0	0	0	0	0	0	0	0	0	0	0	0	0	0	0	0	0	0	0	0	0	0	0	0	0	0	0	0	0	0	0	0	0	0	0	0	0	0	0
Thecc.01G047000	AP2/B3-like transcriptional factor family protein	None	-	-	-	-	-	-	0	0	0	0	0	0	0	0	0	0	0	0	0	0	0	0	0	0	0	0	0	0	0	0	0	0	0	0	0	0	0	0	0	0	0	0	0	0	0	0	0
Thecc.01G047100	AP2/B3-like transcriptional factor family protein	None	-	-	-	-	-	-	0	0	0	0	0	0	0	0	0	0	0	0	0	0	0	0	0	0	0	0	0	0	0	0	0	0	0	0	0	0	0	0	0	0	0	0	0	0	0	0	0
Thecc.01G047200	AP2/B3-like transcriptional factor family protein (9%T)	None	-	-	-	-	-	-	1	0	0	0	0	0	0	0	0	0	0	0	0	0	0	0	0	0	0	0	0	0	0	0	0	0	0	0	0	0	0	0	0	0	0	0	0	0	0	0	0
Thecc.01G047300	uncharacterized protein (39%P)	None	-	-	-	-	-	-	0	0	0	0	0	0	0	0	0	0	0	0	0	0	0	0	0	0	0	0	0	0	0	0	0	0	0	0	0	0	0	0	0	0	0	0	0	0	0	0	0
Thecc.01G047400	Prolyl oligopeptidase family protein (67%T)	4	I	-	-	-	-	-	0	0	0	0	0	0	0	0	0	0	0	0	0	0	0	0	0	0	0	0	0	0	0	0	0	0	0	0	0	0	0	0	0	0	0	0	0	0	0	0	0
Thecc.01G047500	(1 of 2) PTHR11757//PTHR11757:SF6 - PROTEASE FAMILY S9A OLIGOPEPTIDASE // PROLYL OLIGOPEPTIDASE FAMILY PROTEIN	1	-	-	-	Z	-	H	0	0	0	0	0	0	0	0	0	0	0	0	0	0	0	0	0	0	0	0	0	0	0	0	0	0	0	0	0	0	0	0	0	0	0	0	0	0	0	0	0
Thecc.01G047600	Pyridoxal phosphate-dependent transferases superfamily protein (74%P)	4	-	-	-	-	-	-	1	0	0	0	0	0	0	0	0	0	0	0	0	0	0	0	0	0	0	0	0	0	0	0	0	0	0	0	0	0	0	0	0	0	0	0	0	0	0	0	0
Thecc.01G047700	Zinc-finger domain of monoamine-oxidase A repressor R1	14	I	-	-	-	-	-	0	0	0	0	0	0	0	0	0	0	0	0	0	0	0	0	0	0	0	0	0	0	0	0	0	0	0	0	0	0	0	0	0	0	0	0	0	0	0	0	0
Thecc.01G047800	Ankyrin repeat-containing protein (83%P)	9	-	-	U	U	-	U	0	0	0	0	0	0	0	0	0	0	0	0	0	0	0	0	0	0	0	0	0	0	0	0	0	0	0	0	0	0	0	0	0	0	0	0	0	0	0	0	0
Thecc.01G047900	Dof-type zinc finger DNA-binding family protein	14	-	-	-	-	-	-	1	0	0	0	0	0	0	0	0	0	0	0	0	0	0	0	0	0	0	0	0	0	0	0	0	0	0	0	0	0	0	0	0	0	0	0	0	0	0	0	0
Thecc.01G048000	uncharacterized protein	None	-	-	-	-	-	-	1	0	0	0	0	0	0	0	0	0	0	0	0	0	0	0	0	0	0	0	0	0	0	0	0	0	0	0	0	0	0	0	0	0	0	0	0	0	0	0	0
Thecc.01G048100	Hydroxyproline-rich glycoprotein family protein (74%P)	1	-	-	-	Z	-	Z	1	0	0	0	0	0	0	0	0	0	0	0	0	0	0	0	0	0	0	0	0	0	0	0	0	0	0	0	0	0	0	0	0	0	0	0	0	0	0	0	0
Thecc.01G048200	(1 of 199) PF01535//PF13041 - PPR repeat (PPR) // PPR repeat family (PPR_2)	7	-	-	-	-	-	-	0	0	0	0	0	0	0	0	0	0	0	0	0	0	0	0	0	0	0	0	0	0	0	0	0	0	0	0	0	0	0	0	0	0	0	0	0	0	0	0	0
Thecc.01G048300	Golgin candidate 6 (75%P)	1	-	Z	-	Z	-	-	0	0	0	0	0	0	0	0	0	0	0	0	0	0	0	0	0	0	0	0	0	0	0	0	0	0	0	0	0	0	0	0	0	0	0	0	0	0	0	0	0
Thecc.01G048400	(1 of 3) PTHR10992//PTHR10992:SF56 - ALPHA/BETA HYDROLASE FOLD-CONTAINING PROTEIN // METHYLESTERASE 4-RELATED	1	-	-	-	-	R	Z	1	0	0	0	0	0	0	0	0	0	0	0	0	0	0	0	0	0	0	0	0	0	0	0	0	0	0	0	0	0	0	0	0	0	0	0	0	0	0	0	0
Thecc.01G048500	Methyl esterase 10	1	Z	W	-	-	R	-	1	0	0	0	0	0	0	0	0	0	0	0	0	0	0	0	0	0	0	0	0	0	0	0	0	0	0	0	0	0	0	0	0	0	0	0	0	0	0	0	0
Thecc.01G048600	Methyl esterase 10	25	-	-	-	-	-	-	0	0	0	0	0	0	0	0	0	0	0	0	0	0	0	0	0	0	0	0	0	0	0	0	0	0	0	0	0	0	0	0	0	0	0	0	0	0	0	0	0
Thecc.01G048700	Methyl esterase 1	2	-	H	-	Z	-	I	0	0	0	0	0	0	0	0	0	0	0	0	0	0	0	0	0	0	0	0	0	0	0	0	0	0	0	0	0	0	0	0	0	0	0	0	0	0	0	0	0
Thecc.01G048800	MybPA2	None	-	-	-	-	-	-	0	0	0	0	0	0	0	0	0	0	0	0	0	0	0	0	0	0	0	0	0	0	0	0	0	0	0	0	0	0	0	0	0	0	0	0	0	0	0	0	0
Thecc.01G048900	NA	None	-	-	-	-	-	-	0	0	0	0	0	0	0	0	0	0	0	0	0	0	0	0	0	0	0	0	0	0	0	0	0	0	0	0	0	0	0	0	0	0	0	0	0	0	0	0	0
Thecc.01G049000	Methyl esterase 3	11	Y	-	Y	-	P	-	0	0	0	0	0	0	0	0	0	0	0	0	0	0	0	0	0	0	0	0	0	0	0	0	0	0	0	0	0	0	0	0	0	0	0	0	0	0	0	0	0
Thecc.01G049100	Methyl esterase 6	28	M	O	X	O	M	O	0	0	0	0	0	0	0	0	0	0	0	0	0	0	0	0	0	0	0	0	0	0	0	0	0	0	0	0	0	0	0	0	0	0	0	1	0	0	0	0	0
Thecc.01G049200	Salicylic acid-binding protein 2	26	-	-	-	-	-	-	1	0	0	0	0	0	0	0	0	0	0	0	0	0	0	0	0	0	0	0	0	0	0	0	0	0	0	0	0	0	0	0	0	0	0	0	0	0	0	0	0
Thecc.01G049300	Salicylic acid-binding protein 2 (66%U)	21	-	-	-	-	-	-	0	0	0	0	0	0	0	0	0	0	0	0	0	0	0	0	0	0	0	0	0	0	0	0	0	0	0	0	0	0	0	0	0	0	0	0	0	0	0	0	0
Thecc.01G049400	Methyl esterase 10	None	-	-	-	-	-	-	0	0	0	0	0	0	0	0	0	0	0	0	0	0	0	0	0	0	0	0	0	0	0	0	0	0	0	0	0	0	0	0	0	0	0	0	0	0	0	0	0
Thecc.01G049500	Methyl esterase 10	21	Z	-	-	-	R	-	1	0	0	0	0	0	0	0	0	0	0	0	0	0	0	0	0	0	0	0	0	0	0	0	0	0	0	0	0	0	0	0	0	0	0	0	0	0	0	0	0
Thecc.01G049600	Methyl esterase 10	10	Y	Y	S	S	S	A	1	0	0	0	0	0	0	0	0	0	0	0	0	0	0	0	0	0	0	0	0	0	0	0	0	0	0	0	0	0	0	0	0	0	0	0	0	0	0	0	0
Thecc.01G049700	uncharacterized protein (78%P)	1	-	-	-	-	-	-	1	0	0	0	0	0	0	0	0	0	0	0	0	0	0	0	0	0	0	0	0	0	0	0	0	0	0	0	0	0	0	0	0	0	0	0	0	0	0	0	0
Thecc.01G049800	F-box family protein (66%U)	1	-	U	-	-	-	I	0	0	0	0	0	0	0	0	0	0	0	0	0	0	0	0	0	0	0	0	0	0	0	0	0	0	0	0	0	0	0	0	0	0	0	0	0	0	0	0	0
Thecc.01G049900	SKU5 similar 16 (71%T)	8	-	-	-	-	-	-	0	0	0	0	0	0	0	0	0	0	0	0	0	0	0	0	0	0	0	0	0	0	0	0	0	0	0	0	0	0	0	0	0	0	0	0	0	0	0	0	0
Thecc.01G050000	SKU5 similar 17 (74%T)	16	-	Y	-	U	-	S	1	0	0	0	0	0	0	0	0	0	0	0	0	0	0	0	0	0	0	0	0	0	0	0	0	0	0	0	0	0	0	0	0	0	0	0	0	0	0	0	0
Thecc.01G050100	(1 of 2) PTHR10994:SF86 - RETICULON-LIKE PROTEIN B13	10	S	S	Y	Y	S	S	0	0	0	0	0	0	0	0	0	0	0	0	0	0	0	0	0	0	0	0	0	0	0	0	0	0	0	0	0	0	0	0	0	0	0	0	0	0	0	0	0
Thecc.01G050200	Reticulan like protein B13 (15%T)	10	Y	Y	-	Y	Y	Y	0	0	0	0	0	0	0	0	0	0	0	0	0	0	0	0	0	0	0	0	0	0	0	0	0	0	0	0	0	0	0	0	0	0	0	0	0	0	0	0	0
Thecc.01G050300	Pentatricopeptide repeat (PPR) superfamily protein (64%T)	4	-	-	-	-	-	-	0	0	0	0	0	0	0	0	0	0	0	0	0	0	0	0	0	0	0	0	0	0	0	0	0	0	0	0	0	0	0	0	0	0	0	0	0	0	0	0	0
Thecc.01G050400	Nbs-lrr resistance protein	2	-	-	-	-	-	-	0	0	0	0	0	0	0	0	0	0	0	0	0	0	0	0	0	0	0	0	0	0	0	0	0	0	0	0	0	0	0	0	0	0	0	0	0	0	0	0	0
Thecc.01G050500	Sucrose nonfermenting 1(SNF1)-related protein kinase 2.3 (82%T)	1	-	-	-	-	-	-	1	0	0	0	0	0	0	0	0	0	0	0	0	0	0	0	0	0	0	0	0	0	0	0	0	0	0	0	0	0	0	0	0	0	0	0	0	0	0	0	0
Thecc.01G050600	SWIB complex BAF60b domain-containing protein	10	Y	Y	-	S	A	Y	0	0	0	0	0	0	0	0	0	0	0	0	0	0	0	0	0	0	0	0	0	0	0	0	0	0	0	0	0	0	0	0	0	0	0	0	0	0	0	0	0
Thecc.01G050700	Homeodomain-like superfamily protein	19	-	-	-	-	I	-	0	0	0	0	0	0	0	0	0	0	0	0	0	0	0	0	0	0	0	0	0	0	0	0	0	0	0	0	0	0	0	0	0	0	0	0	0	0	0	0	0
Thecc.01G050800	Plasma membrane	4	-	Z	-	-	-	-	1	0	0	0	0	0	0	0	0	0	0	0	0	0	0	0	0	0	0	0	0	0	0	0	0	0	0	0	0	0	0	0	0	0	0	0	0	0	0	0	0
Thecc.01G050900	ASYMMETRIC LEAVES 2-like 1 (65%P)	6	Y	Y	Y	Y	Y	Y	1	0	0	0	0	0	0	0	0	0	0	0	0	0	0	0	0	0	0	0	0	0	0	0	0	0	0	0	0	0	0	0	0	0	0	0	0	0	0	0	0
Thecc.01G051000	Ribosomal protein L25/Gln-tRNA synthetase	1	-	-	-	-	-	-	0	0	0	0	0	0	0	0	0	0	0	0	0	0	0	0	0	0	0	0	0	0	0	0	0	0	0	0	0	0	0	0	0	0	0	0	0	0	0	0	0
Thecc.01G051100	Mitogen-activated protein kinase kinase kinase 5 (60%P)	10	Y	Y	Y	Y	Y	Y	0	0	0	0	0	0	0	0	0	0	0	0	0	0	0	0	0	0	0	0	0	0	0	0	0	0	0	0	0	0	0	0	0	0	0	0	0	0	0	0	1
Thecc.01G051200	NA	None	-	-	-	-	-	-	0	0	0	0	0	0	0	0	0	0	0	0	0	0	0	0	0	0	0	0	0	0	0	0	0	0	0	0	0	0	0	0	0	0	0	0	0	0	0	0	0
Thecc.01G051300	uncharacterized protein (54%P)	3	-	-	-	-	-	-	0	0	0	0	0	0	0	0	0	0	0	0	0	0	0	0	0	0	0	0	0	0	0	0	0	0	0	0	0	0	0	0	0	0	0	0	0	0	0	0	0
Thecc.01G051400	Peroxidase superfamily protein (69%P)	17	-	W	-	-	-	W	0	0	0	0	0	0	0	0	0	0	0	0	0	0	0	0	0	0	0	0	0	0	0	0	0	0	0	0	0	0	0	0	0	0	0	0	0	0	0	0	0
Thecc.01G051500	Peptidyl-prolyl cis-trans isomerase / cyclophilin-40 / rotamase (79%P)	7	Z	-	-	-	Z	-	1	0	0	0	0	0	0	0	0	0	0	0	0	0	0	0	0	0	0	0	0	0	0	0	0	0	0	0	0	0	0	0	0	0	0	0	0	0	0	0	0
Thecc.01G051600	uncharacterized protein (50%P)	None	-	-	-	-	R	-	0	0	0	0	0	0	0	0	0	0	0	0	0	0	0	0	0	0	0	0	0	0	0	0	0	0	0	0	0	0	0	0	0	0	0	0	0	0	0	0	0
Thecc.01G051700	Phospholipase A 2A	None	-	-	-	-	-	-	0	0	0	0	0	0	0	0	0	0	0	0	0	0	0	0	0	0	0	0	0	0	0	0	0	0	0	0	0	0	0	0	0	0	0	0	0	0	0	0	0
Thecc.01G051800	Phospholipase A 2A	19	-	-	Y	-	C	-	0	0	0	0	0	0	0	0	0	0	0	0	0	0	0	0	0	0	0	0	0	0	0	0	0	0	0	0	0	0	0	0	0	0	0	0	0	0	0	0	0
Thecc.01G051900	(1 of 1) PTHR23029//PTHR23029:SF51 - PHOSPHOGLYCERATE MUTASE // PHOSPHOGLYCERATE MUTASE	33	Y	-	U	-	S	-	0	0	0	0	0	0	0	0	0	0	0	0	0	0	0	0	0	0	0	0	0	0	0	0	0	0	0	0	0	0	0	0	0	0	0	0	0	0	0	0	0
Thecc.01G052000	CDPK-related kinase (80%T)	10	Y	Y	Y	S	Y	Y	1	0	0	0	0	0	0	0	0	0	0	0	0	0	0	0	0	0	0	0	0	0	0	0	0	0	1	0	0	0	0	0	0	0	0	0	0	0	0	0	0
Thecc.01G052100	SAP domain-containing protein	7	-	-	-	-	-	-	0	0	0	0	0	0	0	0	0	0	0	0	0	0	0	0	0	0	0	0	0	0	0	0	0	0	0	0	0	0	0	0	0	0	0	0	0	0	0	0	0
Thecc.01G052200	NAD(P)-binding Rossmann-fold superfamily protein (77%P)	None	-	-	-	-	-	-	1	0	0	0	0	0	0	0	0	0	0	0	0	0	0	0	0	0	0	0	0	0	0	0	0	0	0	0	0	0	0	0	0	0	0	0	0	0	0	0	0
Thecc.01G052300	unknown	None	-	-	-	-	-	-	1	0	0	0	0	0	0	0	0	0	0	0	0	0	0	0	0	0	0	0	0	0	0	0	0	0	0	0	0	0	0	0	0	0	0	0	0	0	0	1	0
Thecc.01G052400	Transducin/WD40 repeat-like superfamily protein (74%T)	4	-	-	-	-	-	-	1	0	0	0	0	0	0	0	0	0	0	0	0	0	0	0	0	0	0	0	0	0	0	0	0	0	0	0	0	0	0	0	0	0	0	0	0	0	0	0	0
Thecc.01G052500	uncharacterized protein (65%P)	13	-	-	-	-	-	-	1	0	0	0	0	0	0	0	0	0	0	0	0	0	0	0	0	0	0	0	0	0	0	0	0	0	0	0	0	0	0	0	0	0	0	0	0	0	0	0	0
Thecc.01G052600	uncharacterized protein	None	-	-	-	-	-	-	1	0	0	0	0	0	0	0	0	0	0	0	0	0	0	0	0	0	0	0	0	0	0	0	0	0	0	0	0	0	0	0	0	0	0	0	0	0	0	0	0
Thecc.01G052700	O-Glycosyl hydrolases family 17 protein	4	-	-	-	-	-	Z	0	0	0	0	0	0	0	0	0	0	0	0	0	0	0	0	0	0	0	0	0	0	0	0	0	0	0	0	0	0	0	0	0	0	0	0	0	0	0	0	0
Thecc.01G052900	uncharacterized protein	6	Y	Y	-	S	Y	Y	1	0	0	0	0	0	0	0	0	0	0	0	0	0	1	0	0	0	0	0	0	0	0	0	0	0	0	0	0	0	0	0	0	0	0	0	0	0	0	0	0
Thecc.01G053000	NA	None	-	-	-	-	-	-	0	0	0	0	0	0	0	0	0	0	0	0	0	0	0	0	0	0	0	0	0	0	0	0	0	0	0	0	0	0	0	0	0	0	0	0	0	0	0	0	0
Thecc.01G053100	unknown	6	P	Y	Y	P	S	P	0	0	0	0	0	0	0	0	0	0	0	0	0	0	0	0	0	0	0	0	0	0	0	0	0	0	0	0	0	0	0	0	0	0	0	0	0	0	0	0	0
Thecc.01G053200	TRNA Delta(2)-isopentenylpyrophosphate transferase	None	-	-	-	-	-	-	0	0	0	0	0	0	0	0	0	0	0	0	0	0	0	0	0	0	0	0	0	0	0	0	0	0	0	0	0	0	0	0	0	0	0	0	0	0	0	0	0
Thecc.01G053300	uncharacterized protein (40%P)	11	-	-	-	S	-	Y	1	0	0	0	0	0	0	0	0	0	0	0	0	0	0	0	0	0	0	0	0	0	0	0	0	0	0	0	0	0	0	0	0	0	0	0	0	0	0	0	0
Thecc.01G053400	uncharacterized protein (45%P)	None	-	-	-	S	-	-	0	0	0	0	0	0	0	0	0	0	0	0	0	0	0	0	0	0	0	0	0	0	0	0	0	0	0	0	0	0	0	0	0	0	0	0	0	0	0	0	0
Thecc.01G053500	p-loop containing nucleoside triphosphate hydrolases superfamily protein (73%T)	6	Y	-	Y	Y	Y	Y	0	0	0	0	0	0	0	0	0	0	0	0	0	0	0	0	0	0	0	0	0	0	0	0	0	0	0	0	0	0	0	0	0	0	0	0	0	0	0	0	0
Thecc.01G053600	Acyl transferase/acyl hydrolase/lysophospholipase superfamily protei (62%T)	21	-	-	-	U	-	-	0	0	0	0	0	0	0	0	0	0	0	0	0	0	0	0	0	0	0	0	0	0	0	0	0	0	0	0	0	0	0	0	0	0	0	0	0	0	0	0	0
Thecc.01G053700	C-terminal LisH motif (65%P)	30	-	-	-	-	-	-	0	0	0	0	0	0	0	0	0	0	0	0	0	0	0	0	0	0	0	0	0	0	0	0	0	0	0	0	0	0	0	0	0	0	0	0	0	0	0	0	0
Thecc.01G053800	Pentatricopeptide repeat-containing protein	1	-	-	-	-	-	-	0	0	0	0	0	0	0	0	0	0	0	0	0	0	0	0	0	0	0	0	0	0	0	0	0	0	0	0	0	0	0	0	0	0	0	0	0	0	0	0	0
Thecc.01G053900	Acyl transferase/acyl hydrolase/lysophospholipase superfamily protei (73%P)	30	Q	-	Z	-	O	R	0	0	0	0	0	0	0	0	0	0	0	0	0	0	0	0	0	0	0	0	0	0	0	0	0	0	0	0	0	0	0	0	0	0	0	0	0	0	0	0	0
Thecc.01G054000	Methionine aminopeptidase 1D (78%T)	7	-	-	-	Z	H	-	1	0	0	0	0	0	0	0	0	0	0	0	0	0	0	0	0	0	0	0	0	0	0	0	0	0	0	0	0	0	0	0	0	0	0	0	0	0	0	0	0
Thecc.01G054100	Cyclin-dependent kinase inhibitor family protein	13	-	U	-	-	I	-	1	0	0	0	0	0	0	0	0	0	0	0	0	0	0	0	0	0	0	0	0	0	0	0	0	0	0	0	0	0	0	0	0	0	0	0	0	1	0	0	0
Thecc.01G054200	uncharacterized protein (67%P)	6	Y	Y	Y	S	Y	Y	1	0	0	0	0	0	0	0	0	0	0	0	0	0	0	0	0	0	0	0	0	0	0	0	0	0	0	0	0	0	0	0	0	0	0	0	0	0	0	0	0
Thecc.01G054300	AP2/B3-like transcriptional factor family protein (62%P)	6	-	Y	-	Y	Y	Y	1	0	0	0	0	0	0	0	0	0	0	0	0	0	0	0	0	0	0	0	0	0	0	0	0	0	0	0	0	0	0	0	0	0	0	0	0	0	0	0	0
Thecc.01G054400	uncharacterized protein (62%P)	None	-	-	-	-	-	-	1	0	0	0	0	0	0	0	0	0	0	0	0	0	0	0	0	0	0	0	0	0	0	0	0	0	0	0	0	0	0	0	0	0	0	0	0	0	0	0	0
Thecc.01G054500	(1 of 2) PTHR10891//PTHR10891:SF575 - EF-hand calcium-binding DOMAIN CONTAINING PROTEIN // SUBFAMILY NOT NAMED	None	-	-	-	-	-	-	0	0	0	0	0	0	0	0	0	0	0	0	0	0	0	0	0	0	0	0	0	0	0	0	0	0	0	0	0	0	0	0	0	0	0	0	0	0	0	0	0
Thecc.01G054600	(1 of 31) PF04749 - PLAC8 family (PLAC8)	None	-	-	-	-	-	-	0	0	0	0	0	0	0	0	0	0	0	0	0	0	0	0	0	0	0	0	0	0	0	0	0	0	0	0	0	0	0	0	0	0	0	0	0	0	0	0	0
Thecc.01G054700	calcium-binding EF-hand family protein	2	-	-	-	-	-	-	0	0	0	0	0	0	0	0	0	0	0	0	0	0	0	0	0	0	0	0	0	0	0	0	0	0	0	0	0	0	0	0	0	0	0	0	0	0	0	0	0
Thecc.01G054800	Multidrug resistance pump	None	-	-	-	-	-	-	1	0	0	0	0	0	0	0	0	0	0	0	0	0	0	0	0	0	0	0	0	0	0	0	0	0	0	0	0	0	0	0	0	0	0	0	0	0	0	0	0
Thecc.01G054900	ATP-dependent RNA helicase eIF4A (68%P)	13	-	-	-	-	-	-	0	0	0	0	0	0	0	0	0	0	0	0	0	0	0	0	0	0	0	0	0	0	0	0	0	0	0	0	0	0	0	0	0	0	0	1	0	0	0	0	0
Thecc.01G055000	TUDOR-SN protein 1 (73%T)	4	-	-	-	-	-	-	0	0	0	0	0	0	0	0	0	0	0	0	0	0	0	0	0	0	0	0	0	0	0	0	0	0	0	0	0	0	0	0	0	0	0	0	0	0	0	0	0
Thecc.01G055100	(1 of 120) PF00847 - AP2 domain (AP2)	10	S	-	-	S	S	S	0	0	0	0	0	0	0	0	0	0	0	0	0	0	0	0	0	0	0	0	0	0	0	0	0	0	0	0	0	0	0	0	0	0	0	0	0	0	0	0	0
Thecc.01G055200	Pentatricopeptide repeat superfamily protein	10	S	-	-	S	S	Y	0	0	0	0	0	0	0	0	0	0	0	0	0	0	0	0	0	0	0	0	0	0	0	0	0	0	0	0	0	0	0	0	0	0	0	0	0	0	0	0	0
Thecc.01G055300	ARM repeat protein interacting with ABF2 (72%P)	7	-	-	-	-	-	-	1	0	0	0	0	0	0	0	0	0	0	0	0	0	0	0	0	0	0	0	0	0	0	0	0	0	0	0	0	0	0	0	0	0	0	0	0	0	0	0	0
Thecc.01G055400	Red chlorophyll catabolite reductase	1	Z	Z	-	-	Z	Z	0	0	0	0	0	0	0	0	0	0	0	0	0	0	0	0	0	0	0	0	0	0	0	0	0	0	0	0	0	0	0	0	0	0	0	0	0	0	0	0	0
Thecc.01G055500	Heat shock factor 4 (60%P)	6	Y	Y	-	Y	Y	Y	0	0	0	0	0	0	0	0	0	0	0	0	0	0	0	0	0	0	0	0	0	0	0	0	0	0	0	0	0	0	0	0	0	0	0	0	0	0	0	0	0
Thecc.01G055600	NA	6	-	-	-	Y	Y	-	0	0	0	0	0	0	0	0	0	0	0	0	0	0	0	0	0	0	0	0	0	0	0	0	0	0	0	0	0	0	0	0	0	0	0	0	0	0	0	0	0
Thecc.01G055700	unknown	19	-	Y	-	-	-	-	0	0	0	0	0	0	0	0	0	0	0	0	0	0	0	0	0	0	0	0	0	0	0	0	0	0	0	0	0	0	0	0	0	0	0	0	1	0	0	0	0
Thecc.01G055800	uncharacterized protein (64%P)	15	-	-	-	-	-	-	0	0	0	0	0	0	0	0	0	0	0	0	0	0	0	0	0	0	0	0	0	0	0	0	0	0	0	0	0	0	0	0	0	0	0	0	0	0	0	0	0
Thecc.01G055900	Glutamate receptor 2 plant	22	S	U	S	-	S	S	0	0	0	0	0	0	0	0	0	0	0	0	0	0	0	0	0	0	0	0	0	0	0	0	0	0	0	0	0	0	0	0	0	0	0	0	0	0	0	0	0
Thecc.01G056000	Glutamate receptor 2 plant	21	-	I	-	C	I	-	0	0	0	0	0	0	0	0	0	0	0	0	0	0	0	0	0	0	0	0	0	0	0	0	0	0	0	0	0	0	0	0	0	0	0	0	0	0	0	0	0
Thecc.01G056100	Glutamate receptor 2 plant (60%P)	None	-	-	-	-	-	-	1	0	0	0	0	0	0	0	0	0	0	0	0	0	0	0	0	0	0	0	0	0	0	0	0	0	0	0	0	0	0	0	0	0	0	0	0	0	0	0	0
Thecc.01G056200	(1 of 7) PTHR18966//PTHR18966:SF202 - IONOTROPIC GLUTAMATE RECEPTOR // SUBFAMILY NOT NAMED	9	-	Y	Y	U	-	-	1	0	0	0	0	0	0	0	0	0	0	0	0	0	0	0	0	0	0	0	0	0	0	0	0	0	0	0	0	0	0	0	0	0	0	0	0	0	0	0	0
Thecc.01G056300	Suppressor of white apricot	13	-	-	-	-	-	-	0	0	0	0	0	0	0	0	0	0	0	0	0	0	0	0	0	0	0	0	0	0	0	0	0	0	0	0	0	0	0	0	0	0	0	0	0	0	0	0	0
Thecc.01G056400	uncharacterized protein (74%P)	2	-	-	-	-	-	-	1	0	0	0	0	0	0	0	0	0	0	0	0	0	0	0	0	0	0	0	0	0	0	0	0	0	0	0	0	0	0	0	0	0	0	0	0	0	0	0	0
Thecc.01G056500	Zeaxanthin epoxidase (ZEP) (ABA1) (68%T)	1	-	U	-	-	I	-	0	0	0	0	0	0	0	0	0	0	0	0	0	0	0	0	0	0	0	0	0	0	0	0	0	0	0	0	0	0	0	0	0	0	0	0	0	0	0	0	0
Thecc.01G056600	Remorin family protein	2	I	I	-	-	I	I	1	0	0	0	0	0	0	0	0	0	0	0	0	0	0	0	0	0	0	0	0	0	0	0	0	0	0	0	0	0	0	0	0	0	0	0	0	0	0	0	0
Thecc.01G056700	RNA-binding (RRM/RBD/RNP motifs) family protein (74%T)	1	-	-	-	-	-	-	0	0	0	0	0	0	0	0	0	0	0	0	0	0	0	0	0	0	0	0	0	0	0	0	0	0	0	0	0	0	0	0	0	0	0	0	0	0	0	0	0
Thecc.01G056800	(1 of 1) PTHR21493//PTHR21493:SF98 - CGI-141-RELATED/LIPASE CONTAINING PROTEIN // SUBFAMILY NOT NAMED	None	-	U	-	-	-	-	1	0	0	0	0	0	0	0	0	0	0	0	0	0	0	0	0	0	0	0	0	0	0	0	0	0	0	0	0	0	0	0	0	0	0	0	0	0	0	0	0
Thecc.01G056900	(1 of 4) PTHR21493//PTHR21493:SF142 - CGI-141-RELATED/LIPASE CONTAINING PROTEIN // SUBFAMILY NOT NAMED	None	-	-	-	-	-	-	0	0	0	0	0	0	0	0	0	0	0	0	0	0	0	0	0	0	0	0	0	0	0	0	0	0	0	0	0	0	0	0	0	0	0	0	0	0	0	0	0
Thecc.01G057000	Alpha/beta-Hydrolases superfamily protein	1	-	I	H	-	-	H	0	0	0	0	0	0	0	0	0	0	0	0	0	0	0	0	0	0	0	0	0	0	0	0	0	0	0	0	0	0	0	0	0	0	0	0	0	0	0	0	0
Thecc.01G057100	unknown	12	O	O	O	O	O	O	0	0	0	0	0	0	0	0	0	0	0	0	0	0	0	0	0	0	0	0	0	0	0	0	0	0	0	0	0	0	0	0	0	0	0	0	0	0	0	0	0
Thecc.01G057200	uncharacterized protein	27	I	-	-	-	-	-	0	0	0	0	0	0	0	0	0	0	0	0	0	0	0	0	0	0	0	0	0	0	0	0	0	0	0	0	0	0	0	0	0	0	0	0	0	0	0	0	0
Thecc.01G057300	Alpha/beta-Hydrolases superfamily protein	6	Y	Y	Y	Y	Y	Y	1	0	0	0	0	0	0	0	0	0	0	0	0	0	0	0	0	0	0	0	0	0	0	0	0	0	0	0	0	0	0	0	0	0	0	0	0	0	0	0	0
Thecc.01G057400	Basic helix-loop-helix DNA-binding superfamily protein	None	-	-	-	-	-	-	0	0	0	0	0	0	0	0	0	0	0	0	0	0	0	0	0	0	0	0	0	0	0	0	0	0	0	0	0	0	0	0	0	0	0	0	0	0	0	0	0
Thecc.01G057500	Ralf-like 34	14	Z	-	-	-	-	-	0	1	0	0	0	0	0	0	0	0	0	0	0	0	0	0	0	0	0	0	0	0	0	0	0	0	0	0	0	0	0	0	0	0	0	0	0	0	0	0	0
Thecc.01G057700	Mitogen-activated protein kinase kinase kinase 19	6	P	Y	P	Y	Y	P	0	0	0	0	0	0	0	0	0	0	0	0	0	0	0	0	0	0	0	0	0	0	0	0	0	0	0	1	0	0	0	0	0	0	0	0	0	1	0	0	0
Thecc.01G057800	unknown	11	Y	-	Y	-	Y	-	0	0	0	0	0	0	0	0	0	0	0	0	0	0	0	0	0	0	0	0	0	0	0	0	0	0	0	0	0	0	0	0	0	0	0	0	0	0	0	0	0
Thecc.01G057900	uncharacterized protein	10	Y	Y	Y	S	Y	Y	1	0	0	0	0	0	0	0	0	0	0	0	0	0	0	0	0	0	0	0	0	0	0	0	0	0	0	0	0	0	0	0	0	0	0	0	0	0	0	0	0
Thecc.01G058000	CAA30379.1 protein	16	-	Y	-	U	-	S	1	0	0	1	0	0	0	0	0	0	0	0	0	0	0	0	0	0	0	0	0	0	0	0	0	0	0	0	0	0	0	0	0	0	0	0	0	0	0	0	0
Thecc.01G058100	(1 of 2) PTHR10795//PTHR10795:SF402 - PROPROTEIN CONVERTASE SUBTILISIN/KEXIN // SUBFAMILY NOT NAMED	25	-	-	U	U	I	U	1	0	0	0	0	0	0	0	0	0	0	0	0	0	0	0	0	0	0	0	0	0	0	0	0	0	0	0	0	0	0	0	0	0	0	0	0	0	0	0	0
Thecc.01G058200	(1 of 2) PTHR10795//PTHR10795:SF402 - PROPROTEIN CONVERTASE SUBTILISIN/KEXIN // SUBFAMILY NOT NAMED	None	-	-	-	-	-	-	0	0	0	0	0	0	0	0	0	0	0	0	0	0	0	0	0	0	0	0	0	0	0	0	0	0	0	0	0	0	0	0	0	0	0	0	0	0	0	0	0
Thecc.01G058300	PLC-like phosphodiesterases superfamily protein (65%T)	6	P	Y	Y	Y	P	Y	1	0	0	0	0	0	0	0	0	0	0	0	0	0	0	0	0	0	0	0	0	0	0	0	0	0	0	0	0	0	0	0	0	0	0	0	0	0	0	0	0
Thecc.01G058400	uncharacterized protein	11	-	-	-	-	-	-	0	0	0	0	0	0	0	0	0	0	0	0	0	0	0	0	0	0	0	0	0	0	0	0	0	0	0	0	0	0	0	0	0	0	0	0	0	0	0	0	0
Thecc.01G058500	Kinase superfamily protein (72%T)	4	-	Z	-	Z	Z	Z	0	0	0	0	0	0	0	0	0	0	0	0	0	0	0	0	0	0	0	0	0	0	0	0	0	0	0	0	0	0	0	0	0	0	0	0	0	0	0	0	0
Thecc.01G058600	DNA polymerase (64%U)	21	Z	-	-	U	-	-	1	0	0	0	0	0	0	0	0	0	0	0	0	0	0	0	0	0	0	0	0	0	0	0	0	0	0	0	0	0	0	0	0	0	0	0	0	0	0	0	0
Thecc.01G058700	Nicotinate phosphoribosyltransferase 2 (83%T)	15	-	-	-	-	-	-	1	0	0	0	0	0	0	0	0	0	0	0	0	0	0	0	0	0	0	0	0	0	0	0	0	0	0	0	0	0	0	0	0	0	0	0	0	0	0	0	0
Thecc.01G058800	Basic helix-loop-helix DNA-binding superfamily protein	2	H	C	-	-	I	-	0	0	0	0	0	0	0	0	0	0	0	0	0	0	0	0	0	0	0	0	0	0	0	0	1	0	0	0	0	0	0	0	0	0	0	0	0	0	0	0	0
Thecc.01G058900	(1 of 1) PTHR22937//PTHR22937:SF55 - RING FINGER CONTAINING PROTEIN // SUBFAMILY NOT NAMED	None	-	-	-	-	-	-	0	0	0	0	0	0	0	0	0	0	0	0	0	0	0	0	0	0	0	0	0	0	0	0	0	0	0	0	0	0	0	0	0	0	0	0	0	0	0	0	0
Thecc.01G059000	Caffeoyl-CoA O-methyltransferase 1 (92%U)	27	Y	-	-	-	-	-	0	0	0	0	0	0	0	0	0	0	0	0	0	0	0	0	0	0	0	0	0	0	0	0	0	0	0	0	0	0	0	0	0	0	0	0	0	0	0	0	0
Thecc.01G059100	F-box/RNI-like superfamily protein (76%P)	6	Y	Y	Y	Y	Y	Y	1	0	0	0	0	0	0	0	0	0	0	0	0	0	0	0	0	0	0	0	0	0	0	0	0	0	1	0	0	0	0	0	0	0	0	0	0	0	0	0	0
Thecc.01G059200	uncharacterized protein	None	-	-	-	-	-	-	0	0	0	0	0	0	0	0	0	0	0	0	0	0	0	0	0	0	0	0	0	0	0	0	0	0	0	0	0	0	0	0	0	0	0	0	0	0	0	0	0
Thecc.01G059300	PLC-like phosphodiesterases superfamily protein (72%T)	22	I	-	-	-	U	-	0	0	0	0	0	0	0	0	0	0	0	0	0	0	0	0	0	0	0	0	0	0	0	0	0	0	0	0	0	0	0	0	0	0	0	0	0	0	0	0	0
Thecc.01G059400	SET domain-containing protein (69%P)	6	Y	Y	Y	-	Y	Y	1	0	0	0	0	0	0	0	0	0	0	0	0	0	0	0	0	0	0	0	0	0	0	0	0	0	0	0	0	0	0	0	0	0	0	0	0	0	0	0	0
Thecc.01G059500	(1 of 9) 2.3.1.99 - Quinate O-hydroxycinnamoyltransferase / Hydroxycinnamoyl coenzyme A-quinate transferase	12	R	O	O	-	-	O	0	0	0	0	0	0	0	0	0	0	0	0	0	0	0	0	0	0	0	0	0	0	0	0	0	0	0	0	0	0	0	0	0	0	0	0	0	0	0	0	0
Thecc.01G059600	(1 of 8) PTHR31896//PTHR31896:SF12 - FAMILY NOT NAMED // ANTHRANILATE N-HYDROXYCINNAMOYL/BENZOYLTRANSFERASE-LIKE PROTEIN-RELATED	2	H	T	-	U	B	H	1	0	0	0	0	0	0	0	0	0	0	0	0	0	0	0	0	0	0	0	0	0	0	0	0	0	0	0	0	0	0	0	0	0	0	0	0	0	0	0	0
Thecc.01G059700	uncharacterized protein (68%U)	None	-	-	-	-	-	-	1	0	0	0	0	0	0	0	0	0	0	0	0	0	0	0	0	0	0	0	0	0	0	0	0	0	0	0	0	0	0	0	0	0	0	0	0	0	0	0	0
Thecc.01G059800	uncharacterized protein	None	-	-	-	-	-	-	0	0	0	0	0	0	0	0	0	0	0	0	0	0	0	0	0	0	0	0	0	0	0	0	0	0	0	0	0	0	0	0	0	0	0	0	0	0	0	0	0
Thecc.01G059900	HXXXD-type acyl-transferase family protein	None	-	-	-	-	-	-	0	0	0	0	0	0	0	0	0	0	0	0	0	0	0	0	0	0	0	0	0	0	0	0	0	0	0	0	0	0	0	0	0	0	0	0	0	0	0	1	0
Thecc.01G060000	uncharacterized protein (71%P)	1	H	-	I	-	H	H	0	0	0	0	0	0	0	0	0	0	0	0	0	0	0	0	0	0	0	0	0	0	0	0	0	0	0	0	0	0	0	0	0	0	0	0	0	0	0	0	0
Thecc.01G060100	Filament-like plant protein 7	None	I	I	-	-	-	-	0	0	0	0	0	0	0	0	0	0	0	0	0	0	0	0	0	0	0	0	0	0	0	0	0	0	0	0	0	0	0	0	0	0	0	0	0	0	0	0	0
Thecc.01G060200	uncharacterized protein	None	-	-	-	-	-	-	0	0	0	0	0	0	0	0	0	0	0	0	0	0	1	0	0	0	0	0	0	0	0	0	0	0	0	0	0	0	0	0	0	0	0	0	0	0	0	0	0
Thecc.01G060300	JHL03K20.1 protein (64%U)	1	-	-	-	-	-	-	1	0	0	0	0	0	0	0	0	0	0	0	0	0	0	0	0	0	0	0	0	0	0	0	0	0	0	0	0	0	0	0	0	0	0	0	0	0	0	0	0
Thecc.01G060400	transcription factor APETALA2 (69%U)	1	-	Z	-	Z	-	Z	0	0	0	0	0	0	0	0	0	0	0	0	0	0	0	0	0	0	0	0	0	0	0	0	0	0	0	0	0	0	0	0	0	0	0	0	0	0	0	0	0
Thecc.01G060600	Poly(A) binding protein 8 (74%P)	1	O	X	O	X	O	O	1	0	0	0	0	0	0	0	0	0	0	0	0	0	0	0	0	0	0	0	0	0	0	0	0	0	0	0	0	0	0	0	0	0	0	0	0	0	0	0	0
Thecc.01G060700	Cystathionine beta-synthase family protein (73%P)	1	-	H	-	Z	-	-	0	0	0	0	0	0	0	0	0	0	0	0	0	0	0	0	0	0	0	0	0	0	0	0	0	0	0	0	0	0	0	0	0	0	0	0	0	0	0	0	0
Thecc.01G060800	DREB and EAR motif protein 2	9	Y	-	-	-	-	-	0	0	0	0	0	0	0	0	0	0	0	0	0	0	0	0	0	0	0	0	0	0	0	0	0	0	0	0	0	0	0	0	0	0	0	0	0	0	0	0	0
Thecc.01G060900	RNA-binding family protein (66%P)	7	-	-	-	-	-	-	0	0	0	0	0	0	0	0	0	0	0	0	0	0	0	0	0	0	0	0	0	0	0	0	0	0	0	0	0	0	0	0	0	0	0	0	0	0	0	0	0
Thecc.01G061000	Sumo conjugation enzyme 1 (91%T)	1	-	-	-	-	-	-	1	0	0	0	0	0	0	0	0	0	0	0	0	0	0	0	0	0	0	0	0	0	0	0	0	0	0	0	0	0	0	0	0	0	0	0	0	0	0	0	0
Thecc.01G061100	Mediator complex	1	R	-	O	X	W	-	0	0	0	0	0	0	0	0	0	0	0	0	0	0	0	0	0	0	0	0	0	0	0	0	0	0	0	0	0	0	0	0	0	0	0	0	0	0	0	0	0
Thecc.01G061200	Leucine-rich repeat protein kinase family protein	1	H	Z	I	-	H	-	0	0	0	0	0	0	0	0	0	0	0	0	0	0	0	0	0	0	0	0	0	0	0	0	0	0	0	0	0	0	0	0	0	0	0	0	0	0	0	0	0
Thecc.01G061300	Bromodomain-containing protein DDB_G0271118 (68%P)	7	-	-	-	-	I	-	0	0	0	1	0	0	0	0	0	0	0	0	0	0	0	0	0	0	0	0	0	0	0	0	0	0	0	0	0	0	0	0	0	0	0	0	0	0	0	0	0
Thecc.01G061400	2-oxoglutarate (2OG) and Fe(II)-dependent oxygenase superfamily protein (65%T)	7	C	U	-	X	H	-	1	0	0	0	0	0	0	0	0	0	0	0	0	0	0	0	0	0	0	0	0	0	0	0	0	0	0	0	0	0	0	0	0	0	0	0	0	0	0	0	0
Thecc.01G061500	2-oxoglutarate (2OG) and Fe(II)-dependent oxygenase superfamily protein (71%T)	7	-	-	-	X	X	X	1	0	0	0	0	0	0	0	0	0	0	0	0	0	1	0	0	0	0	0	0	0	0	0	0	0	0	0	0	0	0	0	0	0	0	0	0	0	0	0	1
Thecc.01G061600	2-oxoglutarate (2OG) and Fe(II)-dependent oxygenase superfamily protein (75%T)	30	-	-	-	W	Z	Z	1	0	0	0	0	0	0	0	0	0	0	0	0	0	0	0	0	0	0	0	0	0	0	0	0	0	0	0	0	0	0	0	0	0	0	0	0	0	0	0	0
Thecc.01G061700	NA	None	-	-	-	-	-	-	0	0	0	0	0	0	0	0	0	0	0	0	0	0	0	0	0	0	0	0	0	0	0	0	0	0	0	0	0	0	0	0	0	0	0	0	0	0	0	0	0
Thecc.01G061800	FMN-linked oxidoreductases superfamily protein (70%T)	1	-	-	-	-	-	-	1	0	0	0	0	0	0	0	0	0	0	0	0	0	0	0	0	0	0	0	0	0	0	0	0	0	0	0	0	0	0	0	0	0	0	0	0	0	0	1	0
Thecc.01G061900	WRKY DNA-binding protein 7 (65%P)	4	-	-	-	-	-	-	0	0	0	0	0	0	0	0	0	0	0	0	0	0	0	0	0	0	0	0	0	0	0	0	0	0	0	0	0	0	0	0	0	0	0	0	0	0	0	0	0
Thecc.01G062000	unknown	None	-	-	-	-	-	-	0	0	0	0	0	0	0	0	0	0	0	0	0	0	0	0	0	0	0	0	0	0	0	0	0	0	0	0	0	0	0	0	0	0	0	0	0	0	0	0	0
Thecc.01G062100	Nucleotide-diphospho-sugar transferases superfamily protein (64%T)	7	-	-	-	-	-	-	0	0	0	0	0	0	0	0	0	0	0	0	0	0	0	0	0	0	0	0	0	0	0	0	0	0	0	0	0	0	0	0	0	0	0	0	0	0	0	0	0
Thecc.01G062200	Granulin repeat cysteine protease family protein (67%P)	6	Y	Y	Y	Y	Y	Y	0	0	0	0	0	0	0	0	0	0	0	0	0	0	0	0	0	0	0	0	0	0	0	0	0	0	0	0	0	0	0	0	0	0	0	0	0	0	0	0	0
Thecc.01G062300	uncharacterized protein (65%P)	3	-	R	Z	L	-	R	1	0	0	0	0	0	0	0	0	0	0	0	0	0	0	0	0	0	0	0	0	0	0	0	0	0	0	0	0	0	0	0	0	0	0	0	0	0	0	0	0
Thecc.01G062400	Rer1 family protein (76%P)	7	R	-	-	-	-	-	0	0	0	0	0	0	0	0	0	0	0	0	0	0	0	0	0	0	0	0	0	0	0	0	0	0	0	0	0	0	0	0	0	0	0	0	0	0	0	0	0
Thecc.01G062500	Phosphatidylinositol-3	26	I	-	-	-	-	-	0	0	0	0	0	0	0	0	0	0	0	0	0	0	0	0	0	0	0	0	0	0	0	0	0	0	0	0	0	0	0	0	0	0	0	0	0	0	0	0	0
Thecc.01G062600	Exonuclease	4	-	-	-	-	-	-	0	0	0	0	0	0	0	0	0	0	0	0	0	0	0	0	0	0	0	0	0	0	0	0	0	0	0	0	0	0	0	0	0	0	0	0	0	0	0	0	0
Thecc.01G062700	SKP1/ASK1-interacting protein 2	6	P	Y	P	Y	P	P	1	0	0	0	0	0	0	0	0	0	0	0	0	0	0	0	0	0	0	0	0	0	0	0	0	0	0	0	0	0	0	0	0	0	0	0	0	0	0	0	0
Thecc.01G062800	D3-type cyclin (63%U)	3	-	-	-	-	-	-	0	0	0	0	0	0	0	0	0	0	0	0	0	0	0	0	0	0	0	0	0	0	0	0	0	0	0	0	0	0	0	0	0	0	0	0	0	0	0	0	0
Thecc.01G062900	ADP-ribosylation factor A1F (90%T)	2	-	U	-	-	-	-	0	0	0	0	0	0	0	0	0	0	0	0	0	0	0	0	0	0	1	0	0	0	0	0	0	0	0	0	0	0	0	0	0	0	0	0	0	0	0	0	0
Thecc.01G063000	uncharacterized protein (59%P)	None	-	-	-	-	-	-	1	0	0	0	0	0	0	0	0	0	0	0	0	0	0	0	0	0	0	0	0	0	0	0	0	0	0	0	0	0	0	0	0	0	0	0	0	0	0	0	0
Thecc.01G063100	End binding protein 1C (72%P)	2	H	-	-	-	-	-	0	0	0	0	0	0	0	0	0	0	0	0	0	0	0	0	0	0	0	0	0	0	0	0	0	0	0	0	0	0	0	0	0	0	0	0	0	0	0	0	0
Thecc.01G063200	Leucine-rich repeat protein kinase family protein (66%P)	2	-	-	-	-	-	-	1	0	0	0	0	0	0	0	0	0	0	0	0	0	0	0	0	0	0	0	0	0	0	0	0	0	0	0	0	0	0	0	0	0	0	0	0	0	0	0	0
Thecc.01G063300	FAD-dependent oxidoreductase family protein (72%P)	2	-	Z	-	-	-	-	0	0	0	0	0	0	0	0	0	0	0	0	0	0	0	0	0	0	0	0	0	0	0	0	0	0	0	0	0	0	0	0	0	0	0	0	0	0	0	0	0
Thecc.01G063400	Myb domain protein 73	3	R	-	-	-	-	-	1	0	0	0	0	0	0	0	0	0	0	0	0	0	0	0	0	0	0	0	0	0	0	0	0	0	0	0	0	0	0	0	0	0	0	0	0	0	0	0	0
Thecc.01G063500	Heavy metal atpase 1 (76%P)	1	-	-	-	-	-	-	1	1	0	0	0	0	0	0	0	0	0	0	0	0	1	1	0	0	0	0	0	0	0	0	0	0	0	0	0	0	0	0	0	0	0	0	0	0	0	1	0
Thecc.01G063600	Cinnamoyl alcohol dehydrogenase (75%P)	15	Y	Y	Y	-	-	Y	0	0	0	0	0	0	0	0	0	0	0	0	0	0	0	0	0	0	0	0	0	0	0	0	0	0	0	0	0	0	0	0	0	0	0	0	0	0	0	0	0
Thecc.01G063700	GroES-like zinc-binding alcohol dehydrogenase family protein	None	Y	-	-	-	-	-	1	0	0	0	0	0	0	0	0	0	0	0	0	0	0	0	0	0	0	0	0	0	0	0	0	0	0	0	0	0	0	0	0	0	0	0	0	0	0	0	0
Thecc.01G063800	MuDR family transposase (61%P)	12	-	-	-	Y	-	-	1	0	0	0	0	0	0	0	0	0	0	0	0	0	0	0	0	0	0	0	0	0	0	0	0	0	0	0	0	0	0	0	0	0	0	0	0	0	0	0	0
Thecc.01G063900	uncharacterized protein (59%P)	6	Y	Y	P	Y	Y	Y	0	0	0	0	0	0	0	0	0	0	0	0	0	0	0	0	0	0	0	0	0	0	0	0	0	0	0	0	0	0	0	0	0	0	0	0	0	0	0	0	0
Thecc.01G064000	UDP-glucosyl transferase 84B2	None	-	-	-	-	-	-	0	0	0	0	0	0	0	0	0	0	0	0	0	0	0	0	0	0	0	0	0	0	0	0	0	0	0	0	0	0	0	0	0	0	0	0	0	0	0	0	0
Thecc.01G064100	uncharacterized protein	None	S	S	-	-	-	-	1	0	0	0	0	0	0	0	0	0	0	0	0	0	0	0	0	0	0	0	0	0	0	0	0	0	0	0	0	0	0	0	0	0	0	0	0	0	0	0	1
Thecc.01G064200	Receptor-like protein kinase	1	-	-	-	-	-	-	1	0	0	0	0	0	0	0	0	0	0	0	0	0	0	0	0	0	0	0	0	0	0	0	0	0	0	0	0	0	0	0	0	0	0	0	0	0	0	0	0
Thecc.01G064300	(1 of 30) PF07714//PF11721 - Protein tyrosine kinase (Pkinase_Tyr) // Di-glucose binding within endoplasmic reticulum (malectin)	3	-	-	-	U	-	-	0	0	0	0	0	0	0	0	0	0	0	0	0	0	0	0	0	0	0	0	0	0	0	0	0	0	0	0	0	0	0	0	0	0	0	0	0	0	0	0	0
Thecc.01G064400	ATP binding protein	None	-	-	-	-	-	-	0	0	0	0	0	0	0	0	0	0	0	0	0	0	0	0	0	0	0	0	0	0	0	0	0	0	0	0	0	0	0	0	0	0	0	0	0	0	0	0	0
Thecc.01G064500	Kinase superfamily protein	4	-	X	-	-	-	-	1	0	0	0	0	0	0	0	0	0	0	0	0	0	0	0	0	0	0	0	0	0	0	0	0	0	0	0	0	0	0	0	0	0	0	0	0	0	0	0	0
Thecc.01G064600	Kinase superfamily protein	13	-	-	-	-	-	-	0	0	0	0	0	0	0	0	0	0	0	0	0	0	0	0	0	0	0	0	0	0	0	0	0	0	0	0	0	0	0	0	0	0	0	0	0	0	0	0	0
Thecc.01G064700	NA	None	-	-	-	-	-	-	0	0	0	0	0	0	0	0	0	0	0	0	0	0	0	0	0	0	0	0	0	0	0	0	0	0	0	0	0	0	0	0	0	0	0	0	0	0	0	0	0
Thecc.01G064800	Maternal effect embryo arrest 59	12	P	O	P	-	P	O	0	0	0	0	0	0	0	0	0	0	0	0	0	0	0	0	0	0	0	0	0	0	0	0	0	0	0	0	0	0	0	0	0	0	0	0	0	0	0	0	0
Thecc.01G064900	Cytochrome p450	None	-	-	-	-	-	-	0	0	0	0	0	0	0	0	0	0	0	0	0	0	0	0	0	0	0	0	0	0	0	0	0	0	0	0	0	0	0	0	0	0	0	0	0	0	0	0	0
Thecc.01G065000	Cytochrome p450 81d1	None	-	-	-	-	-	-	0	0	0	0	0	0	0	0	0	0	0	0	0	0	0	0	0	0	0	0	0	0	0	0	0	0	0	0	0	0	0	0	0	0	0	0	0	0	0	0	0
Thecc.01G065100	(1 of 16) 1.14.13.89 - Isoflavone 2'-hydroxylase / Isoflavone 2'-monooxygenase	28	O	-	-	X	R	W	0	0	0	0	0	0	0	0	0	0	0	0	0	0	0	0	0	0	0	0	0	0	0	0	0	0	0	0	0	0	0	0	0	0	0	0	0	0	0	0	0
Thecc.01G065200	Cytochrome p450	None	-	-	-	-	-	-	0	0	0	0	0	0	0	0	0	0	0	0	0	0	0	0	0	0	0	0	0	0	0	0	0	0	0	0	0	0	0	0	0	0	0	0	0	0	0	0	0
Thecc.01G065300	(1 of 16) 1.14.13.89 - Isoflavone 2'-hydroxylase / Isoflavone 2'-monooxygenase	None	-	-	-	-	-	-	0	0	0	0	0	0	0	0	0	0	0	0	0	0	0	0	0	0	0	0	0	0	0	0	0	0	0	0	0	0	0	0	0	0	0	0	0	0	0	0	0
Thecc.01G065400	Cytochrome p450	15	C	C	C	C	C	C	0	0	0	0	0	0	0	0	0	0	0	0	0	0	0	0	0	0	0	0	0	0	1	0	0	0	0	0	0	0	0	0	0	0	0	0	0	0	0	0	0
Thecc.01G065500	WD-40 repeat family protein (100%T)	24	-	-	-	-	-	-	1	0	0	0	0	0	0	0	0	0	0	0	0	0	0	0	0	0	0	0	0	0	0	0	0	0	0	0	0	0	0	0	0	0	0	0	0	0	0	0	0
Thecc.01G065600	Tetratricopeptide repeat (TPR)-like superfamily protein (62%T)	1	-	-	Z	-	-	-	0	0	0	0	0	0	0	0	0	0	0	0	0	0	0	0	0	0	0	0	0	0	0	0	0	0	0	0	0	0	0	0	0	0	0	0	0	0	0	0	0
Thecc.01G065700	uncharacterized protein	None	-	-	-	-	-	-	0	0	0	0	0	0	0	0	0	0	0	0	0	0	0	0	0	0	0	0	0	0	0	0	0	0	0	0	0	0	0	0	0	0	0	0	0	0	0	0	0
Thecc.01G065800	Zinc finger protein 7	None	-	-	-	-	-	-	0	0	0	0	0	0	0	0	0	0	0	0	0	0	0	0	0	0	0	0	0	0	0	0	0	0	0	0	0	0	0	0	0	0	0	0	0	0	0	0	0
Thecc.01G065900	Auxin-responsive GH3 family protein (81%T)	6	G	-	Y	S	A	Y	1	0	0	0	0	0	0	0	0	0	0	0	0	0	0	0	0	0	0	0	0	1	0	0	0	0	0	0	0	0	0	0	0	1	0	0	0	0	0	0	0
Thecc.01G066100	Transmembrane (78%P)	None	-	-	-	-	-	-	1	0	0	0	0	0	0	0	0	0	0	0	0	0	0	0	0	0	0	0	0	0	0	0	0	0	0	0	0	0	0	0	0	0	0	0	0	0	0	0	0
Thecc.01G066200	(1 of 96) PTHR23155//PTHR23155:SF563 - LEUCINE-RICH REPEAT-CONTAINING PROTEIN // SUBFAMILY NOT NAMED	None	-	-	-	-	-	-	1	0	0	0	0	0	0	0	0	0	0	0	0	0	0	0	0	0	0	0	0	0	0	0	0	0	0	0	0	0	0	0	0	0	0	0	0	0	0	0	0
Thecc.01G066300	RING finger protein B	2	Z	Z	Z	-	-	-	0	0	0	0	0	0	0	0	0	0	0	0	0	0	0	0	0	0	0	0	0	0	0	0	0	0	0	0	0	0	0	0	0	0	0	0	0	0	0	0	0
Thecc.01G066400	Natural resistance-associated macrophage protein 3 (79%T)	7	-	-	-	-	-	-	1	0	0	0	0	0	0	0	0	0	0	0	0	0	1	0	0	0	0	0	0	0	0	0	0	0	1	0	0	0	0	0	0	0	0	0	0	0	1	0	0
Thecc.01G066500	uncharacterized protein	None	-	-	-	-	-	-	0	0	0	0	0	0	0	0	0	0	0	0	0	0	0	0	0	0	0	0	0	0	0	0	0	0	0	0	0	0	0	0	0	0	0	0	0	0	0	0	0
Thecc.01G066600	FRIGIDA-like protein	2	-	-	-	-	-	-	1	0	0	0	0	0	0	0	0	0	0	0	0	0	0	0	0	0	0	0	0	0	0	0	0	0	0	0	0	0	0	0	0	0	0	0	0	0	0	0	0
Thecc.01G066700	Aspartyl protease family protein (65%P)	1	-	X	-	-	-	-	0	0	0	0	0	0	0	0	0	0	0	0	0	0	0	0	0	0	0	0	0	0	0	0	0	0	0	0	0	0	0	0	0	0	0	0	0	0	0	0	0
Thecc.01G066800	RING/U-box superfamily protein with ARM repeat domain (62%T)	6	Y	Y	Y	Y	Y	Y	0	0	0	0	0	0	0	0	0	0	0	0	0	0	0	0	0	0	0	0	0	0	0	0	0	0	0	0	0	0	0	0	0	0	0	0	0	0	0	0	0
Thecc.01G066900	uncharacterized protein (48%P)	13	-	-	-	-	-	-	0	0	0	0	0	0	0	0	0	0	0	0	0	0	0	0	0	0	0	0	0	0	0	0	0	0	0	0	0	0	0	0	0	0	0	0	0	0	0	0	0
Thecc.01G067000	uncharacterized protein (48%P)	24	-	C	-	Z	Z	-	1	0	0	0	0	0	0	0	0	0	0	0	0	0	0	0	0	0	0	0	0	0	0	0	0	0	0	0	0	0	0	0	0	0	0	0	0	0	0	0	0
Thecc.01G067100	Gibberellin-regulated family protein	None	-	-	-	-	-	-	1	0	0	0	0	0	0	0	0	0	0	0	0	0	0	0	0	0	0	0	0	0	0	0	0	0	0	0	0	0	0	0	0	0	0	0	0	0	0	0	0
Thecc.01G067200	Transducin family protein / WD-40 repeat family protein (61%P)	7	-	-	-	W	Z	Z	0	0	0	0	0	0	0	0	0	0	0	0	0	0	0	0	0	0	0	0	0	0	0	0	0	0	0	0	0	0	0	0	0	0	0	0	0	0	0	0	0
Thecc.01G067400	uncharacterized protein	16	-	Y	-	U	-	S	0	0	0	0	0	0	0	0	0	0	0	0	0	0	0	0	0	0	0	0	0	0	0	0	0	0	0	0	0	0	0	0	0	0	0	0	0	0	0	0	0
Thecc.01G067500	ARM-repeat/Tetratricopeptide repeat-like protein (62%P)	None	-	-	-	-	-	-	0	0	0	0	0	0	0	0	0	0	0	0	0	0	0	0	0	0	0	0	0	0	0	0	0	0	0	0	0	0	0	0	0	0	0	0	0	0	0	0	0
Thecc.01G067600	Tetratricopeptide repeat-like superfamily protein (71%P)	4	-	-	-	-	-	-	0	0	0	0	0	0	0	0	0	0	0	0	0	0	1	0	0	0	0	0	0	0	0	0	0	0	0	0	0	0	0	0	0	0	0	0	0	0	0	0	0
Thecc.01G067700	Alpha/beta-Hydrolases superfamily protein (85%T)	1	-	Z	-	Z	Z	H	0	0	0	0	0	0	0	0	0	0	0	0	0	0	0	0	0	0	0	0	0	0	0	0	0	0	0	0	0	0	0	0	0	0	0	0	0	0	0	0	0
Thecc.01G067800	Phosphatase 2C family protein (80%P)	10	Y	Y	Y	Y	Y	Y	0	0	0	0	0	0	0	0	0	0	0	0	0	0	0	0	0	0	0	0	0	0	0	0	0	0	0	0	0	0	0	0	0	0	0	0	0	0	0	0	0
Thecc.01G067900	uncharacterized protein (44%P)	2	-	I	-	-	H	-	1	0	0	0	0	0	0	0	0	0	0	0	0	0	0	0	0	0	0	0	0	0	0	0	0	0	0	0	0	0	0	0	0	0	0	0	0	0	0	0	0
Thecc.01G068000	Late embryogenesis abundant protein group 8 protein	None	-	-	-	-	-	-	1	0	0	0	0	0	0	0	0	0	0	1	0	0	0	0	0	0	0	0	0	0	0	0	0	0	0	0	0	0	0	0	0	0	0	0	0	0	0	0	0
Thecc.01G068200	Subtilase family protein (75%T)	1	H	B	H	Z	Z	H	1	0	0	0	0	0	0	0	0	0	0	0	0	0	0	0	0	0	0	0	0	0	0	0	0	0	0	0	0	0	0	0	0	0	0	0	0	0	0	0	0
Thecc.01G068300	Chaperone DnaJ-domain superfamily protein	4	-	-	-	-	-	-	0	0	0	0	0	0	0	0	0	0	0	0	0	0	0	1	0	0	0	0	0	0	0	0	0	0	0	0	0	0	0	0	0	0	0	0	0	0	0	0	0
Thecc.01G068400	uncharacterized protein (77%P)	2	I	I	I	W	I	H	0	0	0	0	0	0	0	0	0	0	0	0	0	0	0	0	0	0	0	0	0	0	0	0	0	0	0	0	0	0	0	0	0	0	0	0	0	0	0	0	0
Thecc.01G068500	Oxidoreductase (74%P)	10	G	Y	-	-	G	Y	0	0	0	0	0	0	0	0	0	0	0	0	0	0	0	0	0	0	0	0	0	0	0	0	0	0	0	0	0	0	0	0	0	0	0	0	0	0	0	0	0
Thecc.01G068600	Oxidoreductase (74%P)	10	Y	Y	-	I	Y	Y	0	0	0	0	0	0	0	0	0	0	0	0	0	0	0	0	0	0	0	0	0	0	0	0	0	0	0	0	0	0	0	0	0	0	0	0	0	0	0	0	0
Thecc.01G068700	Major facilitator superfamily protein	1	-	-	-	-	-	-	0	0	0	0	0	0	0	0	0	0	0	0	0	0	0	0	0	0	0	0	0	0	0	0	0	0	0	0	0	0	0	0	0	0	0	0	0	0	0	0	0
Thecc.01G068800	Acyl-CoA-binding-like protein (27%U)	14	-	-	Z	-	-	-	0	0	0	0	0	0	0	0	0	0	0	0	0	0	0	0	0	0	0	0	0	0	0	0	0	0	0	0	0	0	0	0	0	0	0	0	0	0	0	0	0
Thecc.01G068900	uncharacterized protein family protein SERF (84%P)	7	-	Z	-	-	-	-	0	0	0	0	0	0	0	0	0	0	0	0	0	0	0	0	0	0	0	0	0	0	0	0	0	0	0	0	0	0	0	0	0	0	0	0	0	0	0	0	0
Thecc.01G069000	Casein kinase II subunit alpha-2 (92%P)	1	-	-	-	-	-	-	1	0	0	0	0	0	0	0	0	0	0	0	0	0	0	0	0	0	0	0	0	0	0	0	0	0	0	0	0	0	0	0	0	0	0	0	0	0	0	0	0
Thecc.01G069100	Ribonuclease III family protein (82%T)	4	-	-	-	-	-	-	1	0	0	0	0	0	0	0	0	0	0	0	0	0	0	0	0	0	0	0	0	0	0	0	0	0	0	0	0	0	0	0	0	0	0	0	0	0	0	0	0
Thecc.01G069200	Phototropic-responsive NPH3 family protein (74%P)	1	-	Z	-	-	-	Z	1	0	0	0	0	0	0	0	0	0	0	0	0	0	0	0	0	0	0	0	0	0	0	0	0	0	1	0	0	0	0	0	0	0	0	0	0	0	0	0	0
Thecc.01G069300	uncharacterized protein (51%P)	None	-	-	-	-	-	-	1	0	0	0	0	0	0	0	0	0	0	0	0	0	0	0	0	0	0	0	0	0	0	0	0	0	0	0	0	0	0	0	0	0	0	0	0	0	0	1	0
Thecc.01G069400	Class III peroxidase (82%U)	21	R	-	-	-	-	-	0	0	0	0	0	0	0	0	0	0	0	0	0	0	0	0	0	0	0	0	0	0	0	0	0	0	0	0	0	0	0	0	0	0	0	0	0	0	0	0	0
Thecc.01G069500	uncharacterized protein (59%P)	24	-	-	-	-	-	-	0	0	0	0	0	0	0	0	0	0	0	0	0	0	0	0	0	0	0	0	0	0	0	0	0	0	0	0	0	0	0	0	0	0	0	0	0	0	0	0	0
Thecc.01G069600	SCL domain class transcription factor (78%U)	None	-	-	-	-	-	-	1	1	0	0	0	0	0	0	0	0	0	0	0	0	0	0	0	0	0	0	0	0	0	0	0	0	0	0	0	0	0	0	0	0	0	0	0	0	0	0	0
Thecc.01G069700	unknown	None	-	-	-	-	-	-	0	0	0	0	0	1	0	0	0	0	0	0	0	0	1	1	0	0	0	0	0	0	0	0	0	0	0	0	0	0	0	0	0	0	0	0	0	0	0	0	0
Thecc.01G069800	LOB domain-containing protein 38 (67%P)	1	-	Z	-	W	H	H	1	0	0	0	0	0	0	0	0	0	0	0	0	0	0	0	0	0	0	0	0	0	0	0	0	0	0	0	0	0	0	0	0	0	0	0	0	0	0	0	0
Thecc.01G069900	uncharacterized protein	1	-	U	-	Z	Z	I	1	0	0	0	0	0	0	0	0	0	0	0	0	0	0	0	0	0	0	0	0	0	0	0	1	0	0	0	0	0	0	0	0	0	0	0	0	0	0	0	0
Thecc.01G070000	uncharacterized protein	1	-	U	-	W	H	H	0	0	0	0	0	0	0	0	0	0	0	0	0	0	0	0	0	0	0	0	0	0	0	0	0	0	0	0	0	0	0	0	0	0	0	0	0	0	0	0	0
Thecc.01G070100	uncharacterized protein	1	-	-	-	Z	H	H	0	0	0	0	0	0	0	0	0	0	0	0	0	0	0	0	0	0	0	0	0	0	0	0	0	0	0	0	0	0	0	0	0	0	0	0	0	0	0	0	0
Thecc.01G070200	Acetamidase/Formamidase family protein (85%T)	2	H	Z	Z	Z	H	H	1	0	0	0	0	0	0	0	0	0	0	0	0	0	0	0	0	0	0	0	0	0	0	0	0	0	0	0	0	0	0	0	0	0	0	0	0	0	0	0	0
Thecc.01G070300	uncharacterized protein (78%P)	6	Y	Y	Y	Y	Y	Y	1	0	0	0	0	0	0	0	0	0	0	0	0	0	0	0	0	0	0	0	0	0	0	0	0	0	0	0	0	0	0	0	0	0	0	0	0	0	0	0	0
Thecc.01G070400	uncharacterized protein (73%P)	None	-	-	-	-	-	-	0	0	0	0	0	0	0	0	0	0	0	0	0	0	0	0	0	0	0	0	0	0	0	0	0	0	0	0	0	0	0	0	0	0	0	0	0	0	0	0	0
Thecc.01G070500	Kinase superfamily protein (90%T)	15	-	Y	-	-	Y	-	0	0	0	0	0	0	0	0	0	0	0	0	0	0	0	0	0	0	0	0	0	0	0	0	0	0	0	0	0	0	0	0	0	0	0	0	0	0	0	0	0
Thecc.01G070600	(1 of 2) PTHR24054//PTHR24054:SF33 - CASEIN KINASE II SUBUNIT ALPHA // CASEIN KINASE II SUBUNIT ALPHA, CHLOROPLASTIC	15	-	Y	-	-	Y	-	0	0	0	0	0	0	0	0	0	0	0	0	0	0	0	0	0	0	0	0	0	0	0	0	0	0	0	0	0	0	0	0	0	0	0	0	0	0	0	0	0
Thecc.01G070700	Acyl-CoA N-acyltransferases (NAT) superfamily protein (75%T)	None	-	-	-	-	-	-	1	0	0	0	0	0	0	0	0	0	0	0	0	0	0	0	0	0	0	0	0	0	0	0	0	0	0	0	0	0	0	0	0	0	0	0	0	0	0	0	0
Thecc.01G070900	Phototropic-responsive NPH3 family protein (69%P)	2	S	U	-	U	-	A	1	0	0	0	0	0	0	0	0	0	0	0	0	0	0	0	0	0	0	0	0	0	0	0	0	0	0	0	0	0	0	0	0	0	0	0	0	0	0	0	0
Thecc.01G071000	Zinc-finger DNA binding protein	28	P	Y	-	-	Y	R	0	0	0	0	0	0	0	0	0	0	0	0	0	0	0	0	0	0	0	0	0	0	0	0	1	0	0	0	0	0	0	0	0	0	0	0	0	0	0	0	0
Thecc.01G071100	NA	30	-	-	-	-	-	-	1	0	0	0	0	0	0	0	0	0	0	0	0	0	0	0	0	0	0	0	0	0	0	0	0	0	0	0	0	0	0	0	0	0	0	0	0	0	0	0	0
Thecc.01G071200	Glucan endo-1	None	-	-	-	-	-	-	0	0	0	0	0	0	0	0	0	0	0	0	0	0	0	0	0	0	0	0	0	0	0	0	0	0	0	0	0	0	0	0	0	0	0	0	0	0	0	0	0
Thecc.01G071300	unknown	None	-	-	-	-	-	-	1	0	0	0	0	0	0	0	0	0	0	0	0	0	0	0	0	0	0	0	0	0	0	0	0	0	0	0	0	0	0	0	0	0	0	0	0	0	0	0	0
Thecc.01G071400	Formin (69%P)	4	I	-	-	-	-	-	0	0	0	0	0	0	0	0	0	0	0	0	0	0	0	0	0	0	0	0	0	0	0	0	0	0	0	0	0	0	0	0	0	0	0	0	0	0	0	0	0
Thecc.01G071500	BTB and TAZ domain protein 4 (67%T)	15	Y	-	-	X	Y	I	0	0	0	0	0	0	0	0	0	0	0	0	0	0	0	0	0	0	0	0	0	0	0	0	0	0	0	0	0	0	0	0	0	0	0	0	0	0	0	0	0
Thecc.01G071700	D5-type cyclin	None	-	-	-	-	-	-	1	0	0	0	0	0	0	0	0	0	0	0	0	0	0	0	0	0	0	0	0	0	0	0	0	0	0	0	0	0	0	0	0	0	0	0	0	0	0	0	0
Thecc.01G071800	ARM repeat superfamily protein	22	G	Y	Y	-	Y	Y	1	0	0	0	0	0	0	0	0	0	0	0	0	0	0	0	0	0	0	0	0	0	0	0	0	0	0	0	0	0	0	0	0	0	0	0	0	0	0	0	0
Thecc.01G071900	Calcium ATPase 2 (85%T)	6	Y	Y	Y	Y	Y	P	0	0	0	0	0	0	0	0	0	0	0	0	0	0	0	0	0	0	0	0	0	0	0	0	0	0	0	0	0	0	0	0	0	0	0	0	0	0	0	0	0
Thecc.01G072000	Voltage dependent anion channel 2 (78%T)	5	-	Y	-	-	-	-	1	0	0	0	0	0	0	0	0	0	0	0	0	0	0	0	0	0	0	0	0	0	0	0	0	0	0	0	0	0	0	0	0	0	0	0	0	0	0	0	0
Thecc.01G072100	Translation protein SH3-like family protein (91%T)	1	-	-	-	-	-	-	0	0	0	0	0	0	0	0	0	0	0	0	0	0	0	0	0	0	0	0	0	0	0	0	0	0	0	0	0	0	0	0	0	0	0	0	0	0	0	0	0
Thecc.01G072200	DNA-directed RNA polymerase II subunit RPB1 (84%P)	24	-	-	-	-	-	-	1	0	0	0	0	0	0	0	0	0	0	0	0	0	0	0	0	0	0	0	0	0	0	0	0	0	0	0	0	0	0	0	0	0	0	0	0	0	0	0	0
Thecc.01G072300	Adenylyl-sulfate kinase (84%U)	7	-	Z	-	-	-	-	1	0	0	0	0	0	0	0	0	0	0	0	0	0	0	0	0	0	0	0	0	0	0	0	0	0	0	0	0	0	0	0	0	0	0	0	0	0	0	0	0
Thecc.01G072400	uncharacterized protein (53%P)	1	-	-	-	Z	-	-	0	0	0	0	0	0	0	0	0	0	0	0	0	0	0	0	0	0	0	0	0	0	0	0	0	0	0	0	0	0	0	0	0	0	0	0	0	0	0	0	0
Thecc.01G072500	Plant U-box 49 (75%T)	14	-	-	-	-	-	-	0	0	0	0	0	0	0	0	0	0	0	0	0	0	0	0	0	0	0	0	0	0	0	0	0	0	0	0	0	0	0	0	0	0	0	0	0	0	0	0	0
Thecc.01G072600	unknown	None	-	-	-	-	-	-	0	0	0	0	0	0	0	0	0	0	0	0	0	0	0	0	0	0	0	0	0	0	0	0	0	0	0	0	0	0	0	0	0	0	0	0	0	0	0	0	0
Thecc.01G072700	GRAS family transcription factor (67%P)	None	-	-	-	-	-	-	0	0	0	0	0	0	0	0	0	0	0	0	0	0	0	0	0	0	0	0	0	0	0	0	0	0	0	0	0	0	0	0	0	0	0	0	0	0	0	0	1
Thecc.01G072800	Glycosyl hydrolase family protein 43 (74%T)	4	-	-	-	Z	Z	Z	1	0	0	0	0	0	0	0	0	0	0	0	0	0	0	0	0	0	0	0	0	0	0	0	0	0	0	0	0	0	0	0	0	0	0	0	0	0	0	0	0
Thecc.01G072900	uncharacterized protein (47%P)	None	-	-	-	-	-	-	1	0	0	0	0	0	0	0	0	0	0	0	0	0	0	0	0	0	0	0	0	0	0	0	0	0	0	0	0	0	0	0	0	0	0	0	0	0	0	1	0
Thecc.01G073000	Transducin family protein / WD-40 repeat family protein (71%T)	1	-	Z	-	-	-	-	1	0	0	0	0	0	0	0	0	0	0	0	0	0	0	0	0	0	0	0	0	0	0	0	0	0	0	0	0	0	0	0	0	0	0	0	0	0	0	0	0
Thecc.01G073100	Tetratricopeptide repeat-like superfamily protein	7	Z	Z	-	Z	-	Z	1	0	0	0	0	0	0	0	0	0	0	0	0	0	0	0	0	0	0	0	0	0	0	0	0	0	0	0	0	0	0	0	0	0	0	0	0	0	0	0	0
Thecc.01G073200	Ribosomal protein L12/ ATP-dependent Clp protease adaptor protein ClpS family protein (61%P)	26	-	-	-	-	I	-	0	0	0	0	0	0	0	0	0	0	0	0	0	0	0	0	0	0	0	0	0	0	0	0	0	0	0	0	0	0	0	0	0	0	0	0	0	0	0	0	0
Thecc.01G073300	Homeodomain-like/winged-helix DNA-binding family protein (66%P)	1	-	-	-	-	-	-	1	0	0	0	0	0	0	0	0	0	0	0	0	0	0	0	0	0	0	0	0	0	0	0	0	0	0	0	0	0	0	0	0	0	0	0	0	0	0	0	0
Thecc.01G073400	NADH-ubiquinone oxidoreductase-related (76%P)	7	-	-	-	-	R	-	0	0	0	0	0	0	0	0	0	0	0	0	0	0	0	0	0	0	0	0	0	0	0	0	0	0	0	0	0	0	0	0	0	0	0	0	0	0	0	0	0
Thecc.01G073500	N-acetyl-l-glutamate synthase 1 (74%P)	2	I	-	S	-	I	I	0	0	0	0	0	0	0	0	0	0	0	0	0	0	0	0	0	0	0	0	0	0	0	0	0	0	0	0	0	0	0	0	0	0	0	0	0	0	0	0	0
Thecc.01G073600	(1 of 14) PF12734 - cysteine-rich TM module stress tolerance (CYSTM)	22	-	-	Y	-	S	-	1	0	0	0	0	0	0	0	0	0	0	0	0	0	0	0	0	0	0	0	0	0	0	0	0	0	0	0	0	0	0	0	0	0	0	0	0	0	0	0	0
Thecc.01G073700	uncharacterized protein conserved protein (54%P)	30	-	-	-	-	-	-	0	0	0	0	0	0	0	0	0	0	0	0	0	0	0	0	0	0	0	0	0	0	0	0	0	0	0	0	0	0	0	0	0	0	0	0	0	0	0	0	0
Thecc.01G073800	CCCH-type zinc fingerfamily protein with RNA-binding domain (76%P)	25	Y	-	-	-	Y	-	0	0	0	0	0	0	0	0	0	0	0	0	0	0	0	0	0	0	0	0	0	0	0	0	0	0	0	0	0	0	0	0	0	0	0	0	0	0	0	0	0
Thecc.01G073900	uncharacterized protein (67%P)	4	R	-	-	-	-	-	0	0	0	0	0	0	0	0	0	0	0	0	0	0	0	0	0	0	0	0	0	0	0	0	0	0	0	0	0	0	0	0	0	0	0	1	0	0	0	0	0
Thecc.01G074000	Cyclin d1	None	-	-	-	-	-	-	0	0	0	0	0	0	0	0	0	0	0	0	0	0	0	0	0	0	0	0	0	0	0	0	0	0	0	0	0	0	0	0	0	0	0	0	0	0	0	0	0
Thecc.01G074100	Heptahelical protein 4 (78%P)	11	Y	-	Y	-	P	Y	1	0	0	0	0	0	0	0	0	0	0	0	0	0	0	0	0	0	0	0	0	0	0	0	0	0	0	0	0	0	0	0	0	0	0	0	0	0	0	0	0
Thecc.01G074200	Galactosyl transferase GMA12/MNN10 family protein (67%T)	10	-	-	-	U	U	Y	0	0	0	0	0	0	0	0	0	0	0	0	0	0	0	0	0	0	0	0	0	0	0	0	0	0	0	0	0	0	0	0	0	0	0	0	0	0	0	0	0
Thecc.01G074300	p-loop containing nucleoside triphosphate hydrolases superfamily protein (86%T)	1	Z	-	-	-	-	-	0	0	0	0	0	0	0	0	0	0	0	0	0	0	0	0	0	0	0	0	0	0	0	0	0	0	0	0	0	0	0	0	0	0	0	0	0	0	0	0	0
Thecc.01G074400	Histone-lysine N-methyltransferase NSD3	7	-	Z	-	-	-	-	1	0	0	0	0	0	0	0	0	0	0	0	0	0	0	0	0	0	0	0	0	0	0	0	0	0	0	0	0	0	0	0	0	0	0	0	0	0	0	0	1
Thecc.01G074500	Serine carboxypeptidase-like 2	2	H	B	Z	Z	H	Z	0	0	0	0	0	0	0	0	0	0	0	0	0	0	0	0	0	0	0	0	0	0	0	0	0	0	0	0	0	0	0	0	0	0	0	0	0	0	0	0	0
Thecc.01G074600	uncharacterized protein conserved protein UCP031279 (55%P)	16	-	Y	Y	-	-	-	0	0	0	0	0	0	0	0	0	0	0	0	0	0	0	0	0	0	0	0	0	0	0	0	0	0	0	0	0	0	0	0	0	0	0	0	0	0	0	0	0
Thecc.01G074700	ARM repeat superfamily protein (76%T)	21	-	-	-	-	-	-	1	0	0	0	0	0	0	0	0	0	0	0	0	0	0	0	0	0	0	0	0	0	0	0	0	0	0	0	0	0	0	0	0	0	0	0	0	0	0	0	0
Thecc.01G074800	unknown	None	-	-	-	-	-	-	0	0	0	0	0	0	0	0	0	0	0	0	0	0	0	0	0	0	0	0	0	0	0	0	0	0	0	0	0	0	0	0	0	0	0	0	0	0	0	0	0
Thecc.01G075000	VQ motif-containing protein	6	P	-	P	Y	Y	P	0	0	0	0	0	0	0	0	0	0	0	0	0	0	0	0	0	0	0	0	0	0	0	0	0	0	0	0	0	0	0	0	0	0	0	0	0	0	0	0	0
Thecc.01G075100	p-loop containing nucleoside triphosphate hydrolases superfamily protein (73%T)	1	-	-	-	-	-	Z	0	0	0	0	0	0	0	0	0	0	0	0	0	0	0	0	0	0	0	0	0	0	0	0	0	0	0	0	0	0	0	0	0	0	0	0	0	0	0	0	0
Thecc.01G075200	BSD domain-containing protein	1	R	-	-	-	-	-	0	0	0	0	0	0	0	0	0	0	0	0	0	0	0	0	0	0	0	0	0	0	0	0	0	0	0	0	0	0	0	0	0	0	0	0	0	0	0	0	0
Thecc.01G075300	ACT domain repeat 1 (62%P)	6	Y	Y	Y	-	Y	Y	0	0	0	0	0	0	0	0	0	0	0	0	0	0	0	0	0	0	0	0	0	0	0	0	0	0	0	0	0	0	0	0	0	0	0	0	0	0	0	0	0
Thecc.01G075400	Phloem protein 2-like a10	None	-	X	-	-	-	-	1	0	0	0	0	0	0	0	0	0	0	0	0	0	0	0	0	0	0	0	0	0	0	0	0	0	0	0	0	0	0	0	0	0	0	0	0	0	0	0	0
Thecc.01G075500	uncharacterized protein (81%P)	21	-	-	-	-	-	-	1	0	0	0	0	0	0	0	0	0	0	0	0	0	0	0	0	0	0	0	0	0	0	0	0	0	0	0	0	0	0	0	0	0	0	0	0	0	0	0	0
Thecc.01G075600	Phytosulfokines 3 precursor	22	Y	C	G	-	C	-	0	0	0	0	0	0	0	0	0	0	0	0	0	0	0	0	0	0	0	0	0	0	0	0	0	0	0	0	0	0	0	0	0	0	0	0	0	0	0	0	0
Thecc.01G075800	uncharacterized protein (57%P)	5	-	U	-	-	-	-	1	0	0	0	0	0	0	0	0	0	0	0	0	0	0	0	0	0	0	0	0	0	0	0	0	0	0	0	0	0	0	0	0	0	0	0	0	0	0	0	0
Thecc.01G075900	Basic leucine-zipper 5	10	Y	Y	Y	-	S	Y	0	0	0	0	0	0	0	0	0	0	0	0	0	0	0	0	0	0	0	0	0	0	0	0	0	0	0	0	0	0	0	0	0	0	0	0	0	0	0	0	0
Thecc.01G076000	uncharacterized protein (50%P)	None	-	-	-	-	-	-	1	0	0	0	0	0	0	0	0	0	0	0	0	0	0	0	0	0	0	0	0	0	0	0	0	0	0	0	0	0	0	0	0	0	0	0	0	0	0	0	0
Thecc.01G076100	uncharacterized protein	None	-	-	-	-	-	-	1	0	0	0	0	0	0	0	0	0	0	0	0	0	0	0	0	0	0	0	0	0	0	0	0	0	0	0	0	0	0	0	0	0	0	0	0	0	0	0	1
Thecc.01G076200	Growth-regulating factor 1	30	-	-	-	Z	-	Z	0	0	0	0	0	0	0	0	0	0	0	0	0	0	0	0	0	0	0	0	0	0	0	0	0	0	0	0	0	0	0	0	0	0	0	0	0	0	0	0	0
Thecc.01G076300	Thioredoxin superfamily protein (70%P)	22	P	-	P	-	P	Y	0	0	0	0	0	0	0	0	0	0	0	0	0	0	0	0	0	0	0	0	0	0	0	0	0	0	0	0	0	0	0	0	0	0	0	0	0	0	0	0	0
Thecc.01G076400	Thioredoxin superfamily protein (61%T)	2	-	-	-	X	-	-	0	0	0	0	0	0	0	0	0	0	0	0	0	0	0	0	0	0	0	0	0	0	0	0	0	0	0	0	0	0	0	0	0	0	0	0	0	0	0	0	0
Thecc.01G076500	(1 of 1) KOG0148//KOG0149 - Apoptosis-promoting RNA-binding protein TIA-1/TIAR (RRM superfamily) // Predicted RNA-binding protein SEB4 (RRM superfamily)	None	-	-	-	-	-	-	0	0	0	0	0	0	0	0	0	0	0	0	0	0	0	0	0	0	0	0	0	0	0	0	0	0	0	0	0	0	0	0	0	0	0	0	0	0	0	0	0
Thecc.01G076600	NAD(P)-binding Rossmann-fold superfamily protein (74%P)	None	-	-	-	-	-	-	1	0	0	0	0	0	0	0	0	0	0	0	0	0	0	0	0	0	0	0	0	0	0	0	0	0	0	0	0	0	0	0	0	0	0	0	0	0	0	0	0
Thecc.01G076700	Integrase-type DNA-binding superfamily protein (66%P)	None	-	-	-	-	-	-	1	0	0	0	0	0	0	0	0	0	0	0	0	0	0	0	0	0	0	0	0	0	0	0	0	0	0	0	0	0	0	0	0	0	0	0	0	0	0	0	0
Thecc.01G076800	uncharacterized protein	None	-	-	-	-	-	-	0	0	0	0	0	0	0	0	0	0	0	0	0	0	0	0	0	0	0	0	0	0	0	0	0	0	0	0	0	0	0	0	0	0	0	0	0	0	0	0	0
Thecc.01G076900	Receptor like protein 44 (73%T)	1	Q	-	-	W	Z	Q	0	0	0	0	0	0	0	0	0	0	0	0	0	0	0	0	0	0	0	0	0	0	0	0	0	0	0	0	0	0	0	0	0	0	0	0	0	0	0	0	0
Thecc.01G077000	p-loop containing nucleoside triphosphate hydrolases superfamily protein (70%P)	1	-	-	-	-	-	-	0	0	0	0	0	0	0	0	0	0	0	0	0	0	0	0	0	0	0	0	0	0	0	0	0	0	0	0	0	0	0	0	0	0	0	0	0	0	0	0	0
Thecc.01G077100	uncharacterized protein	4	O	-	O	-	-	-	0	0	0	0	0	0	0	0	0	0	0	0	0	0	0	0	0	0	0	0	0	0	0	0	0	0	0	0	0	0	0	0	0	0	0	0	0	0	0	0	0
Thecc.01G077200	Squalene monooxygenase (77%P)	23	-	-	-	-	-	R	0	0	0	0	0	0	0	0	0	0	0	0	0	0	0	0	0	0	0	0	0	0	0	0	0	0	0	0	0	0	0	0	0	0	0	0	0	0	0	0	0
Thecc.01G077300	Tetratricopeptide repeat (TPR)-like superfamily protein	4	-	-	-	-	-	-	0	0	0	0	0	0	0	0	0	0	0	0	0	0	0	0	0	0	0	0	0	0	0	0	0	0	0	0	0	0	0	0	0	0	0	0	0	0	0	0	0
Thecc.01G077400	Pentatricopeptide repeat (PPR) superfamily protein (62%T)	13	-	-	-	-	-	-	0	0	0	0	0	0	0	0	0	0	0	0	0	0	0	0	0	0	0	0	0	0	0	0	0	0	0	0	0	0	0	0	0	0	0	0	0	0	0	0	0
Thecc.01G077500	CBS domain-containing protein with a domain of uncharacterized protein function (DUF21) (72%T)	None	-	-	-	-	-	-	0	0	0	0	0	0	0	0	0	0	0	0	0	0	0	0	0	0	0	0	0	0	0	0	0	0	0	0	0	0	0	0	0	0	0	0	0	0	0	0	0
Thecc.01G077600	GTP-binding protein hflx	1	-	-	-	-	-	-	1	0	0	0	0	0	0	0	0	0	0	0	0	0	0	0	0	0	0	0	0	0	0	0	0	0	0	0	0	0	0	0	0	0	0	0	0	0	0	0	0
Thecc.01G077700	uncharacterized protein (72%P)	1	-	-	-	-	-	-	0	0	0	0	0	0	0	0	0	0	0	0	0	0	0	0	0	0	0	0	0	0	0	0	0	0	0	0	0	0	0	0	0	0	0	0	0	0	0	0	0
Thecc.01G077800	(1 of 84) PF01535//PF13041//PF14432 - PPR repeat (PPR) // PPR repeat family (PPR_2) // DYW family of nucleic acid deaminases (DYW_deaminase)	4	-	-	-	-	-	-	1	0	0	0	0	0	0	0	0	0	0	0	0	0	0	0	0	0	0	0	0	0	0	0	0	0	0	0	0	0	0	0	0	0	0	0	0	0	0	0	0
Thecc.01G077900	unknown	None	-	-	-	-	-	-	0	0	0	0	0	0	0	0	0	0	0	0	0	0	0	0	0	0	0	0	0	0	0	0	0	0	0	0	0	0	0	0	0	0	0	0	0	0	0	0	0
Thecc.01G078000	1-aminocyclopropane-1-carboxylate synthase (79%U)	22	Y	-	Y	S	A	C	0	0	0	0	0	0	0	0	0	0	0	0	0	0	0	0	0	0	0	0	0	0	0	0	0	0	0	0	0	0	0	0	0	0	0	0	0	0	0	0	0
Thecc.01G078100	Myb domain protein 84	6	Y	Y	Y	S	Y	Y	0	0	0	0	0	0	0	0	0	0	0	0	0	0	0	0	0	0	0	0	0	0	0	0	0	0	0	0	0	0	0	0	0	0	0	0	0	0	0	0	0
Thecc.01G078300	Branched-chain amino acid aminotransferase 5 / branched-chain amino acid transaminase 5 (BCAT5) (72%T)	26	-	Y	-	X	-	O	1	0	0	0	0	0	0	0	0	0	0	0	0	0	0	0	0	0	0	0	0	0	0	0	0	0	0	0	0	0	0	0	0	0	0	0	0	0	0	0	0
Thecc.01G078400	Little nuclei4	4	-	-	-	-	-	-	1	0	0	0	0	0	0	0	0	0	0	0	0	0	0	0	0	0	0	0	0	0	0	0	0	0	0	0	0	0	0	0	0	0	0	0	0	0	0	0	0
Thecc.01G078500	Serine carboxypeptidase S28 family protein (71%T)	1	W	-	-	-	-	-	0	0	0	0	0	0	0	0	0	0	0	0	0	0	0	0	0	0	0	0	0	0	0	0	0	0	0	0	0	0	0	0	0	0	0	0	0	0	0	0	0
Thecc.01G078700	Homeodomain-leucine zipper protein HD4 (77%U)	10	P	P	Y	Y	Y	Y	1	0	0	0	0	0	0	0	0	0	0	0	0	0	0	0	0	0	0	0	0	0	0	0	0	0	0	0	0	0	0	0	0	0	0	0	0	0	0	0	0
Thecc.01G078800	NA	None	-	-	-	-	-	-	1	0	0	0	0	0	0	0	0	0	0	0	0	0	0	0	0	0	0	0	0	0	0	0	0	0	0	0	0	0	0	0	0	0	0	0	0	0	0	0	0
Thecc.01G078900	Zinc ion binding	1	-	-	-	-	-	-	1	0	0	0	0	0	0	0	0	0	0	0	0	0	0	0	0	0	0	0	0	0	0	0	0	0	0	0	0	0	0	0	0	0	0	0	0	0	0	0	0
Thecc.01G079000	Xyloglucan endotransglycosylase (85%U)	3	R	O	R	-	R	N	1	0	0	0	0	0	0	0	0	0	0	0	0	0	0	0	0	0	0	0	0	0	0	0	0	0	0	0	0	0	0	1	0	0	0	0	0	0	0	0	0
Thecc.01G079200	NA	None	-	-	-	-	-	-	0	0	0	0	0	0	0	0	0	0	0	0	0	0	0	0	0	0	0	0	0	0	0	0	0	0	0	0	0	0	0	0	0	0	0	0	0	0	0	0	0
Thecc.01G079300	uncharacterized protein	None	-	-	-	-	-	-	1	0	0	0	0	0	0	0	0	0	0	0	0	0	0	0	0	0	0	0	0	0	0	0	0	0	0	0	0	0	0	0	0	0	0	0	0	0	0	0	0
Thecc.01G079400	uncharacterized protein (59%P)	None	-	-	-	-	-	-	1	0	0	0	0	0	0	0	0	0	0	0	0	0	0	0	0	0	0	0	0	0	0	0	0	0	0	0	0	0	0	0	0	0	0	0	0	0	0	0	0
Thecc.01G079500	Nitrogen fixation S (NIFS)-like 1 (81%T)	1	-	-	-	-	-	-	0	0	0	0	0	0	0	0	0	0	0	0	0	0	0	0	0	0	0	0	0	0	0	0	0	0	0	0	0	0	0	0	0	0	0	0	0	0	0	0	0
Thecc.01G079600	transcription factor	3	-	-	-	-	-	-	0	0	0	0	0	0	0	0	0	0	0	0	0	0	1	1	0	0	0	0	0	0	0	0	0	0	0	0	0	0	0	0	0	0	0	0	0	0	0	0	0
Thecc.01G079700	NA	None	-	-	-	-	-	-	1	0	0	0	0	0	0	0	0	0	0	0	0	0	0	0	0	0	0	0	0	0	0	0	0	0	0	0	0	0	0	0	0	0	0	0	0	0	0	0	0
Thecc.01G079800	(1 of 1) K02266 - cytochrome c oxidase subunit 6a (COX6A)	7	-	-	-	-	-	-	0	0	0	0	0	0	0	0	0	0	0	0	0	0	0	0	0	0	0	0	0	0	0	0	0	0	0	0	0	0	0	0	0	0	0	0	0	0	0	0	0
Thecc.01G079900	(1 of 4) PTHR11945//PTHR11945:SF164 - MADS BOX PROTEIN // SUBFAMILY NOT NAMED	24	-	-	-	-	-	-	0	0	0	0	0	0	0	0	0	0	0	0	0	0	0	0	0	0	0	0	0	0	0	0	0	0	0	0	0	0	0	0	0	0	0	0	0	0	0	0	0
Thecc.01G080000	NA	None	-	-	-	-	-	-	0	0	0	0	0	0	0	0	0	0	0	0	0	0	0	0	0	0	0	0	0	0	0	0	0	0	0	0	0	0	0	0	0	0	0	0	0	0	0	0	0
Thecc.01G080100	uncharacterized protein (50%P)	6	P	Y	P	S	P	P	1	0	0	0	0	0	0	0	0	0	0	0	0	0	0	0	0	0	0	0	0	0	0	0	0	0	0	0	0	0	0	0	0	0	0	0	0	0	0	0	0
Thecc.01G080200	uncharacterized protein (44%P)	None	-	-	-	-	-	-	0	0	0	0	0	0	0	0	0	0	0	0	0	0	0	0	0	0	0	0	0	0	0	0	0	0	0	0	0	0	0	0	0	0	0	0	0	0	0	0	0
Thecc.01G080300	Tubulin/FtsZ family protein	None	-	-	-	-	-	-	0	0	0	0	0	0	0	0	0	0	0	0	0	0	0	0	0	0	0	0	0	0	0	0	0	0	0	0	0	0	0	0	0	0	0	0	0	0	0	0	0
Thecc.01G080400	unknown	None	-	-	-	-	-	-	0	0	0	0	0	0	0	0	0	0	0	0	0	0	0	0	0	0	0	0	0	0	0	0	0	0	0	0	0	0	0	0	0	0	0	0	0	0	0	0	0
Thecc.01G080500	Tubulin alpha-2 chain (98%P)	20	I	-	-	-	-	Y	0	0	0	0	0	0	0	0	0	0	0	0	0	0	0	0	0	0	0	0	0	0	0	0	0	0	0	0	0	0	0	0	0	0	0	0	0	0	0	0	0
Thecc.01G080600	Receptor kinase (76%U)	12	-	-	-	-	-	-	1	0	0	0	0	0	0	0	0	0	0	0	0	0	0	0	0	0	0	0	0	0	0	0	0	0	0	0	0	0	0	0	0	0	0	0	0	0	0	0	0
Thecc.01G080700	uncharacterized protein	None	-	-	-	-	-	-	0	0	0	0	0	0	0	0	0	0	0	0	0	0	0	0	0	0	0	0	0	0	0	0	0	0	0	0	0	0	0	0	0	0	0	0	0	0	0	0	0
Thecc.01G080800	Malate dehydrogenase (87%U)	3	-	-	-	-	-	-	1	0	0	0	0	0	0	0	0	0	0	0	0	0	0	0	0	0	0	0	0	0	0	0	0	0	0	0	0	0	0	0	0	0	0	0	0	0	0	0	0
Thecc.01G081000	Leucine-rich receptor-like protein kinase family protein (79%T)	1	Z	H	-	Z	Z	Z	0	0	0	0	0	0	0	0	0	0	0	0	0	0	0	0	0	0	0	0	0	0	0	0	0	0	0	0	0	0	0	0	0	0	0	0	0	0	0	0	0
Thecc.01G081200	Hexokinase-like 3 (62%P)	10	S	Y	Y	Y	-	S	1	0	0	0	0	0	0	0	0	0	0	0	0	0	0	0	0	0	0	0	0	0	0	0	0	0	0	0	0	0	0	0	0	0	0	0	0	0	0	0	0
Thecc.01G081300	Basic helix-loop-helix DNA-binding superfamily protein	6	S	S	Y	S	S	S	0	0	0	0	0	0	0	0	0	0	0	0	0	0	0	0	0	0	0	0	0	0	0	0	0	0	0	0	0	0	0	0	0	0	0	0	0	0	0	0	0
Thecc.01G081400	Basic helix-loop-helix DNA-binding superfamily protein	None	-	-	-	-	-	-	1	0	0	0	0	0	0	0	0	0	0	0	0	0	0	0	0	0	0	0	0	0	0	0	0	0	0	0	0	0	0	0	0	0	0	0	0	0	0	0	0
Thecc.01G081500	(1 of 199) PF01535//PF13041 - PPR repeat (PPR) // PPR repeat family (PPR_2)	24	-	-	-	-	-	-	0	0	0	0	0	0	0	0	0	0	0	0	0	0	0	0	0	0	0	0	0	0	0	0	0	0	0	0	0	0	0	0	0	0	0	0	0	0	0	0	0
Thecc.01G081600	Transducin/WD40 repeat-like superfamily protein (77%T)	1	-	-	-	-	-	-	0	0	0	0	0	0	0	0	0	0	0	0	0	0	0	0	0	0	0	0	0	0	0	0	0	0	0	0	0	0	0	0	0	0	0	0	0	0	0	0	0
Thecc.01G081700	p-loop containing nucleoside triphosphate hydrolases superfamily protein (70%P)	32	-	-	-	-	U	-	1	0	0	0	0	0	0	0	0	0	0	0	0	0	0	0	0	0	0	0	0	0	0	0	0	0	0	0	0	0	0	0	0	0	0	0	0	0	0	0	0
Thecc.01G081800	Major facilitator superfamily protein (69%P)	10	-	-	Y	Y	Y	Y	0	0	0	0	0	0	0	0	0	0	0	0	0	0	0	0	0	0	0	0	0	0	0	0	0	0	0	0	0	0	0	0	0	0	0	0	0	0	0	0	0
Thecc.01G081900	UDP-Glycosyltransferase superfamily protein (63%P)	7	-	-	-	W	-	-	0	0	0	0	0	0	0	0	0	0	0	0	0	0	0	0	0	0	0	0	0	0	0	0	0	0	0	0	0	0	0	0	0	0	0	0	0	0	0	0	0
Thecc.01G082000	mitochondrial (82%T)	24	-	-	-	-	Y	-	0	0	0	0	0	0	0	0	0	0	0	0	0	0	0	0	0	0	0	0	0	0	0	0	0	0	0	0	0	0	0	0	0	0	0	0	0	0	0	0	0
Thecc.01G082100	uncharacterized protein (57%P)	1	-	-	-	-	-	-	0	0	0	0	0	0	0	0	0	0	0	0	0	0	0	0	0	0	0	0	0	0	0	0	0	0	0	0	0	0	0	0	0	0	0	0	0	0	0	0	0
Thecc.01G082200	Phosphoenolpyruvate carboxykinase 1 (83%T)	6	Y	Y	Y	-	Y	Y	1	0	0	0	0	0	0	0	0	0	0	0	0	0	0	0	0	0	0	0	0	0	0	0	0	0	0	0	0	0	0	0	0	0	0	0	0	0	0	0	0
Thecc.01G082300	TRNA-dihydrouridine synthase (85%U)	1	-	-	-	-	-	-	1	0	0	0	0	0	0	0	0	0	0	0	0	0	0	0	0	0	0	0	0	0	0	0	0	0	0	0	0	0	0	0	0	0	0	0	0	0	0	0	0
Thecc.01G082400	LisH/CRA/RING-U-box domains-containing protein (69%P)	6	Y	Y	Y	Y	Y	Y	1	0	0	0	0	0	0	0	0	0	0	0	0	0	0	0	0	0	0	0	0	0	0	0	0	0	0	0	0	0	0	0	0	0	0	0	0	0	0	0	0
Thecc.01G082500	NA	None	-	-	-	-	-	-	0	0	0	0	0	0	0	0	0	0	0	0	0	0	0	0	0	0	0	0	0	0	0	0	0	0	0	0	0	0	0	0	0	0	0	0	0	0	0	0	0
Thecc.01G082600	Zinc finger family protein	1	H	H	H	Z	H	H	1	0	0	0	0	0	0	0	0	0	0	0	0	0	0	0	0	0	0	0	0	0	0	0	0	0	0	0	0	0	0	0	0	0	0	0	0	0	0	0	0
Thecc.01G082700	uncharacterized protein	None	-	-	-	-	-	-	0	0	0	0	0	0	0	0	0	0	0	0	0	0	0	0	0	0	0	0	0	0	0	0	0	0	0	0	0	0	0	0	0	0	0	0	0	0	0	0	0
Thecc.01G082900	transcription factor	4	I	-	-	-	-	-	0	0	0	0	0	0	0	0	0	0	0	0	0	0	0	0	0	0	0	0	0	0	0	0	0	0	0	0	0	0	0	0	0	0	0	0	0	0	0	0	0
Thecc.01G083100	Hydroxyproline-rich glycoprotein family protein (70%T)	26	I	-	-	X	I	-	1	0	0	0	0	0	0	0	0	0	0	0	0	0	0	0	0	0	0	0	0	0	0	0	0	0	0	0	0	0	0	0	0	0	0	0	0	0	0	0	0
Thecc.01G083200	Homeodomain-like superfamily protein	24	-	-	-	-	-	-	1	0	0	0	0	0	0	0	0	0	0	0	0	0	0	0	0	0	0	0	0	0	0	0	0	0	0	0	0	0	0	0	0	0	0	0	0	0	0	0	0
Thecc.01G083300	Basic helix-loop-helix DNA-binding superfamily protein (63%P)	1	I	-	-	-	I	-	1	0	0	0	0	0	0	0	0	0	0	0	0	0	0	0	0	0	0	0	0	0	0	0	0	0	0	0	0	0	0	0	0	0	0	0	0	0	0	0	0
Thecc.01G083400	uncharacterized protein	None	-	-	-	-	-	-	0	0	0	0	0	0	0	0	0	0	0	0	0	0	0	0	0	0	0	0	0	0	0	0	0	0	0	0	0	0	0	0	0	0	0	0	0	0	0	0	0
Thecc.01G083500	Glycosyl hydrolase family protein (64%T)	1	-	-	-	-	R	-	1	0	0	1	0	0	0	0	0	0	0	0	0	0	0	0	0	0	0	0	0	0	0	0	0	0	0	0	0	0	0	0	0	0	0	0	0	0	0	0	0
Thecc.01G083600	uncharacterized protein (81%P)	27	P	Y	R	U	R	-	0	0	0	0	0	0	0	0	0	0	0	0	0	0	0	0	0	0	0	0	0	0	0	0	0	0	0	0	0	0	0	0	0	0	0	0	0	0	0	0	0
Thecc.01G083700	uncharacterized protein (59%P)	26	Z	X	-	-	-	-	1	0	0	0	0	0	0	0	0	0	0	0	0	0	0	0	0	0	0	0	0	0	0	0	0	0	0	0	0	0	0	0	0	0	0	0	0	0	0	0	0
Thecc.01G083800	mitochondrial HSO70 2 (82%T)	10	-	Y	-	S	Y	Y	1	0	0	0	0	0	0	0	0	0	0	0	0	0	0	0	0	0	0	0	0	0	0	0	0	0	0	0	0	0	0	0	0	0	0	0	0	0	0	0	0
Thecc.01G083900	uncharacterized protein (68%P)	1	-	-	-	-	-	-	1	0	0	0	0	0	0	0	0	0	0	0	0	0	0	0	0	0	0	0	0	0	0	0	0	0	0	0	0	0	0	0	0	0	0	0	0	0	0	0	0
Thecc.01G084000	White-brown-complex ABC transporter family (78%U)	None	-	-	-	-	-	-	0	0	0	0	0	0	0	0	0	0	0	0	0	0	0	0	0	0	0	0	0	0	0	0	0	0	0	0	0	0	0	0	0	0	0	0	0	0	0	0	0
Thecc.01G084200	Serine-threonine protein kinase	10	I	S	-	S	S	Y	0	0	0	0	0	0	0	0	0	0	0	0	0	0	0	0	0	0	0	0	0	0	0	0	0	0	0	0	0	0	0	0	0	0	0	0	0	0	0	0	0
Thecc.01G084300	(1 of 1) K05752 - chromosome 3 open reading frame 10 (C3ORF10, HSPC300)	30	-	-	-	-	-	-	0	0	0	0	0	0	0	0	0	0	0	0	0	0	0	0	0	0	0	0	0	0	0	0	0	0	0	0	0	0	0	0	0	0	0	0	0	0	0	0	0
Thecc.01G084400	Zincin-like metalloproteases family protein (80%P)	1	-	-	-	-	-	-	0	0	0	0	0	0	0	0	0	0	0	0	0	0	0	0	0	0	0	0	0	0	0	0	0	0	0	0	0	0	0	0	0	0	0	0	0	0	0	0	0
Thecc.01G084500	Serine transhydroxymethyltransferase 1 (89%T)	2	-	H	-	Z	H	H	0	0	0	0	0	0	0	0	0	0	0	0	0	0	0	0	0	0	0	0	0	0	0	0	1	0	0	0	0	0	0	0	0	0	0	0	0	0	0	0	0
Thecc.01G084600	uncharacterized protein	None	-	-	-	-	-	-	0	0	0	0	0	0	0	0	0	0	0	0	0	0	0	0	0	0	0	0	0	0	0	0	0	0	0	0	0	0	0	0	0	0	0	0	0	0	0	0	0
Thecc.01G084700	NA	None	-	-	-	-	-	-	0	0	0	0	0	0	0	0	0	0	0	0	0	0	0	0	0	0	0	0	0	0	0	0	0	0	0	0	0	0	0	0	0	0	0	0	0	0	0	0	0
Thecc.01G084800	NA	2	-	-	-	-	-	-	0	0	0	0	0	0	0	0	0	0	0	0	0	0	0	0	0	0	0	0	0	0	0	0	0	0	0	0	0	0	0	0	0	0	0	0	0	0	0	0	0
Thecc.01G084900	(1 of 1) PTHR11945//PTHR11945:SF184 - MADS BOX PROTEIN // SUBFAMILY NOT NAMED	None	-	-	-	-	Y	-	0	0	0	0	0	0	0	0	0	0	0	0	0	0	0	0	0	0	0	0	0	0	0	0	0	0	0	0	0	0	0	0	0	0	0	0	0	0	0	0	0
Thecc.01G085000	(1 of 1) PTHR11945//PTHR11945:SF193 - MADS BOX PROTEIN // SUBFAMILY NOT NAMED	None	-	-	-	-	-	-	1	0	0	0	0	0	0	0	0	0	0	0	0	0	0	0	0	0	0	0	0	0	0	0	0	0	0	0	0	0	0	0	0	0	0	0	0	1	0	0	0
Thecc.01G085100	unknown	None	Y	-	-	-	-	Y	0	0	0	0	0	0	0	0	0	0	0	0	0	0	0	0	0	0	0	0	0	0	0	0	0	0	0	0	0	0	0	0	0	0	0	0	0	0	0	0	0
Thecc.01G085200	Concanavalin A-like lectin protein kinase family protein (63%P)	13	-	-	-	-	-	Y	1	0	0	0	0	0	0	0	0	0	0	0	0	0	0	0	0	0	0	0	0	0	0	0	0	0	0	0	0	0	0	0	0	0	0	0	0	0	0	0	0
Thecc.01G085300	(1 of 41) PF00139 - Legume lectin domain (lectin_legB)	10	-	-	-	Y	-	-	0	0	0	0	0	0	0	0	0	0	0	0	0	0	0	0	0	0	0	0	0	0	0	0	0	0	0	0	0	0	0	0	0	0	0	0	0	0	0	0	0
Thecc.01G085400	(1 of 1173) 2.7.11.1 - Non-specific serine/threonine protein kinase / Threonine-specific protein kinase	29	-	-	-	-	-	-	0	0	0	0	0	0	0	0	0	0	0	0	0	0	0	0	0	0	0	0	0	0	0	0	0	0	0	0	0	0	0	0	0	0	0	0	0	0	0	0	0
Thecc.01G085600	(1 of 1) PTHR24012//PTHR24012:SF484 - FAMILY NOT NAMED // PLEXUS, ISOFORM A-RELATED	None	-	-	-	-	-	-	0	0	0	0	0	0	0	0	0	0	0	0	0	0	0	0	0	0	0	0	0	0	0	0	0	0	0	0	0	0	0	0	0	0	0	0	0	0	0	0	0
Thecc.01G085700	(1 of 1173) 2.7.11.1 - Non-specific serine/threonine protein kinase / Threonine-specific protein kinase	None	-	-	-	Y	-	-	0	0	0	0	0	0	0	0	0	0	0	0	0	0	0	0	0	0	0	0	0	0	0	0	0	0	0	0	0	0	0	0	0	0	0	0	0	0	0	0	0
Thecc.01G085800	Concanavalin A-like lectin protein kinase family protein	None	-	-	-	-	-	-	0	0	0	0	0	0	0	0	0	0	0	0	0	0	0	0	0	0	0	0	0	0	0	0	0	0	0	0	0	0	0	0	0	0	0	0	0	0	0	0	0
Thecc.01G085900	Concanavalin A-like lectin protein kinase family protein (65%P)	None	-	-	-	-	-	-	1	0	0	0	0	0	0	0	0	0	0	0	0	0	0	0	0	0	0	0	0	0	0	0	1	0	0	0	0	0	0	0	0	0	0	0	0	0	0	0	0
Thecc.01G086000	uncharacterized protein	None	-	-	-	-	-	-	1	0	0	0	0	0	0	0	0	0	0	0	0	0	0	0	0	0	0	0	0	0	0	0	0	0	0	0	0	0	0	0	0	0	0	0	0	0	0	0	0
Thecc.01G086100	Concanavalin A-like lectin protein kinase family protein (65%P)	None	-	-	-	Y	-	Y	0	0	0	0	0	0	0	0	0	0	0	0	0	0	0	0	0	0	0	0	0	0	0	0	0	0	0	0	0	0	0	0	0	0	0	0	0	0	0	0	0
Thecc.01G086200	Concanavalin A-like lectin protein kinase family protein (66%P)	22	-	-	-	-	-	-	0	0	0	0	0	0	0	0	0	0	0	0	0	0	0	0	0	0	0	0	0	0	0	0	0	0	0	0	0	0	0	0	0	0	0	0	0	0	0	0	0
Thecc.01G086300	Concanavalin A-like lectin protein kinase family protein (68%P)	None	-	-	-	-	-	-	1	0	0	0	0	0	0	0	0	0	0	0	0	0	0	0	0	0	0	0	0	0	0	0	0	0	0	0	0	0	0	0	0	0	0	0	0	0	0	0	0
Thecc.01G086400	Rhamnogalacturonate lyase family protein	6	Y	Y	Y	Y	Y	Y	0	0	0	0	0	0	0	0	0	0	0	0	0	0	0	0	0	0	0	0	0	0	0	0	0	0	0	0	0	0	0	0	0	0	0	0	0	0	0	0	0
Thecc.01G086500	Cinnamyl alcohol dehydrogenase 6 (69%T)	None	-	-	-	-	-	-	1	0	0	0	0	0	0	0	0	0	0	0	0	0	0	0	0	0	0	0	0	0	0	0	0	0	0	0	0	0	0	0	0	0	0	0	0	0	0	0	0
Thecc.01G086600	Geraniol dehydrogenase 1 (82%P)	None	-	I	-	-	I	-	1	0	0	0	0	0	0	0	0	0	0	0	0	0	0	0	0	0	0	0	0	0	0	0	0	0	0	0	0	0	0	0	0	0	0	0	0	0	0	0	0
Thecc.01G086700	(1 of 4) PTHR11695//PTHR11695:SF588 - ALCOHOL DEHYDROGENASE RELATED // SUBFAMILY NOT NAMED	None	-	-	-	Y	-	-	0	0	0	0	0	0	0	0	0	0	0	0	0	0	0	0	0	0	0	0	0	0	0	0	0	0	0	0	0	0	0	0	0	0	0	0	0	0	0	0	0
Thecc.01G086800	Geraniol dehydrogenase 1 (90%P)	None	-	-	-	-	-	-	0	0	0	0	0	0	0	0	0	0	0	0	0	0	0	0	0	0	0	0	0	0	0	0	0	0	0	0	0	0	0	0	0	0	0	0	0	0	0	0	0
Thecc.01G086900	(1 of 4) PTHR11695//PTHR11695:SF588 - ALCOHOL DEHYDROGENASE RELATED // SUBFAMILY NOT NAMED	None	-	-	-	-	-	-	0	0	0	0	0	0	0	0	0	0	0	0	0	0	0	0	0	0	0	0	0	0	0	0	0	0	0	0	0	0	0	0	0	0	0	0	0	0	0	0	0
Thecc.01G087000	(1 of 7) PTHR11695:SF497 - CINNAMYL ALCOHOL DEHYDROGENASE 6-RELATED	6	Y	Y	Y	Y	Y	Y	1	0	0	0	0	0	0	0	0	0	0	0	0	0	0	0	0	0	0	0	0	0	0	0	0	0	0	0	0	0	0	0	0	0	0	0	0	0	0	0	0
[truncated: 26,541 more rows]
[truncated: 188 more columns]
