# Supplementary material for: Cacao pod transcriptome profiling of seven genotypes identifies features associated with post-penetration resistance to Phytophthora palmivora
Source: Sci Rep. 2024 Feb 20;14:4175. doi: 10.1038/s41598-024-54355-8 (PMC10879190; doi:10.1038/s41598-024-54355-8)
Supplement: Supplementary file 2 — Supplementary Information 2. [file 41598_2024_54355_MOESM2_ESM.xlsx]

## Sheet: Supplementary Data 2
Motif	Source	Count induced	Count not-induced	Var induced	Var not-induced	Var p-value	Mean position induced	Mean position not-induced	Mean test	Mean p-value
AGTCTTTG	de novo	79	268	86218.7	86320.5	0.978612	-372.937	-500.709	Student's	0.000379805
ATTCGCGC	PLACE DB	2	11	2	118570	0.00639229	-24	-459.818	Welch's	0.000917566
CTATAAATAC	PLACE DB	51	99	32327.9	83697.3	0.000330153	-117.549	-231.758	Welch's	0.00175053
GAAAAGTC	de novo	117	334	82535.8	93882.1	0.417781	-349.632	-441.458	Student's	0.00240022
RGTGACNNNGC	PLACE DB	20	120	43992.8	97070.4	0.0496603	-291.75	-455.075	Welch's	0.00263038
VAAAGTCAA	de novo	233	774	85208.6	86123.7	0.934855	-411.167	-470.408	Student's	0.00347557
DMCGCGKH	de novo	331	679	81351.8	88192.6	0.403621	-319.9	-371.979	Student's	0.00408945
TGACGTGG	PLACE DB	54	245	45672.3	85650.6	0.0072311	-273.204	-365.951	Welch's	0.00426184
GGTCANNNAGTC	PLACE DB	5	19	10483.7	107858	0.0359396	-213.2	-442.105	Welch's	0.00844372
TCCACGTACT	PLACE DB	3	5	8833	49519.2	0.314128	-120	-527.2	Student's	0.012966
AGTCAAMG	de novo	142	422	74651	76322.5	0.890556	-392.5	-449.602	Student's	0.0165393
GCGTNNNNNNNACGC	PLACE DB	12	46	16787.5	71932.1	0.0125233	-172.5	-287.326	Welch's	0.0207872
CCACGTCA	PLACE DB	68	279	55019.5	68579.7	0.281246	-267.132	-328.932	Student's	0.0380244
CACGCAAT	PLACE DB	21	153	65231.2	90128.7	0.40564	-461.524	-576.895	Student's	0.0475265
TGACGTGGC	PLACE DB	29	116	38269.6	75185.8	0.0412601	-228.69	-298.81	Welch's	0.0596526
TAACTSAGTTA	PLACE DB	2	7	162	41596.2	0.0954679	-97	-347.286	Student's	0.0711896
GATGAYRTGG	PLACE DB	11	122	93304.6	82327.6	0.686403	-370.182	-502.967	Student's	0.0729844
AAGTCAAAA	de novo	116	384	74795.8	86286.9	0.362833	-435.629	-479.367	Student's	0.0770305
TCCATGCAT	PLACE DB	15	94	63953.5	91096	0.46584	-411.667	-517.872	Student's	0.0997415
ATAGAAATCAA	PLACE DB	6	25	108548	56507	0.256094	-368.167	-517.92	Student's	0.10408
GCAACGCAAC	PLACE DB	2	5	12324.5	139830	0.437331	-280.5	-682.4	Student's	0.10733
CTTCTAGAA	de novo	28	64	72213.6	95801.8	0.42191	-430.821	-503.703	Student's	0.141544
CAGAAGATA	PLACE DB	8	50	115467	77992.7	0.392593	-387.125	-505.7	Student's	0.141731
CAATTATTA	PLACE DB	94	565	71498.8	76627	0.692327	-500.819	-533.112	Student's	0.146535
ACGCGGYK	de novo	50	87	89735.6	99345.9	0.707444	-295.68	-352.609	Student's	0.151002
GNATATNC	PLACE DB	564	2618	80172.6	80344.3	0.985314	-474.229	-487.322	Student's	0.159855
TCTCTCTCT	PLACE DB	167	922	93894.2	91478.5	0.805126	-335.431	-360.53	Student's	0.162477
TGGTCAAMMD	de novo	104	247	89035.9	83262.6	0.668799	-468.981	-500.478	Student's	0.17796
AGAAAAGTCTM	de novo	7	12	141181	72157.1	0.31701	-371.143	-509.75	Student's	0.180669
CGCACGTGTC	PLACE DB	3	7	1200.33	9866.33	0.224841	-77.3333	-134	Student's	0.188373
ATTTATATAAAT	PLACE DB	16	81	68940.8	76431.5	0.870396	-432	-496.951	Student's	0.194482
CTNGAANNTTCNAG	PLACE DB	5	13	30516.2	106158	0.238982	-234.8	-370	Student's	0.198635
GTTTHGCAA	PLACE DB	28	188	75428.8	88225.1	0.650442	-434.107	-484.394	Student's	0.199939
TCCACGTCTC	PLACE DB	4	9	35216.7	99569	0.424083	-222	-372.444	Student's	0.200352
GCCACGTGGG	PLACE DB	3	18	26545.3	87433.6	0.515856	-196.667	-348.722	Student's	0.201168
ACGTSSSC	PLACE DB	84	341	56629.7	85904.2	0.0234429	-312.548	-337.865	Welch's	0.203374
GACTTTGTCAA	de novo	16	3	55149.2	161129	0.16961	-601.875	-739.333	Student's	0.206227
CTCAAGTGA	PLACE DB	4	40	151681	101319	0.460847	-390	-522.975	Student's	0.219051
GAGAGAGAGAGAGAGAGA	PLACE DB	16	95	61861.2	79800.8	0.597296	-319.438	-375.189	Student's	0.229874
ACACGYTW	de novo	174	608	95634.4	85263.6	0.330261	-481.017	-499.071	Student's	0.239078
TATTTGCTTAA	PLACE DB	5	26	80889.3	103851	0.901093	-450.4	-559.115	Student's	0.244255
CACGAAAA	PLACE DB	36	220	82567.3	90159.1	0.783474	-427.833	-461.573	Student's	0.265071
CTATAAATACCM	de novo	18	21	17870.6	54670	0.0236104	-94.4444	-131.952	Welch's	0.26801
KGTCCCAT	PLACE DB	66	255	76620.1	80782.6	0.819403	-424.712	-448.761	Student's	0.269198
GGTCCCAT	PLACE DB	29	102	67263.1	90200.8	0.377371	-381.931	-418.275	Student's	0.277583
ATTGGTCCACG	PLACE DB	2	7	2592	110449	0.233462	-105	-255.571	Student's	0.28083
GAGAGAGAGAGAGAGA	PLACE DB	22	129	61750.3	84823	0.404655	-341.955	-379.969	Student's	0.282395
TTGGTCAAAMHVR	de novo	13	35	88711.1	81700.1	0.803657	-490.077	-541.143	Student's	0.294535
CCTACCNNNNNNNCTNNNNA	PLACE DB	5	24	81430.3	93779.5	0.995584	-434.6	-512.625	Student's	0.302476
CTATAAATACCCM	de novo	12	6	11298.4	47494.3	0.044207	-75.0833	-125.333	Welch's	0.305962
TAGTGGAT	PLACE DB	29	163	101527	86592.9	0.531246	-457.31	-487.712	Student's	0.306643
TGACGTCA	PLACE DB	36	114	78692.8	74693.6	0.811149	-372.306	-398.105	Student's	0.31219
TTGCATGACT	PLACE DB	2	27	103512	96630.5	0.620403	-414.5	-524.111	Student's	0.31736
GGTCAAAN	de novo	355	1175	89044.4	84014.8	0.486038	-452.966	-461.208	Student's	0.32055
GTGCCCTT	PLACE DB	13	86	99865.6	83620.5	0.601084	-384.846	-425.186	Student's	0.322108
AGATCGACG	PLACE DB	4	21	70573.7	70271.1	0.822802	-522.5	-587	Student's	0.329926
TACCGACAT	PLACE DB	4	13	129677	122806	0.807549	-347	-436.615	Student's	0.331419
TGGTCAAAD	de novo	129	369	86107.1	80148.3	0.603165	-467.907	-480.138	Student's	0.337919
WGGTCAAA	de novo	243	789	91753.3	83318.3	0.340327	-465.63	-474.522	Student's	0.339112
TCCACCATA	PLACE DB	13	47	94564.4	70423.2	0.456671	-444.923	-479.277	Student's	0.34561
TTCCCTGTT	PLACE DB	15	73	77336.2	76987.2	0.917013	-378.333	-408.877	Student's	0.349428
AAGACGTAG	PLACE DB	3	14	58932.3	101161	0.855198	-434.333	-509.643	Student's	0.353553
CAAAATTTTGTA	PLACE DB	5	15	63504.3	83261.9	0.866636	-414.4	-464.933	Student's	0.365774
CCACGTCATC	PLACE DB	13	56	61444.6	71604.4	0.815094	-309.385	-335.929	Student's	0.372576
TTTCCCGC	PLACE DB	16	114	98928.7	86663.1	0.657178	-257.438	-282.807	Student's	0.374685
ACAGTTACTA	PLACE DB	3	8	86821	75424.7	0.739307	-466	-524.875	Student's	0.38127
AAAATAATACT	de novo	27	69	61419	84167.6	0.374304	-454.259	-473.101	Student's	0.383393
AGCAACGGTC	PLACE DB	3	6	107941	100933	0.821077	-486	-553.333	Student's	0.387617
YCYYACCWACC	PLACE DB	18	68	93903.9	81770.2	0.660641	-375.5	-396.309	Student's	0.39372
TTWCYAWWWWTRGWAA	PLACE DB	3	19	73892.3	59284.4	0.6224	-405.667	-444.263	Student's	0.40178
GTGGGCCCG	PLACE DB	4	5	21064.3	103410	0.222045	-210.5	-253.6	Student's	0.406306
CTTTGACTW	de novo	80	236	95519.7	85458.2	0.522131	-460	-468.839	Student's	0.408994
ACGTGGCA	PLACE DB	97	445	77688.2	79650.8	0.902982	-313.144	-319.243	Student's	0.423415
AATAAAYAAA	PLACE DB	302	1798	79410.1	82165.4	0.715389	-450.454	-453.826	Student's	0.424795
GCGGCAAA	PLACE DB	15	72	110946	83268.4	0.421775	-362.333	-377.444	Student's	0.428926
GTTAGGTT	PLACE DB	40	229	74074.7	83517.2	0.671954	-491.425	-500.031	Student's	0.430521
AATATTTTTATT	PLACE DB	44	291	53503.5	67448.3	0.360498	-518.841	-526.096	Student's	0.430568
YTYYMMCMAMCMMC	PLACE DB	19	53	80213.5	95057.5	0.714001	-373.684	-385.943	Student's	0.439898
TACGTGTC	PLACE DB	26	119	77017.7	77962.1	0.977031	-346.577	-348.908	Student's	0.484632
TACGTGTC	PLACE DB	26	119	77017.7	77962.1	0.977031	-346.577	-348.908	Student's	0.484632
MACCWAMC	PLACE DB	490	2258	84407.7	91408.5	0.269393	-424.257	-424.52	Student's	0.492995
TGCCACCGG	PLACE DB	4	9	147245	155670	0.925821	-491.75	-488.889	Student's	0.504741
ADMCGCGKHT	de novo	42	77	102987	94695.8	0.738709	-330.262	-329.416	Student's	0.505622
MGCCGCCA	de novo	30	63	62826.9	65916.9	0.911621	-369.467	-368.46	Student's	0.507083
YTCANTYY	PLACE DB	2864	16113	85251.5	82569	0.260395	-474.82	-474.505	Student's	0.521545
NTTDCCWWWWNNGGWAAN	PLACE DB	4	33	45192.2	84867.3	0.673437	-503.75	-495.455	Student's	0.521733
AATGGAAATG	PLACE DB	15	70	75734.4	84154.2	0.875006	-442.4	-436.529	Student's	0.528511
CCATACATT	PLACE DB	11	61	122240	85983.7	0.385967	-444.909	-436.033	Student's	0.535628
NNWNCCAWWWWTRGWWAN	PLACE DB	23	80	77726.9	62087	0.463525	-417.435	-411.75	Student's	0.537307
CAAACACC	PLACE DB	47	211	75575.2	88938.6	0.519628	-396.809	-392.284	Student's	0.537944
CGCCGCCN	de novo	28	76	105816	84544.2	0.444198	-384.286	-375.711	Student's	0.551262
AAATTAACCAA	PLACE DB	10	37	74249.8	94619	0.736558	-512.7	-496.108	Student's	0.561129
CTAATTGTTTA	PLACE DB	3	9	80985.3	92876.2	0.908765	-578.333	-543.333	Student's	0.567529
CNNGAANNNTTCNNG	PLACE DB	19	123	77736	82131.8	0.949429	-497.263	-484.024	Student's	0.574446
GGACACGTGGC	PLACE DB	3	4	114750	23734.2	0.230445	-241.333	-202.25	Student's	0.578528
CGCGGCAT	PLACE DB	4	12	86543.6	79404.3	0.787793	-429.75	-394.917	Student's	0.582448
TGTAAAAGT	PLACE DB	42	167	73929.1	74293.5	0.976168	-524.214	-513.383	Student's	0.590961
GAAAAGTCAAAA	de novo	12	15	79564.3	130568	0.414105	-423.583	-390.2	Student's	0.602316
TAGTGCTGT	PLACE DB	7	25	80398	92937.5	0.931296	-523	-488.68	Student's	0.604311
RTGAGTCAT	PLACE DB	12	96	82421.4	70341.6	0.634084	-476.5	-452.146	Student's	0.616578
CCWWWWWWGG	PLACE DB	183	1104	87151.5	86860.7	0.954886	-455.885	-448.387	Student's	0.624996
GGWAGGGT	PLACE DB	28	214	85336.4	88048.4	0.973937	-477.036	-457.654	Student's	0.627487
AGCCGCCA	de novo	26	46	59014	62186.3	0.90986	-381.269	-360.587	Student's	0.632993
CAAGGAAA	de novo	136	597	80757.9	89132.4	0.486822	-442.449	-432.399	Student's	0.63955
GTATGATGG	PLACE DB	9	35	79404.9	83541.1	0.97914	-577.222	-538.057	Student's	0.641262
GTGATCAC	PLACE DB	17	86	116616	82320.9	0.307153	-484	-455.012	Student's	0.64343
ATACGTGT	PLACE DB	37	144	78046.9	75049.7	0.84053	-451.514	-432.549	Student's	0.645612
TGAAAACT	PLACE DB	113	651	74657.7	78835.9	0.73421	-493.681	-482.619	Student's	0.650983
CCCACCTACC	PLACE DB	3	5	115492	118806	0.905652	-451	-338	Student's	0.666089
KWGTGRWAAWRW	PLACE DB	93	470	74607.9	77642.4	0.833925	-505.344	-491.513	Student's	0.669505
TGGTCCCAC	PLACE DB	7	37	85563.9	73755.9	0.697863	-341.714	-289.216	Student's	0.677379
CTCCTAATT	PLACE DB	25	90	101535	79185.8	0.400588	-540.68	-509.811	Student's	0.680833
AATAGAAAA	PLACE DB	125	790	72194.7	78127.2	0.589973	-462.544	-449.192	Student's	0.690986
CCTACGTGGC	PLACE DB	4	20	198291	38679.1	0.0182479	-321.5	-189.1	Welch's	0.701099
RTGASTCAT	PLACE DB	35	194	67948	73944	0.798101	-504.4	-477.309	Student's	0.707133
MGCCGCCR	de novo	52	117	73105	70936.6	0.874894	-364.365	-339.521	Student's	0.710892
ATAAAACGT	PLACE DB	24	88	68212.4	74483.7	0.843824	-488.875	-453.773	Student's	0.712882
AGACCGTTG	PLACE DB	5	17	150520	83311.6	0.353822	-543.8	-450.235	Student's	0.719514
GCCACGTGGC	PLACE DB	6	50	91998.2	91177	0.845021	-445.833	-362.34	Student's	0.737472
CATCCAACG	PLACE DB	7	47	120201	61550.8	0.184504	-324.714	-254.851	Student's	0.743838
GTNWAYATTNATNNG	PLACE DB	8	34	27670.7	65758.9	0.235406	-568.125	-503.471	Student's	0.748799
AGATCCAA	PLACE DB	49	325	75163.2	94571.2	0.334833	-459.102	-427.495	Student's	0.751448
CCAGGTGG	PLACE DB	13	69	106376	95119	0.720698	-443.769	-378.42	Student's	0.75536
ACTGTGTA	PLACE DB	13	106	85528.4	85880.5	0.916144	-522.231	-459.311	Student's	0.766809
AAAATATCT	PLACE DB	107	613	79233.1	74398.3	0.644899	-502.925	-481.945	Student's	0.76739
CAAAACGC	PLACE DB	36	132	93139.2	84454.1	0.676074	-391.167	-348.091	Student's	0.781725
GAARYTTCCACG	de novo	4	5	151413	78657.7	0.534344	-568.25	-381.2	Student's	0.786021
CATTAATTAG	PLACE DB	17	72	85441.1	78754.5	0.770815	-566.294	-503.639	Student's	0.79322
TGTATATAT	PLACE DB	134	665	87446.3	80390.9	0.508404	-516.985	-494.666	Student's	0.795271
AATACTAAT	PLACE DB	71	334	61001.5	74645	0.307991	-486	-456.982	Student's	0.795336
TCATCTTCTT	PLACE DB	9	67	85150.5	89956	0.970062	-511.333	-423.134	Student's	0.7956
TCTAAGCAAAG	PLACE DB	2	8	6612.5	94638.4	0.401724	-686.5	-479.875	Student's	0.803736
AAWGTATCSA	PLACE DB	18	67	71532.1	86162.5	0.692576	-579.222	-512.403	Student's	0.807343
WTTSSCSS	PLACE DB	451	2298	88993	91387.8	0.728812	-410.386	-396.459	Student's	0.814948
AAMAATCT	PLACE DB	356	2143	70341.1	79580.5	0.138666	-488.587	-474.022	Student's	0.818455
CACGTGGC	PLACE DB	77	331	91834.3	80138.1	0.421281	-352.104	-318.583	Student's	0.821816
CACCTCCA	PLACE DB	25	152	99034.6	111555	0.763719	-480.8	-412.224	Student's	0.830495
TCTAGAAGG	de novo	17	26	91095.5	85738.4	0.868276	-457.706	-368.077	Student's	0.831042
ACCGACCD	de novo	56	187	87870.9	85862.1	0.884004	-445.786	-401.765	Student's	0.836849
TCCACGTGGC	PLACE DB	20	53	73574	59143.6	0.522365	-305.3	-239.019	Student's	0.841137
AACCTAACCT	PLACE DB	7	16	97525.6	77366.2	0.664001	-582.571	-448.062	Student's	0.842522
CCACGTGGCC	PLACE DB	5	14	105957	16723.4	0.00936781	-320.4	-148.857	Welch's	0.845326
AASCGCGTKGRV	de novo	8	9	76348.4	20110.6	0.0809475	-289.875	-176.889	Student's	0.851396
TTWCCWWWWNNGGWW	PLACE DB	21	97	92792.8	84815.6	0.737	-566	-490.835	Student's	0.855174
MCACGTGGC	PLACE DB	69	238	90724.1	79917.2	0.487576	-341.145	-298.265	Student's	0.862378
TGTTAAAGT	PLACE DB	22	120	80370.3	86358.7	0.893828	-560.5	-485.525	Student's	0.864653
TCCACGTGGT	PLACE DB	3	14	213061	91701.5	0.274363	-623.333	-375.357	Student's	0.873096
RTACGTGGCR	PLACE DB	6	23	133950	41725.8	0.0502974	-402.5	-270.304	Student's	0.877642
GGCCAATCT	PLACE DB	3	30	192140	74981.6	0.188906	-587.667	-378.367	Student's	0.880977
TTTTTTCC	PLACE DB	348	1734	86977.4	83842.7	0.644475	-471.911	-451.702	Student's	0.881826
CCACGTGG	PLACE DB	74	326	94603.5	82906.8	0.442464	-381.797	-337.187	Student's	0.882213
MAGGTAAGT	PLACE DB	19	82	99545.6	99849.2	0.943966	-565.737	-469.232	Student's	0.883466
CATGCATG	PLACE DB	93	450	77179.4	77464.5	0.989717	-531.849	-493.764	Student's	0.884992
CAATWATTG	PLACE DB	67	427	61505.3	80277.3	0.183385	-530.776	-486.218	Student's	0.88772
GAAWTTGTGA	PLACE DB	12	90	45562.9	82934.9	0.271924	-641.167	-532.144	Student's	0.895338
GCGGGAAA	PLACE DB	9	70	81494.9	78393.5	0.830941	-439.778	-313.8	Student's	0.895691
CWWWWWWWWG	PLACE DB	2793	15021	78603.2	79621.4	0.66409	-493.504	-486.171	Student's	0.896604
CCNNNNNNNNNNNNCCACG	PLACE DB	134	398	81545.4	67897.7	0.182188	-344.448	-308.776	Student's	0.909159
TGACGTAA	PLACE DB	29	179	77866.1	85727.9	0.795241	-551.207	-473.112	Student's	0.909277
CCTACCNNNNNNNCT	PLACE DB	18	101	102060	86663.8	0.592917	-494.444	-390.812	Student's	0.911544
GTGGWWHG	PLACE DB	232	1226	86567.1	81024.8	0.496554	-495.767	-467.883	Student's	0.913114
RYACGTGGYR	PLACE DB	39	170	101784	71891	0.141998	-376.308	-306.912	Student's	0.919255
ATTCCCGC	PLACE DB	8	55	113576	95357.5	0.647184	-497.25	-327.891	Student's	0.921627
TGTAAAGT	PLACE DB	71	403	93804.6	73746.1	0.164014	-543.141	-491.777	Student's	0.924844
GTTAGGTTC	PLACE DB	10	34	58377.8	95898.4	0.438919	-597.3	-439.529	Student's	0.92678
GCAACGTGTC	PLACE DB	2	6	6272	77506.7	0.425086	-733	-383.667	Student's	0.927023
YACGTGGC	PLACE DB	108	467	89929.8	74774	0.203719	-353.185	-309.456	Student's	0.928966
CAATSATTG	PLACE DB	33	213	63414.8	78891.2	0.469042	-583	-505.869	Student's	0.930868
GCCACCTCAT	PLACE DB	2	15	188498	50562.6	0.148027	-650	-357.8	Student's	0.933417
GCTAAACAAT	PLACE DB	3	13	36570.3	103445	0.581437	-780.667	-447.846	Student's	0.943979
AWTTCAAA	PLACE DB	867	4431	76840.7	76244.4	0.872754	-506.829	-490.418	Student's	0.945108
CCACCAACCCCC	PLACE DB	3	3	12337	100.333	0.0161342	-244	-63.6667	Welch's	0.947279
CAANNNNATC	PLACE DB	1028	5435	80202.4	83113	0.467346	-496.842	-480.859	Student's	0.948916
ACCACGTGGC	PLACE DB	5	20	72814.7	104759	0.790779	-618.2	-343.2	Student's	0.952942
AAACCCTAA	PLACE DB	38	273	84216	101355	0.505811	-443.158	-349.117	Student's	0.957107
CAATNATTG	PLACE DB	100	640	62110.4	79777.7	0.121012	-548.01	-492.758	Student's	0.967415
TTTATATA	PLACE DB	744	4111	76321.2	76279.4	0.981838	-524.94	-502.706	Student's	0.978307
TCCACGTGTC	PLACE DB	19	64	40630.6	28130.4	0.285636	-295.684	-199.531	Student's	0.980279
TYTCCCGCC	PLACE DB	4	57	102311	96341.8	0.745238	-592	-251.947	Student's	0.980657
TAAATGYA	PLACE DB	281	1488	67007	76677.3	0.15581	-519.972	-483.042	Student's	0.980755
CTTGTCGTCA	PLACE DB	3	7	126585	41650	0.245155	-622.667	-189.429	Student's	0.981633
GCCACGTGCC	PLACE DB	5	6	34092.5	19967.9	0.567573	-359	-117.667	Student's	0.981924
ACAAAGAA	PLACE DB	200	1032	88499	83238.7	0.55661	-496.145	-448.822	Student's	0.982569
CCWWWWWWWWGG	PLACE DB	106	504	96620.7	82751.2	0.284417	-502.528	-435.345	Student's	0.98421
TAATMATTA	PLACE DB	378	2214	68007.1	73475.1	0.340282	-538.021	-504.407	Student's	0.987426
TGHAAARK	PLACE DB	1560	8725	79926.7	78448.7	0.624098	-502.271	-484.484	Student's	0.989462
ATATTTAWW	PLACE DB	1277	7171	66380.9	70457.3	0.171541	-519.962	-501.296	Student's	0.989964
TAAAATAT	PLACE DB	957	5490	69156.1	72277.6	0.381874	-528.17	-505.329	Student's	0.992504
AAACCCTA	PLACE DB	76	547	92812.9	102071	0.620808	-457.934	-352.265	Student's	0.996612
ATGGTATT	PLACE DB	86	452	78599.9	74499	0.718799	-571.837	-481.345	Student's	0.9974
WTTTATRTTTW	PLACE DB	397	2091	65903.4	71728.5	0.287166	-556.766	-513.604	Student's	0.998462
GGCCCAWWW	PLACE DB	96	888	75979.3	79969.9	0.770578	-394.875	-300.907	Student's	0.999006
TTWTWTTWTT	PLACE DB	2167	13071	74965.3	76499.2	0.543178	-524.571	-495.35	Student's	0.999997
AGTACGTGGC	PLACE DB	2	1	79202	NA	NA	-440	-813	NA	NA
TTDCCWWWWWWGGHAA	PLACE DB	1	20	NA	70673.2	NA	-717	-468.05	NA	NA
GCGGTAATT	PLACE DB	1	16	NA	68173.3	NA	-451	-370.438	NA	NA
GCTCCGTTG	PLACE DB	1	12	NA	74778	NA	-108	-349.75	NA	NA
CTGAAGAAGAA	PLACE DB	1	12	NA	66029.9	NA	-24	-372.667	NA	NA
GTAATSATTAC	PLACE DB	1	11	NA	86393.6	NA	-921	-460.727	NA	NA
ACGTATTAAAA	PLACE DB	1	9	NA	77839.4	NA	-818	-426.222	NA	NA
AATAATAATAATAATAAATA	PLACE DB	1	9	NA	97576.4	NA	-280	-403.778	NA	NA
TGGGCCCGT	PLACE DB	1	8	NA	41989.4	NA	-773	-223.25	NA	NA
CACATGGCACT	PLACE DB	1	8	NA	61860.3	NA	-615	-488.5	NA	NA
CATGCCGCC	PLACE DB	1	7	NA	70397.9	NA	-643	-340.714	NA	NA
AAACGACACCGTTT	PLACE DB	1	7	NA	4221.62	NA	-290	-114.429	NA	NA
GACACGTAGA	PLACE DB	1	6	NA	153808	NA	-912	-401.167	NA	NA
CGCCACGTGTCC	PLACE DB	1	6	NA	24902.8	NA	-61	-167	NA	NA
CGTCAATGAA	PLACE DB	1	4	NA	17702.9	NA	-78	-687.75	NA	NA
TACACTTTTGG	PLACE DB	1	4	NA	19370.9	NA	-646	-262.75	NA	NA
TCCACGTAGA	PLACE DB	1	3	NA	50584.3	NA	-232	-290.667	NA	NA
ATCATTTTCACT	PLACE DB	1	3	NA	62304.3	NA	-55	-523.667	NA	NA
ACACACGTCAA	PLACE DB	1	2	NA	214512	NA	-122	-397.5	NA	NA
ATTCACCTACCC	PLACE DB	1	1	NA	NA	NA	-70	-299	NA	NA
ATGTACGAAGC	PLACE DB	1	0	NA	NA	NA	-219	NA	NA	NA
TAAGAGCCGCC	PLACE DB	1	0	NA	NA	NA	-176	NA	NA	NA
TAARAGCCGCC	PLACE DB	1	0	NA	NA	NA	-176	NA	NA	NA
GCCACTTGTC	PLACE DB	0	18	NA	61950.5	NA	NA	-340.444	NA	NA
AGGAATTCCT	PLACE DB	0	18	NA	71799.7	NA	NA	-334.222	NA	NA
CCTTTTGTCTC	PLACE DB	0	18	NA	77029	NA	NA	-392.278	NA	NA
TGACACGTGGCA	PLACE DB	0	10	NA	61178.4	NA	NA	-365	NA	NA
CGCGGATC	PLACE DB	0	9	NA	81841.2	NA	NA	-327.333	NA	NA
GCCACGTACA	PLACE DB	0	7	NA	135125	NA	NA	-364.429	NA	NA
TCCAACTTGGA	PLACE DB	0	7	NA	70190.6	NA	NA	-505.714	NA	NA
CAACTTTCATAT	PLACE DB	0	6	NA	72772.8	NA	NA	-707	NA	NA
AAATGACGAAAATGC	PLACE DB	0	6	NA	85649.4	NA	NA	-509.833	NA	NA
TCCACGTCGA	PLACE DB	0	5	NA	64290.7	NA	NA	-383.2	NA	NA
TCTACGTCAC	PLACE DB	0	4	NA	125303	NA	NA	-440.25	NA	NA
ACGTCATAGA	PLACE DB	0	4	NA	11900.7	NA	NA	-278	NA	NA
AGATATGATAAAA	PLACE DB	0	4	NA	85183	NA	NA	-814.5	NA	NA
GCCGCGTGGC	PLACE DB	0	3	NA	6160.33	NA	NA	-104.333	NA	NA
CTACGTGGCCA	PLACE DB	0	3	NA	11461	NA	NA	-433	NA	NA
CGTCCATGCAT	PLACE DB	0	3	NA	23932	NA	NA	-858	NA	NA
AACAAACTCTAT	PLACE DB	0	3	NA	49314.3	NA	NA	-702.667	NA	NA
TAAACAATGGCT	PLACE DB	0	3	NA	4697.33	NA	NA	-504.333	NA	NA
GGCCCCGGG	PLACE DB	0	2	NA	23544.5	NA	NA	-753.5	NA	NA
AACGCGTGTC	PLACE DB	0	2	NA	28800	NA	NA	-165	NA	NA
AAGCGTAAGT	PLACE DB	0	2	NA	25764.5	NA	NA	-351.5	NA	NA
GATCATCGATC	PLACE DB	0	2	NA	30752	NA	NA	-537	NA	NA
TGTGGTTATATA	PLACE DB	0	2	NA	59858	NA	NA	-209	NA	NA
GGATTTTACAGT	PLACE DB	0	2	NA	882	NA	NA	-213	NA	NA
AATCTCCAACCA	PLACE DB	0	2	NA	37538	NA	NA	-155	NA	NA
TAAAAGTTAAAAAC	PLACE DB	0	2	NA	2178	NA	NA	-244	NA	NA
GTACGTGGCG	PLACE DB	0	1	NA	NA	NA	NA	-812	NA	NA
TGTTACGTGCC	PLACE DB	0	1	NA	NA	NA	NA	-819	NA	NA
GTACGTGGCGC	PLACE DB	0	1	NA	NA	NA	NA	-812	NA	NA
CCTCGTGTCTC	PLACE DB	0	1	NA	NA	NA	NA	-750	NA	NA
TCACGCGGATC	PLACE DB	0	1	NA	NA	NA	NA	-59	NA	NA
CATGGGCGCGG	PLACE DB	0	1	NA	NA	NA	NA	-14	NA	NA
TCTAACCTACCA	PLACE DB	0	1	NA	NA	NA	NA	-51	NA	NA
AAGATTGATTGAG	PLACE DB	0	1	NA	NA	NA	NA	-247	NA	NA
RTAACARANTCYGG	PLACE DB	0	1	NA	NA	NA	NA	-325	NA	NA
CACGAGSCCKCCAC	PLACE DB	0	1	NA	NA	NA	NA	-123	NA	NA
ACTATTTTCACTATC	PLACE DB	0	1	NA	NA	NA	NA	-254	NA	NA
TTATGAACAGTAATT	PLACE DB	0	1	NA	NA	NA	NA	-730	NA	NA
GTCCMTCMAACCTAMC	PLACE DB	0	1	NA	NA	NA	NA	-58	NA	NA
CACTAACACAAAGTAA	PLACE DB	0	1	NA	NA	NA	NA	-236	NA	NA
