# Supplementary material for: Cacao pod transcriptome profiling of seven genotypes identifies features associated with post-penetration resistance to Phytophthora palmivora
Source: Sci Rep. 2024 Feb 20;14:4175. doi: 10.1038/s41598-024-54355-8 (PMC10879190; doi:10.1038/s41598-024-54355-8)
Supplement: Supplementary file 3 — Supplementary Information 3. [file 41598_2024_54355_MOESM3_ESM.xlsx]

## Sheet: Supplementary Data 3
Motif	Source	Count induced	Count not-induced	Var induced	Var not-induced	Var p-value	Mean position induced	Mean position not-induced	Mean test	Mean p-value
ATTCGCGC	PLACE	2	11	2	118570	0.00639229	-24	-459.818	Welch's	0.000917566
TGACGTGGC	PLACE	55	90	31826.1	85741	0.000140453	-211	-329.878	Welch's	0.0014166
GAAAAGTC	de novo	171	280	91056.7	91272.4	0.995192	-370.082	-446.679	Student's	0.00463139
TGACGTGG	PLACE	96	203	56921.6	88628.6	0.0156044	-296.719	-374.02	Welch's	0.00839132
CTATAAATAC	PLACE	70	80	46852.1	84242.2	0.0134953	-139.843	-239.375	Welch's	0.00887377
TCCAACTTGGA	PLACE	2	5	19800.5	26300.7	0.869058	-180.5	-635.8	Student's	0.0092008
DMCGCGKH	de novo	506	504	83160.1	89026.4	0.444406	-333.427	-376.482	Student's	0.00995446
AAGTCAAAA	de novo	178	322	80909.3	84318.6	0.765695	-429.657	-491.09	Student's	0.0114678
TCTCTCTCT	PLACE	302	787	92914.4	90968.5	0.813985	-323.55	-369.395	Student's	0.0126802
VAAAGTCAA	de novo	372	635	88418.9	84757.7	0.641125	-429.68	-472.531	Student's	0.0127678
TCCACGTACT	PLACE	3	5	8833	49519.2	0.314128	-120	-527.2	Student's	0.012966
CCACGTCA	PLACE	114	233	55724.8	70589.7	0.156866	-275.737	-336.923	Student's	0.0187578
AGTCTTTG	de novo	132	215	87994.7	88328.3	0.990832	-431.72	-496.116	Student's	0.0253446
CTGAAGAAGAA	PLACE	3	10	17364	64385.1	0.460851	-106	-417.8	Student's	0.0351293
TCCATGCAT	PLACE	32	77	77664	89709.3	0.668165	-423.562	-536.377	Student's	0.0352662
ACGTGGCA	PLACE	174	368	68746.6	83634	0.142253	-287.603	-332.595	Student's	0.0410944
AGGAATTCCT	PLACE	3	15	3161.33	71688.3	0.0860156	-92.3333	-382.6	Student's	0.0432275
CACGCAAT	PLACE	51	123	62465.3	97723.9	0.0746	-509.745	-585.041	Student's	0.0641011
TAACTSAGTTA	PLACE	2	7	162	41596.2	0.0954679	-97	-347.286	Student's	0.0711896
GGTCAAAN	de novo	575	955	85623.4	84741.7	0.884909	-445.233	-467.762	Student's	0.0717919
GCGTNNNNNNNACGC	PLACE	22	36	33893.6	78325.7	0.0457565	-212.091	-295.028	Welch's	0.0895836
CTNGAANNTTCNAG	PLACE	6	12	31066.3	104756	0.190249	-201.5	-397.917	Student's	0.0941751
CGCACGTGTC	PLACE	4	6	924.917	10383.4	0.0740894	-71.75	-147.167	Student's	0.0976726
GGTCCCAT	PLACE	43	88	61425.2	95482.2	0.115081	-364.023	-432.807	Student's	0.102736
MACCWAMC	PLACE	806	1942	84235.5	92546.6	0.116839	-413.326	-429.099	Student's	0.104966
GCAACGCAAC	PLACE	2	5	12324.5	139830	0.437331	-280.5	-682.4	Student's	0.10733
RGTGACNNNGC	PLACE	36	104	90418.5	92628.9	0.967141	-378.167	-450.288	Student's	0.110548
AGTCAAMG	de novo	222	342	81095.3	73221.3	0.396912	-417.617	-446.655	Student's	0.111572
TCCACGTCTC	PLACE	6	7	21162.7	122902	0.0728748	-221.667	-415.714	Student's	0.116915
WGGTCAAA	de novo	388	644	85019.3	85304.7	0.97665	-458.508	-480.815	Student's	0.117317
GTTTHGCAA	PLACE	55	161	74683.5	90260.2	0.424549	-437.255	-491.752	Student's	0.118159
GCCACTTGTC	PLACE	2	16	1012.5	64206.2	0.196531	-141.5	-365.312	Student's	0.120869
AATAAAYAAA	PLACE	563	1537	81447.9	81817.9	0.956797	-441.35	-457.734	Student's	0.122394
ATTGGTCCACG	PLACE	3	6	1312.33	127729	0.0204018	-107.333	-279.5	Welch's	0.146757
CAAAATTTTGTA	PLACE	6	14	71736.7	76152.6	0.97252	-355.333	-493.857	Student's	0.156704
TTWCYAWWWWTRGWAA	PLACE	6	16	51027.4	60252.5	0.924614	-353.833	-470.938	Student's	0.160833
CCACGTCATC	PLACE	22	47	63378.8	71383.9	0.788793	-284.909	-352.468	Student's	0.16129
TTGGTCAAAMHVR	de novo	21	27	76612	86739.8	0.785091	-481.143	-563.222	Student's	0.165344
GNATATNC	PLACE	980	2202	81054.6	79987.9	0.80184	-477.873	-488.173	Student's	0.172001
AATAATAATAATAATAAATA	PLACE	5	5	57350.5	118971	0.497124	-297	-485.8	Student's	0.172073
YCYYACCWACC	PLACE	26	60	89679.6	80814	0.723143	-348.269	-410.883	Student's	0.17929
AGAAAAGTCTM	de novo	7	12	141181	72157.1	0.31701	-371.143	-509.75	Student's	0.180669
GTGATCAC	PLACE	27	76	101075	82393.4	0.487838	-416.815	-475.066	Student's	0.190351
ACGCGGYK	de novo	72	65	93824	98577.1	0.836571	-309.861	-356.169	Student's	0.192055
CTTCTAGAA	de novo	36	56	63358.9	105516	0.110193	-447.667	-503.286	Student's	0.192728
TGGTCAAMMD	de novo	158	193	83266.1	86405.7	0.81217	-476.31	-503.29	Student's	0.194478
RTGAGTCAT	PLACE	21	87	68496.2	71788.7	0.952846	-410.333	-465.598	Student's	0.198055
GCCACGTGGG	PLACE	3	18	26545.3	87433.6	0.515856	-196.667	-348.722	Student's	0.201168
CAGAAGATA	PLACE	18	40	108658	72324	0.289768	-441.778	-510.75	Student's	0.201765
GTTAGGTT	PLACE	74	195	74453.8	84769.7	0.528154	-475.986	-507.39	Student's	0.211215
AAATTAACCAA	PLACE	20	27	58718.2	111664	0.152394	-458.9	-529.815	Student's	0.212717
TTCCCTGTT	PLACE	30	58	75155.6	77354.5	0.957269	-370.967	-420.586	Student's	0.213782
CTCAAGTGA	PLACE	10	34	121184	100857	0.653919	-447.6	-529.5	Student's	0.243313
GAGAGAGAGAGAGAGA	PLACE	42	109	56123.4	91136.9	0.0798661	-349.071	-384.202	Student's	0.249551
CTATAAATACCCM	de novo	14	4	9801.23	70530.9	0.00862109	-69	-171.75	Welch's	0.249658
TATTTGCTTAA	PLACE	7	24	113535	97456.6	0.717203	-469.714	-562.542	Student's	0.25073
ATCATTTTCACT	PLACE	2	2	95048	123008	0.918145	-273	-540	Student's	0.251816
ATTTATATAAAT	PLACE	33	64	60378.3	83164	0.325038	-460.333	-499.594	Student's	0.253268
TGGTCAAAD	de novo	198	300	82608.1	81010	0.873375	-466.682	-483.76	Student's	0.257105
TGTAAAAGT	PLACE	62	147	72824.8	74642.2	0.932835	-497.839	-523.034	Student's	0.270874
YTCANTYY	PLACE	5075	13902	84929.9	82257.6	0.165986	-472.488	-475.306	Student's	0.275447
GGTCANNNAGTC	PLACE	8	16	77217.7	107871	0.678984	-342.625	-420.312	Student's	0.286306
CACGAAAA	PLACE	75	181	83998	91264.3	0.693398	-441.027	-463.376	Student's	0.293091
GACACGTAGA	PLACE	3	4	225420	160031	0.740696	-365.667	-555.5	Student's	0.294778
ATAGAAATCAA	PLACE	10	21	99941.9	54449.3	0.247386	-453.1	-506	Student's	0.301511
NTTDCCWWWWNNGGWAAN	PLACE	6	31	38029.6	87982.9	0.355067	-441	-507.065	Student's	0.302843
GTGGGCCCG	PLACE	6	3	16469.1	177600	0.0307304	-185.333	-332.667	Welch's	0.304654
GAGAGAGAGAGAGAGAGA	PLACE	32	79	57638	85460.4	0.221341	-346.562	-375.494	Student's	0.310516
KGTCCCAT	PLACE	102	219	75708.7	81950.6	0.658846	-432.961	-448.872	Student's	0.319568
YTYYMMCMAMCMMC	PLACE	28	44	82054.6	96601.8	0.662183	-362.036	-395.864	Student's	0.322083
GCTCCGTTG	PLACE	2	11	38364.5	82120.3	0.980368	-246.5	-346.545	Student's	0.3253
CCWWWWWWGG	PLACE	337	950	83106.3	88237.5	0.515977	-443.415	-451.595	Student's	0.330865
ACCGACCD	de novo	96	147	81632.8	89841.6	0.61854	-402.26	-418.211	Student's	0.339973
ACCACGTGGC	PLACE	10	15	104683	115967	0.903874	-364.9	-420.4	Student's	0.343873
NNWNCCAWWWWTRGWWAN	PLACE	30	73	66630.5	64916.5	0.898331	-398.3	-419.068	Student's	0.354428
GAAAAGTCAAAA	de novo	16	11	95887.9	125785	0.614956	-385.875	-432.909	Student's	0.358845
ADMCGCGKHT	de novo	68	51	95893.9	99642.1	0.87492	-320.882	-341.49	Student's	0.361132
TGGTCCCAC	PLACE	14	30	59605	82785.4	0.540808	-276.429	-307.433	Student's	0.364653
AGATCGACG	PLACE	5	20	54831.5	73909.4	0.849625	-542	-585.35	Student's	0.373567
GCCACGTGGC	PLACE	11	45	83243.3	93740.1	0.89719	-347.091	-377.2	Student's	0.384389
TAGTGGAT	PLACE	43	149	93416.5	87586.1	0.758502	-471.628	-486.436	Student's	0.387235
AGCAACGGTC	PLACE	3	6	107941	100933	0.821077	-486	-553.333	Student's	0.387617
AAAATAATACT	de novo	36	60	68232.6	83631.1	0.523013	-458.667	-473.283	Student's	0.402178
MCACGTGGC	PLACE	108	199	76917.8	85725	0.537011	-302.88	-310.628	Student's	0.410859
ACGTSSSC	PLACE	148	277	64433.8	88680.3	0.0311453	-329.014	-334.917	Welch's	0.415035
CCNNNNNNNNNNNNCCACG	PLACE	198	334	70955.2	71915	0.92459	-314.884	-319.467	Student's	0.424289
CNNGAANNNTTCNNG	PLACE	33	109	57792.9	88611.9	0.166176	-477.788	-488.22	Student's	0.427201
CCCACCTACC	PLACE	5	3	72778	217506	0.321461	-363	-409.333	Student's	0.430647
CGCCACGTGTCC	PLACE	2	5	10952	30599.3	0.836214	-135	-158.6	Student's	0.434821
CAATTATTA	PLACE	156	503	70360.2	77775.3	0.458928	-525.378	-529.475	Student's	0.435624
TACGTGTC	PLACE	47	98	73273.1	79928.2	0.756456	-343.872	-350.704	Student's	0.445195
CCACGTGG	PLACE	129	271	85147.8	85446.5	0.996032	-342.829	-346.683	Student's	0.450965
ACACGYTW	de novo	287	495	90774.7	85791.8	0.583977	-493.467	-495.974	Student's	0.454575
TGCCACCGG	PLACE	6	7	146183	159158	0.945566	-479.167	-498.857	Student's	0.464795
CTTTGACTW	de novo	132	184	93833.9	83829.2	0.479937	-465.265	-467.56	Student's	0.472989
GATGAYRTGG	PLACE	33	100	82862.6	85059.9	0.967104	-490.758	-492.39	Student's	0.488865
CCATACATT	PLACE	18	54	98473.2	88831.7	0.741837	-436.333	-437.741	Student's	0.493192
KWGTGRWAAWRW	PLACE	158	405	80508.2	75874.4	0.640699	-493.93	-493.746	Student's	0.502827
GTATGATGG	PLACE	14	30	80907	83957.9	0.986549	-547.571	-545.367	Student's	0.509375
GTGGWWHG	PLACE	377	1081	84743.3	81056.1	0.588747	-472.642	-472.208	Student's	0.5101
CACGTGGC	PLACE	135	273	80434.6	83517.4	0.814838	-325.844	-324.447	Student's	0.518431
RTGASTCAT	PLACE	61	168	68725.9	74726.9	0.721685	-483.18	-480.821	Student's	0.523239
GTGCCCTT	PLACE	24	75	81763.9	87072.5	0.900688	-424.125	-418.533	Student's	0.532351
AACCTAACCT	PLACE	9	14	110273	73134.3	0.490242	-496.444	-484.214	Student's	0.538135
AGACCGTTG	PLACE	6	16	143208	83460.7	0.383276	-482.167	-467.5	Student's	0.538417
MAGGTAAGT	PLACE	29	72	99880.1	101768	0.989569	-492.621	-485.278	Student's	0.541679
GCGGCAAA	PLACE	32	55	104204	78459.3	0.355521	-379.312	-372.236	Student's	0.54263
GGACACGTGGC	PLACE	5	2	67250.8	33024.5	0.955854	-227.6	-197.5	Student's	0.55533
TGACGTCA	PLACE	59	91	82053.5	71688.5	0.558623	-396.186	-389.143	Student's	0.56074
AATAGAAAA	PLACE	251	664	79302.5	76600.7	0.728785	-453.355	-450.133	Student's	0.56211
YACGTGGC	PLACE	187	388	77835.5	77917.6	0.99488	-321.155	-315.99	Student's	0.582311
TCCACCATA	PLACE	18	42	89678	69701.3	0.497383	-484.278	-466.5	Student's	0.590386
CGCCGCCN	de novo	41	63	94952	87036.4	0.74627	-386.634	-372.413	Student's	0.593072
CCTACGTGGC	PLACE	7	17	112307	44376	0.128988	-232.143	-202.529	Student's	0.60247
AAGACGTAG	PLACE	7	10	109622	86852	0.722947	-521.571	-478.7	Student's	0.608662
TGTTAAAGT	PLACE	29	113	88463.3	85582.2	0.864529	-510.793	-493.637	Student's	0.610352
CGCGGCAT	PLACE	6	10	68822	87268.2	0.833499	-431	-387.2	Student's	0.615188
CCAGGTGG	PLACE	25	57	96296.7	97677.2	0.995808	-405.68	-381.368	Student's	0.626973
AATATTTTTATT	PLACE	85	250	63396.1	66386.4	0.820147	-533.094	-522.44	Student's	0.629657
TTDCCWWWWWWGGHAA	PLACE	2	19	58482	74093.2	0.772059	-546	-472.947	Student's	0.639707
AASCGCGTKGRV	de novo	10	7	67440.9	22519.9	0.195066	-247.4	-205.286	Student's	0.646894
TGACGTAA	PLACE	55	153	83967.6	85817.6	0.951159	-497.436	-479.17	Student's	0.654381
GAAWTTGTGA	PLACE	20	82	70498.9	82172.5	0.733208	-567.65	-539.439	Student's	0.655015
GCCACGTGCC	PLACE	8	3	45307.4	35248	0.990682	-243.25	-185	Student's	0.655922
CATGCATG	PLACE	161	382	75320.4	78556.5	0.766941	-507.696	-497.165	Student's	0.656197
CTATAAATACCM	de novo	25	14	46123	22869.8	0.18917	-124.36	-97.2857	Student's	0.660213
AAWGTATCSA	PLACE	32	53	80115.1	85923.7	0.85013	-543.375	-516.396	Student's	0.660908
GTNWAYATTNATNNG	PLACE	11	31	24316.6	71239.6	0.0762738	-542.273	-506.387	Student's	0.66133
TAGTGCTGT	PLACE	11	21	83678.2	93279.2	0.894817	-528	-479.524	Student's	0.666288
TGTAAAGT	PLACE	138	336	82306.4	74865.5	0.493787	-508.428	-495.792	Student's	0.673652
TGTATATAT	PLACE	226	573	86516.3	79689.8	0.448139	-505.704	-495.532	Student's	0.674756
CTCCTAATT	PLACE	35	80	96648	78465.6	0.445389	-535.543	-508.2	Student's	0.678834
RYACGTGGYR	PLACE	69	140	85598.1	74322.4	0.482443	-333.319	-313.229	Student's	0.687309
TTGCATGACT	PLACE	5	24	111574	94178.4	0.687637	-582	-502.917	Student's	0.695378
CAAGGAAA	de novo	225	508	89212.2	86843.8	0.801023	-442.693	-430.53	Student's	0.696049
MGCCGCCA	de novo	39	54	62664.6	66225.2	0.86819	-385	-357.074	Student's	0.698632
CCTTTTGTCTC	PLACE	3	15	23497.3	88516.7	0.45874	-472.667	-376.2	Student's	0.700995
TCCACGTCGA	PLACE	3	2	100724	27378	0.691795	-444.667	-291	Student's	0.707375
AATACTAAT	PLACE	118	287	69427.3	73536	0.728788	-473.542	-457.352	Student's	0.708841
AATGGAAATG	PLACE	25	60	81646.9	82755	0.992627	-464.28	-426.433	Student's	0.709379
WTTSSCSS	PLACE	810	1939	88556.6	92037	0.521373	-403.656	-396.692	Student's	0.709408
CACATGGCACT	PLACE	2	7	1012.5	70905.1	0.182436	-592.5	-476.857	Student's	0.711341
CAAACACC	PLACE	74	184	80746.9	88688.7	0.654995	-410.054	-386.293	Student's	0.721192
ACAGTTACTA	PLACE	5	6	62825.3	85283.6	0.789741	-567.4	-460	Student's	0.732906
CATCCAACG	PLACE	16	38	90860.7	59234.3	0.286279	-298.812	-249.211	Student's	0.736409
AAMAATCT	PLACE	680	1819	74502.2	79691.3	0.296843	-481.896	-473.929	Student's	0.736759
CATTAATTAG	PLACE	26	63	90659.9	75998.9	0.563824	-546.115	-503.016	Student's	0.742214
CCTACCNNNNNNNCTNNNNA	PLACE	8	21	80628.1	95120	0.875752	-560.125	-475.952	Student's	0.745807
AAACGACACCGTTT	PLACE	2	6	25088	4518.7	0.130102	-178	-122.5	Student's	0.762669
GCAACGTGTC	PLACE	3	5	77397.3	92369.2	0.993326	-575.667	-408.2	Student's	0.766321
GCGGTAATT	PLACE	2	15	5940.5	70305	0.448888	-505.5	-357.8	Student's	0.771542
GAARYTTCCACG	de novo	4	5	151413	78657.7	0.534344	-568.25	-381.2	Student's	0.786021
AAAATATCT	PLACE	202	518	71062.6	76671.6	0.532056	-498.109	-479.975	Student's	0.787348
TCATCTTCTT	PLACE	21	55	110116	81821.1	0.384053	-478.81	-416.309	Student's	0.791036
GGCCAATCT	PLACE	8	25	127110	72118.7	0.283674	-471.25	-373.76	Student's	0.792292
GGWAGGGT	PLACE	54	188	97629.7	84675.3	0.487219	-489.037	-451.527	Student's	0.793814
GTAATSATTAC	PLACE	4	8	183415	62010.3	0.214583	-610	-443.625	Student's	0.796599
ATACGTGT	PLACE	56	125	92052.6	68027.5	0.170883	-462.25	-424.856	Student's	0.800891
ATAAAACGT	PLACE	33	79	65253	76036.7	0.641567	-495.03	-447.203	Student's	0.802694
CACCTCCA	PLACE	36	141	97874.9	112963	0.636005	-464.528	-411.028	Student's	0.805626
CAATWATTG	PLACE	130	364	70734.4	80409.9	0.394607	-510.538	-485.734	Student's	0.807629
CTAATTGTTTA	PLACE	4	8	81490.9	84537.1	0.922356	-661.25	-497.5	Student's	0.811552
TTTCCCGC	PLACE	27	103	87503.1	87589.8	0.953345	-327.111	-267.252	Student's	0.82437
GCGGGAAA	PLACE	21	58	75841.1	80716.8	0.913753	-377.619	-310.241	Student's	0.824563
TCCACGTGGC	PLACE	25	48	66135.7	61496.5	0.808218	-296.76	-236.562	Student's	0.832796
RTACGTGGCR	PLACE	9	20	93968.1	45177.5	0.181663	-365.889	-266.95	Student's	0.839125
TCCACGTGTC	PLACE	31	52	34779.7	30629	0.675708	-247.581	-206.019	Student's	0.844912
AGATCCAA	PLACE	101	273	85469.4	94276.7	0.574064	-458.683	-421.63	Student's	0.852668
TGAAAACT	PLACE	198	566	73192.8	79840.4	0.472581	-502.394	-477.91	Student's	0.855473
TACACTTTTGG	PLACE	2	3	56784.5	27630.3	0.576202	-477.5	-247.333	Student's	0.858465
TTWCCWWWWNNGGWW	PLACE	32	86	91938.8	84031.4	0.726431	-552.625	-486.198	Student's	0.861668
CAANNNNATC	PLACE	1792	4671	82199.6	82849.5	0.845868	-489.693	-480.988	Student's	0.862026
CAATSATTG	PLACE	51	195	63670.6	80649.1	0.325884	-554.588	-506.179	Student's	0.865521
TTTATATA	PLACE	1275	3580	77122.8	76047.7	0.755135	-513.611	-503.442	Student's	0.870424
TTTTTTCC	PLACE	590	1492	89170.5	82472.6	0.249943	-466.685	-450.491	Student's	0.874119
AGCCGCCA	de novo	32	40	59785.4	60067.6	0.999422	-406.438	-337.35	Student's	0.880926
CAAAACGC	PLACE	57	111	91939.9	82773.3	0.632164	-394.947	-338	Student's	0.882643
CAATNATTG	PLACE	181	559	68774.2	80444.1	0.209954	-522.95	-492.866	Student's	0.896476
CCWWWWWWWWGG	PLACE	185	425	93831.6	81984.3	0.268762	-469.816	-437.096	Student's	0.897695
ACAAAGAA	PLACE	326	906	85885.2	83702.2	0.766972	-474.423	-450.056	Student's	0.903009
CCACGTGGCC	PLACE	8	11	79794.9	7790.76	0.00147897	-284.5	-128.182	Welch's	0.915562
TCTAGAAGG	de novo	20	23	101545	71938.3	0.434802	-471.25	-344.609	Student's	0.917728
TAATMATTA	PLACE	694	1898	68881.5	74182.5	0.244311	-521.673	-504.789	Student's	0.92082
GCCACCTCAT	PLACE	2	15	188498	50562.6	0.148027	-650	-357.8	Student's	0.933417
MGCCGCCR	de novo	75	94	72409.4	69221.4	0.831871	-384.04	-317.745	Student's	0.945479
CCACCAACCCCC	PLACE	3	3	12337	100.333	0.0161342	-244	-63.6667	Welch's	0.947279
TGHAAARK	PLACE	2775	7510	79577	78366.6	0.621899	-494.608	-484.438	Student's	0.948636
GCTAAACAAT	PLACE	6	10	84442.2	97247.2	0.924427	-683.167	-406.5	Student's	0.949879
TYTCCCGCC	PLACE	8	53	107169	97029.6	0.748682	-466	-245.302	Student's	0.965809
TAAATGYA	PLACE	486	1283	71099.8	76727.6	0.320742	-508.426	-481.515	Student's	0.967223
ATTCCCGC	PLACE	19	44	114970	86592.3	0.438322	-463.105	-300.295	Student's	0.970523
TCTAAGCAAAG	PLACE	3	7	33808.3	61038.5	0.796951	-787.333	-407.143	Student's	0.97723
ATGGTATT	PLACE	150	388	79622.3	74151.8	0.58616	-534.493	-480.856	Student's	0.978474
ACTGTGTA	PLACE	29	90	91061.5	80760	0.654684	-562.034	-435.3	Student's	0.979064
CWWWWWWWWG	PLACE	4875	12939	79885.8	79286.5	0.748522	-494.326	-484.682	Student's	0.979118
CCTACCNNNNNNNCT	PLACE	30	89	93298.5	84996.5	0.719086	-503.833	-373.674	Student's	0.980589
TACCGACAT	PLACE	8	9	148221	45119.8	0.117422	-595.375	-255.667	Student's	0.981521
CTTGTCGTCA	PLACE	5	5	96483.2	1936	0.00229123	-543.8	-95	Welch's	0.984424
AAACCCTAA	PLACE	56	255	83296.3	102022	0.370289	-444.857	-342.106	Student's	0.986302
GTTAGGTTC	PLACE	15	29	71789.5	86538.3	0.731983	-616.667	-402.31	Student's	0.988478
AWTTCAAA	PLACE	1523	3775	76203.3	76330.1	0.973982	-507.624	-487.245	Student's	0.992444
TCCACGTGGT	PLACE	5	12	130280	49621.1	0.184777	-734.2	-287.833	Student's	0.996658
TAAAATAT	PLACE	1749	4698	70186.2	72390.8	0.439762	-524.069	-503.005	Student's	0.997488
ATATTTAWW	PLACE	2283	6165	68220.7	70396.9	0.368878	-518.556	-498.771	Student's	0.998876
WTTTATRTTTW	PLACE	687	1801	67951	71860	0.385361	-547.054	-510.358	Student's	0.998939
GGCCCAWWW	PLACE	208	776	79954.3	79465.3	0.938792	-364.462	-295.496	Student's	0.999104
AAACCCTA	PLACE	119	504	91573.6	102383	0.464352	-452.916	-344.435	Student's	0.999587
TTWTWTTWTT	PLACE	3973	11265	76256.6	76344.4	0.968154	-512.95	-494.764	Student's	0.999819
GACTTTGTCAA	de novo	18	1	63397.9	NA	NA	-604.889	-960	NA	NA
TGTGGTTATATA	PLACE	0	2	NA	59858	NA	NA	-209	NA	NA
ATGTACGAAGC	PLACE	1	0	NA	NA	NA	-219	NA	NA	NA
TGTTACGTGCC	PLACE	0	1	NA	NA	NA	NA	-819	NA	NA
GCCACGTACA	PLACE	1	6	NA	147750	NA	-116	-405.833	NA	NA
GTACGTGGCGC	PLACE	0	1	NA	NA	NA	NA	-812	NA	NA
GCCGCGTGGC	PLACE	0	3	NA	6160.33	NA	NA	-104.333	NA	NA
AGTACGTGGC	PLACE	2	1	79202	NA	NA	-440	-813	NA	NA
ACACACGTCAA	PLACE	1	2	NA	214512	NA	-122	-397.5	NA	NA
GTACGTGGCG	PLACE	0	1	NA	NA	NA	NA	-812	NA	NA
GGCCCCGGG	PLACE	0	2	NA	23544.5	NA	NA	-753.5	NA	NA
AAATGACGAAAATGC	PLACE	0	6	NA	85649.4	NA	NA	-509.833	NA	NA
TAAAAGTTAAAAAC	PLACE	0	2	NA	2178	NA	NA	-244	NA	NA
GTCCMTCMAACCTAMC	PLACE	0	1	NA	NA	NA	NA	-58	NA	NA
CCTCGTGTCTC	PLACE	0	1	NA	NA	NA	NA	-750	NA	NA
AACGCGTGTC	PLACE	0	2	NA	28800	NA	NA	-165	NA	NA
ACGTATTAAAA	PLACE	1	9	NA	77839.4	NA	-818	-426.222	NA	NA
AAGATTGATTGAG	PLACE	0	1	NA	NA	NA	NA	-247	NA	NA
GGATTTTACAGT	PLACE	0	2	NA	882	NA	NA	-213	NA	NA
TAAGAGCCGCC	PLACE	1	0	NA	NA	NA	-176	NA	NA	NA
RTAACARANTCYGG	PLACE	0	1	NA	NA	NA	NA	-325	NA	NA
CTACGTGGCCA	PLACE	0	3	NA	11461	NA	NA	-433	NA	NA
AACAAACTCTAT	PLACE	0	3	NA	49314.3	NA	NA	-702.667	NA	NA
CATGCCGCC	PLACE	1	7	NA	70397.9	NA	-643	-340.714	NA	NA
TGACACGTGGCA	PLACE	0	10	NA	61178.4	NA	NA	-365	NA	NA
AGATATGATAAAA	PLACE	0	4	NA	85183	NA	NA	-814.5	NA	NA
CACGAGSCCKCCAC	PLACE	0	1	NA	NA	NA	NA	-123	NA	NA
CGTCAATGAA	PLACE	1	4	NA	17702.9	NA	-78	-687.75	NA	NA
ATTCACCTACCC	PLACE	1	1	NA	NA	NA	-70	-299	NA	NA
AATCTCCAACCA	PLACE	1	1	NA	NA	NA	-18	-292	NA	NA
ACTATTTTCACTATC	PLACE	0	1	NA	NA	NA	NA	-254	NA	NA
TCTACGTCAC	PLACE	0	4	NA	125303	NA	NA	-440.25	NA	NA
ACGTCATAGA	PLACE	0	4	NA	11900.7	NA	NA	-278	NA	NA
TCTAACCTACCA	PLACE	0	1	NA	NA	NA	NA	-51	NA	NA
TCACGCGGATC	PLACE	1	0	NA	NA	NA	-59	NA	NA	NA
CGCGGATC	PLACE	1	8	NA	81700.8	NA	-56	-361.25	NA	NA
TCCACGTAGA	PLACE	1	3	NA	50584.3	NA	-232	-290.667	NA	NA
TAARAGCCGCC	PLACE	1	0	NA	NA	NA	-176	NA	NA	NA
CATGGGCGCGG	PLACE	0	1	NA	NA	NA	NA	-14	NA	NA
GATCATCGATC	PLACE	1	1	NA	NA	NA	-413	-661	NA	NA
CAACTTTCATAT	PLACE	0	6	NA	72772.8	NA	NA	-707	NA	NA
CACTAACACAAAGTAA	PLACE	0	1	NA	NA	NA	NA	-236	NA	NA
TTATGAACAGTAATT	PLACE	0	1	NA	NA	NA	NA	-730	NA	NA
TGGGCCCGT	PLACE	1	8	NA	41989.4	NA	-773	-223.25	NA	NA
CGTCCATGCAT	PLACE	0	3	NA	23932	NA	NA	-858	NA	NA
TAAACAATGGCT	PLACE	0	3	NA	4697.33	NA	NA	-504.333	NA	NA
AAGCGTAAGT	PLACE	0	2	NA	25764.5	NA	NA	-351.5	NA	NA
