# Supplementary material for: Cacao pod transcriptome profiling of seven genotypes identifies features associated with post-penetration resistance to Phytophthora palmivora
Source: Sci Rep. 2024 Feb 20;14:4175. doi: 10.1038/s41598-024-54355-8 (PMC10879190; doi:10.1038/s41598-024-54355-8)
Supplement: Supplementary file 4 — Supplementary Information 4. [file 41598_2024_54355_MOESM4_ESM.xlsx]

## Sheet: Supplementary Data 4
Motif1	Motif2	Motif1 + Motif2	Motif1 only	Motif2 only	Neither Motif	Odds Ratio	Fisher's p-value	Adjusted p-value
TTWTWTTWTT	WTTTATRTTTW	2027	9399	634	15319	5.21091	0	0
TGGTCAAMMD	GGTCAAAN	348	109	1520	25402	53.3552	0	0
TGGTCAAMMD	WGGTCAAA	342	115	957	25965	80.6872	0	0
ACGTGGCA	CACGTGGC	263	324	178	26614	121.367	0	0
ACGTGGCA	YACGTGGC	364	223	255	26537	169.867	0	0
WGGTCAAA	GGTCAAAN	1297	2	571	25509	28971.3	0	0
GGTCAAAN	TGGTCAAAD	631	1237	0	25511	Inf	0	0
WGGTCAAA	TGGTCAAAD	631	668	0	26080	Inf	0	0
CAATNATTG	CAATWATTG	614	315	0	26450	Inf	0	0
CAATNATTG	CAATSATTG	320	609	0	26450	Inf	0	0
AAACCCTA	AAACCCTAA	377	388	0	26614	Inf	0	0
CACGTGGC	YACGTGGC	441	0	178	26760	Inf	0	0
MCACGTGGC	YACGTGGC	331	0	288	26760	Inf	0	0
MCACGTGGC	CACGTGGC	331	0	110	26938	Inf	0	0
GAGAGAGAGAGAGAGAGA	GAGAGAGAGAGAGAGA	150	0	43	27186	Inf	0	0
ATATTTAWW	TAAAATAT	2704	4573	3086	17016	3.26037	0	3.07051e-305
ATATTTAWW	TTWTWTTWTT	4382	2895	7044	13058	2.80596	2.21703e-302	3.92881e-299
ATATTTAWW	WTTTATRTTTW	1566	5711	1095	19007	4.75969	7.59336e-302	1.27834e-298
TGGTCAAMMD	TGGTCAAAD	249	208	382	26540	83.1713	1.19654e-298	1.91845e-295
RTGASTCAT	RTGAGTCAT	141	161	0	27077	Inf	1.10929e-293	1.69772e-290
MGCCGCCR	MGCCGCCA	122	78	0	27179	Inf	3.93719e-282	5.7637e-279
MCACGTGGC	CCACGTGG	194	137	253	26795	149.973	3.97396e-273	5.57514e-270
TGTAAAGT	TGHAAARK	618	0	9554	17207	Inf	9.78145e-272	1.31737e-268
TTTATATA	ATATTTAWW	2339	2619	4938	17483	3.16198	1.18754e-264	1.53786e-261
TTWTWTTWTT	TAAAATAT	3568	7858	2222	13731	2.80589	4.58278e-259	5.71489e-256
ACGTGGCA	MCACGTGGC	200	387	131	26661	105.178	1.38985e-256	1.67129e-253
CACGTGGC	CCACGTGG	198	243	249	26689	87.3357	1.73158e-247	2.01043e-244
RYACGTGGYR	YACGTGGC	175	66	444	26694	159.413	1.31235e-240	1.4729e-237
MGCCGCCA	AGCCGCCA	92	30	0	27257	Inf	2.48276e-238	2.6966e-235
YTCANTYY	CWWWWWWWWG	9363	5718	5206	7092	2.23067	3.58312e-234	3.77011e-231
CCWWWWWWWWGG	CWWWWWWWWG	818	0	13751	12810	Inf	1.20032e-229	1.22469e-226
AAGTCAAAA	VAAAGTCAA	288	328	919	25844	24.6924	2.79892e-228	2.77175e-225
CCACGTGG	YACGTGGC	202	245	417	26515	52.4253	2.3846e-218	2.29398e-215
DMCGCGKH	ADMCGCGKHT	148	987	0	26244	Inf	1.65609e-209	1.5489e-206
MGCCGCCR	AGCCGCCA	92	108	0	27179	Inf	3.97051e-208	3.61317e-205
CACGTGGC	RYACGTGGYR	142	299	99	26839	128.75	3.55389e-197	3.14893e-194
TTWTWTTWTT	CWWWWWWWWG	7243	4183	7326	8627	2.03903	4.4516e-181	3.84321e-178
ACGTGGCA	RYACGTGGYR	136	451	105	26687	76.6431	2.7808e-165	2.34074e-162
TCCACGTGGC	MCACGTGGC	79	0	252	27048	Inf	1.42225e-156	1.16798e-153
TTWTWTTWTT	YTCANTYY	7359	4067	7722	8231	1.92871	2.65234e-153	2.12629e-150
MCACGTGGC	RYACGTGGYR	111	220	130	26918	104.472	4.32314e-152	3.38512e-149
TTTATATA	TTWTWTTWTT	2894	2064	8532	13889	2.28249	4.92695e-150	3.77024e-147
ATATTTAWW	CWWWWWWWWG	4805	2472	9764	10338	2.05804	1.06161e-146	7.94319e-144
TCCACGTGGC	CACGTGGC	79	0	362	26938	Inf	1.48398e-145	1.08621e-142
TCCACGTGGC	CCACGTGG	79	0	368	26932	Inf	4.80113e-145	3.43945e-142
CCACGTCA	CCACGTCATC	76	309	0	26994	Inf	7.04808e-145	4.94394e-142
WTTSSCSS	TTTCCCGC	153	3072	0	24154	Inf	2.97701e-144	2.04563e-141
CWWWWWWWWG	TGHAAARK	6425	8144	3747	9063	1.9082	2.05292e-143	1.38244e-140
ACGTGGCA	TGACGTGGC	104	483	52	26740	110.725	7.3689e-137	4.86492e-134
TCCACGTGGC	YACGTGGC	79	0	540	26760	Inf	5.98669e-133	3.87638e-130
MGCCGCCR	CGCCGCCN	73	127	46	27133	339.046	6.18811e-130	3.9312e-127
YTCANTYY	TGHAAARK	6535	8546	3637	8661	1.82099	8.59901e-123	5.36164e-120
MCACGTGGC	GCCACGTGGC	62	269	0	27048	Inf	3.08025e-122	1.88567e-119
ACGTGGCA	CCACGTGG	138	449	309	26483	26.3416	4.125e-122	2.48015e-119
CTATAAATAC	CTATAAATACCM	56	154	1	27168	9879.27	6.56417e-121	3.87747e-118
TAAAATAT	TAATMATTA	1079	4711	1640	19949	2.78603	3.9463e-120	2.2909e-117
TGTAAAAGT	TGHAAARK	272	0	9900	17207	Inf	1.0858e-118	6.19641e-116
ATATTTAWW	TAATMATTA	1251	6026	1468	18634	2.63517	2.8881e-117	1.62071e-114
CACGTGGC	GCCACGTGGC	62	379	0	26938	Inf	8.12669e-114	4.48567e-111
GCCACGTGGC	CCACGTGG	62	0	385	26932	Inf	2.00153e-113	1.08696e-110
TTWTWTTWTT	TAATMATTA	1687	9739	1032	14921	2.50449	7.93408e-112	4.24033e-109
TYTCCCGCC	TTTCCCGC	55	20	98	27206	763.434	1.47159e-111	7.74194e-109
TTTATATA	TAAAATAT	1650	3308	4140	18281	2.20251	6.28199e-109	3.25407e-106
GCCACGTGGC	YACGTGGC	62	0	557	26760	Inf	4.18745e-104	2.13623e-101
ACGTGGCA	TGACGTGG	111	476	222	26570	27.9097	1.15224e-101	5.79045e-99
GTTAGGTT	GTTAGGTTC	52	300	0	27027	Inf	9.40488e-101	4.6568e-98
TTWTWTTWTT	AWTTCAAA	3077	8349	2612	13341	1.88238	5.02058e-99	2.4499e-96
ACGCGGYK	DMCGCGKH	97	52	1038	26192	47.0695	9.29214e-97	4.46952e-94
NTTDCCWWWWNNGGWAAN	TTWCCWWWWNNGGWW	45	8	109	27217	1404.55	3.94759e-96	1.87205e-93
TAAAATAT	CWWWWWWWWG	3774	2016	10795	10794	1.87185	1.66683e-95	7.79477e-93
CCTACCNNNNNNNCTNNNNA	CCTACCNNNNNNNCT	40	0	113	27226	Inf	2.94811e-93	1.35976e-90
WTTTATRTTTW	TAAAATAT	996	1665	4794	19924	2.48613	4.40485e-92	2.00421e-89
AWTTCAAA	CWWWWWWWWG	3699	1990	10870	10820	1.85024	5.51189e-91	2.47447e-88
TTWTWTTWTT	TGHAAARK	5043	6383	5129	10824	1.66732	6.36057e-91	2.8179e-88
TTTATATA	ATTTATATAAAT	119	4839	0	22421	Inf	1.51479e-89	6.62377e-87
YTCANTYY	AWTTCAAA	3795	11286	1894	10404	1.84711	3.57674e-89	1.54396e-86
NTTDCCWWWWNNGGWAAN	TTDCCWWWWWWGGHAA	31	22	2	27324	19251	5.61756e-87	2.39422e-84
TGGTCAAMMD	TTGGTCAAAMHVR	51	406	8	26914	422.603	2.53277e-83	1.06598e-80
WGGTCAAA	TTGGTCAAAMHVR	59	1240	0	26080	Inf	2.19603e-79	9.12843e-77
VAAAGTCAA	GAAAAGTC	151	1056	391	25781	9.42836	2.17225e-78	8.91947e-76
TAAAATAT	AAAATATCT	428	5362	449	21140	3.75816	2.70663e-76	1.09798e-73
YTCANTYY	CAANNNNATC	4538	10543	2519	9779	1.67096	3.53343e-74	1.41632e-71
RYACGTGGYR	RTACGTGGCR	35	206	0	27138	Inf	8.7706e-74	3.47419e-71
ATTCCCGC	WTTSSCSS	78	0	3147	24154	Inf	1.53726e-73	6.01857e-71
ATATTTAWW	AWTTCAAA	2054	5223	3635	16467	1.78152	1.65161e-71	6.39191e-69
TTTATATA	CWWWWWWWWG	3199	1759	11370	11051	1.76762	8.09086e-71	3.09567e-68
TAAAATAT	AWTTCAAA	1704	4086	3985	17604	1.84227	1.99637e-70	7.55255e-68
TTGGTCAAAMHVR	GGTCAAAN	59	0	1809	25511	Inf	6.74133e-70	2.52201e-67
ACGTSSSC	YACGTGGC	105	408	514	26352	13.1941	2.57898e-69	9.54221e-67
CTATAAATACCM	CTATAAATACCCM	24	33	0	27322	Inf	1.49767e-67	5.48113e-65
CCWWWWWWGG	TTWCCWWWWNNGGWW	89	1565	65	25660	22.4501	1.74138e-67	6.30456e-65
CAANNNNATC	CWWWWWWWWG	4374	2683	10195	10127	1.61939	1.34322e-66	4.81128e-64
AATAAAYAAA	TAAAATAT	822	1462	4968	20127	2.27783	1.12933e-65	4.00257e-63
AGTCAAMG	VAAAGTCAA	157	574	1050	25598	6.66814	4.00498e-64	1.40466e-61
ATATTTAWW	YTCANTYY	4600	2677	10481	9621	1.57735	2.29367e-60	7.96165e-58
TTTATATA	WTTTATRTTTW	810	4148	1851	20570	2.17007	3.29656e-60	1.1326e-57
YACGTGGC	RTACGTGGCR	35	584	0	26760	Inf	9.62862e-59	3.2747e-56
ATATTTAWW	AATAAAYAAA	946	6331	1338	18764	2.0955	2.1626e-58	7.28147e-56
TTGGTCAAAMHVR	TGGTCAAAD	43	16	588	26732	122.181	7.29952e-58	2.43341e-55
ACCACGTGGC	MCACGTGGC	29	0	302	27048	Inf	7.04144e-57	2.32437e-54
TTWTWTTWTT	AATAAAYAAA	1314	10112	970	14983	2.00718	8.42565e-57	2.75429e-54
ACGTGGCA	TCCACGTGGC	46	541	33	26759	68.9472	2.87169e-56	9.29709e-54
ACGTGGCA	GCCACGTGGC	42	545	20	26772	103.158	1.16303e-55	3.72946e-53
TAAAATAT	TGHAAARK	2668	3122	7504	14085	1.60405	1.24946e-55	3.96879e-53
YCYYACCWACC	MACCWAMC	81	23	3088	24187	27.5843	2.51616e-55	7.91768e-53
TTTTTTCC	TTWTWTTWTT	1412	1086	10014	14867	1.93028	5.01455e-55	1.56333e-52
WTTTATRTTTW	CWWWWWWWWG	1788	873	12781	11937	1.91286	1.32066e-53	4.07951e-51
TTWCCWWWWNNGGWW	TTDCCWWWWWWGGHAA	26	128	7	27218	789.808	1.42223e-53	4.35332e-51
ACCACGTGGC	CACGTGGC	29	0	412	26938	Inf	3.99321e-53	1.21127e-50
ACCACGTGGC	CCACGTGG	29	0	418	26932	Inf	5.9859e-53	1.79951e-50
CCNNNNNNNNNNNNCCACG	CCACGTGG	82	496	365	26436	11.9739	2.27555e-52	6.78033e-50
GAAAAGTC	GAAAAGTCAAAA	30	512	0	26837	Inf	3.54238e-52	1.04624e-49
CCNNNNNNNNNNNNCCACG	CCACGTCA	77	501	308	26493	13.2201	4.44584e-52	1.30166e-49
AAGTCAAAA	GAAAAGTCAAAA	30	586	0	26763	Inf	1.8201e-50	5.28299e-48
CACGTGGC	ACGTSSSC	76	365	437	26501	12.627	2.56917e-50	7.39349e-48
CGCCGCCN	MGCCGCCA	32	87	90	27170	111.04	5.18072e-49	1.47826e-46
TCCATGCAT	CATGCATG	60	110	724	26485	19.9535	8.15852e-49	2.30838e-46
ACCACGTGGC	YACGTGGC	29	0	590	26760	Inf	9.79566e-49	2.7485e-46
TAAATGYA	CWWWWWWWWG	1466	686	13103	12124	1.97736	1.20687e-48	3.3583e-46
CTATAAATAC	CTATAAATACCCM	23	187	1	27168	3341.52	1.54466e-48	4.26301e-46
GATGAYRTGG	TGACGTGG	45	121	288	26925	34.7689	8.16646e-48	2.23548e-45
WTTTATRTTTW	TAATMATTA	494	2167	2225	22493	2.30455	7.35857e-47	1.99809e-44
AWTTCAAA	TGHAAARK	2581	3108	7591	14099	1.5424	1.78835e-46	4.8171e-44
YACGTGGC	CCTACGTGGC	27	592	0	26760	Inf	2.09453e-45	5.59705e-43
WTTSSCSS	TYTCCCGCC	62	3163	13	24141	36.4003	3.99999e-45	1.06047e-42
TTTATATA	TAATMATTA	775	4183	1944	20477	1.95157	4.69259e-45	1.23437e-42
TAAAATAT	YTCANTYY	3658	2132	11423	10166	1.52696	6.3725e-45	1.66327e-42
AGAAAAGTCTM	GAAAAGTC	25	0	517	26837	Inf	1.49697e-43	3.87714e-41
CCACGTGG	GCCACGTGGG	23	424	0	26932	Inf	4.47139e-42	1.14925e-39
VAAAGTCAA	GAAAAGTCAAAA	30	1177	0	26172	Inf	1.50586e-41	3.84107e-39
MCACGTGGC	CCACGTGGCC	21	310	0	27048	Inf	2.83495e-41	7.1769e-39
TTTTTTCC	YTCANTYY	1690	808	13391	11490	1.79466	2.90901e-41	7.30942e-39
CCWWWWWWGG	TTDCCWWWWWWGGHAA	33	1621	0	25725	Inf	4.42298e-41	1.10312e-38
GNATATNC	YTCANTYY	2457	1323	12624	10975	1.61456	1.12547e-40	2.76603e-38
CCWWWWWWGG	NNWNCCAWWWWTRGWWAN	64	1590	75	25650	13.766	1.11747e-40	2.76603e-38
TGHAAARK	GAAAAGTC	353	9819	189	17018	3.23709	1.64554e-40	4.01487e-38
TCCACGTGGT	CCACGTGG	22	0	425	26932	Inf	2.87821e-40	6.97189e-38
MCACGTGGC	ACGTSSSC	59	272	454	26594	12.7061	6.2011e-40	1.49136e-37
TAAAATAT	AATATTTTTATT	203	5587	196	21393	3.96582	8.67257e-40	2.07096e-37
ATACGTGT	TACGTGTC	35	191	131	27022	37.799	3.24296e-39	7.68948e-37
ACGTGGCA	RTACGTGGCR	27	560	8	26784	161.421	9.71145e-39	2.28661e-36
CACGTGGC	CCACGTGGCC	21	420	0	26938	Inf	1.38256e-38	3.2327e-36
TAATMATTA	CWWWWWWWWG	1764	955	12805	11855	1.71008	1.39838e-38	3.24713e-36
CCACGTGGCC	CCACGTGG	21	0	426	26932	Inf	1.84841e-38	4.26273e-36
TTTATATA	YTCANTYY	3136	1822	11945	10476	1.50951	4.6695e-38	1.06954e-35
YTCANTYY	AAMAATCT	1985	13096	1024	11274	1.66878	5.04794e-38	1.14841e-35
CCACGTGGCC	ACGTSSSC	21	0	492	26866	Inf	3.54674e-37	8.01468e-35
CAANNNNATC	TGHAAARK	3066	3991	7106	13216	1.42878	9.65292e-37	2.16676e-34
TTWTWTTWTT	AATATTTTTATT	290	11136	109	15844	3.78536	1.83883e-36	4.10022e-34
AAMAATCT	CWWWWWWWWG	1919	1090	12650	11720	1.63112	1.66027e-35	3.67772e-33
CCACGTGGCC	YACGTGGC	21	0	598	26760	Inf	1.96823e-35	4.33138e-33
ATATTTAWW	TGHAAARK	3135	4142	7037	13065	1.40524	3.6658e-34	8.01477e-32
TTTATATA	AWTTCAAA	1350	3608	4339	18082	1.55928	1.1175e-33	2.42751e-31
TAATMATTA	AWTTCAAA	816	1903	4873	19787	1.74114	2.13639e-33	4.61104e-31
CATTAATTAG	CWWWWWWWWG	118	0	14451	12810	Inf	3.73903e-33	8.01868e-31
TTTATATA	TGHAAARK	2213	2745	7959	14462	1.4649	4.24172e-33	9.03916e-31
MACCWAMC	YTCANTYY	2057	1112	13024	11186	1.58877	4.98035e-33	1.05464e-30
AWTTCAAA	CAANNNNATC	1817	3872	5240	16450	1.47317	4.63684e-32	9.75765e-30
TGACACGTGGCA	RYACGTGGYR	15	0	226	27138	Inf	9.49575e-32	1.98585e-29
GGCCCAWWW	WTTSSCSS	251	769	2974	23385	2.56651	3.06901e-31	6.37861e-29
TTWTWTTWTT	AAMAATCT	1551	9875	1458	14495	1.56148	8.94583e-31	1.84789e-28
AAMAATCT	TGHAAARK	1408	1601	8764	15606	1.56603	1.3109e-30	2.69135e-28
CCACGTGG	ACGTSSSC	57	390	456	26476	8.4859	1.53757e-30	3.13757e-28
WTTTATRTTTW	YTCANTYY	1739	922	13342	11376	1.60819	6.84193e-30	1.38776e-27
GNATATNC	CWWWWWWWWG	2331	1449	12238	11361	1.49341	1.02212e-29	2.06076e-27
TGACACGTGGCA	MCACGTGGC	15	0	316	27048	Inf	1.25314e-29	2.51149e-27
AATAAAYAAA	CWWWWWWWWG	1470	814	13099	11996	1.65383	1.55102e-29	3.0901e-27
ACGTGGCA	ACCACGTGGC	21	566	8	26784	124.219	2.31809e-29	4.59117e-27
YTCANTYY	WTTSSCSS	2070	13011	1155	11143	1.5349	4.21808e-29	8.30543e-27
TTTATATA	AATAAAYAAA	620	4338	1664	20757	1.78284	4.33964e-29	8.49509e-27
CCWWWWWWGG	NTTDCCWWWWNNGGWAAN	34	1620	19	25706	28.3952	1.01215e-28	1.96988e-26
YTCANTYY	TCTCTCTCT	791	14290	326	11972	2.03279	2.66647e-28	5.15977e-26
ATATTTAWW	AATATTTTTATT	209	7068	190	19912	3.09892	3.04765e-28	5.86368e-26
ATATTTAWW	AAMAATCT	1056	6221	1953	18149	1.57744	5.29321e-28	1.01263e-25
TTTTTTCC	CWWWWWWWWG	1587	911	12982	11899	1.59672	5.7248e-28	1.08901e-25
TGACACGTGGCA	CACGTGGC	15	0	426	26938	Inf	1.0056e-27	1.90217e-25
TTWTWTTWTT	CAANNNNATC	3330	8096	3727	12226	1.34927	3.39778e-27	6.39125e-25
TAAATGYA	TGHAAARK	1033	1119	9139	16088	1.62508	6.36276e-27	1.19019e-24
ATATTTAWW	TAAATGYA	787	6490	1365	18737	1.66455	1.82015e-26	3.38588e-24
WTTTATRTTTW	AWTTCAAA	771	1890	4918	19800	1.64236	2.55871e-26	4.73362e-24
CCNNNNNNNNNNNNCCACG	MCACGTGGC	48	530	283	26518	8.48633	4.54738e-26	8.36669e-24
MACCWAMC	AACCTAACCT	27	3142	0	24210	Inf	4.69849e-26	8.59772e-24
ACGTGGCA	TGACACGTGGCA	15	572	0	26792	Inf	7.79186e-26	1.41812e-23
MACCWAMC	CAANNNNATC	1064	2105	5993	18217	1.53646	1.28426e-25	2.32479e-23
CCNNNNNNNNNNNNCCACG	CACGTGGC	54	524	387	26414	7.03373	1.54851e-25	2.78814e-23
CWWWWWWWWG	CAATTATTA	521	14048	204	12606	2.29177	1.73385e-25	3.10525e-23
TGACACGTGGCA	YACGTGGC	15	0	604	26760	Inf	1.74386e-25	3.10665e-23
CCNNNNNNNNNNNNCCACG	YACGTGGC	63	515	556	26245	5.77438	3.54223e-25	6.27721e-23
ACGCGGYK	ADMCGCGKHT	21	128	127	27103	35.0125	6.09889e-24	1.07513e-21
TAAAATAT	CAATTATTA	270	5520	455	21134	2.27193	6.74318e-24	1.18251e-21
TCCACGTGGC	CCACGTGGCC	11	68	10	27290	441.456	1.92301e-23	3.3548e-21
MACCWAMC	CWWWWWWWWG	1946	1223	12623	11587	1.46058	3.00493e-23	5.21526e-21
TAAAATAT	AAMAATCT	848	4942	2161	19428	1.54265	1.63739e-22	2.82722e-20
ACGTGGCA	CCTACGTGGC	17	570	10	26782	79.8761	2.35069e-22	4.03815e-20
TTWCYAWWWWTRGWAA	NNWNCCAWWWWTRGWWAN	13	20	126	27220	140.421	4.40257e-22	7.52459e-20
TTWTWTTWTT	TAAATGYA	1109	10317	1043	14910	1.53664	8.98978e-22	1.52872e-19
ATATTTAWW	CAATTATTA	309	6968	416	19686	2.09853	2.31084e-21	3.90984e-19
GNATATNC	TGHAAARK	1658	2122	8514	15085	1.38437	4.57094e-20	7.69519e-18
TGACGTGG	ACGTSSSC	39	294	474	26572	7.43641	7.56335e-20	1.26695e-17
AATAAAYAAA	AWTTCAAA	648	1636	5041	20054	1.57571	1.16129e-19	1.93567e-17
GATGAYRTGG	TGACGTGGC	19	147	137	27076	25.5447	1.55642e-19	2.58152e-17
AATAGAAAA	CWWWWWWWWG	747	384	13822	12426	1.74884	2.7942e-19	4.61179e-17
AATAAAYAAA	TAATMATTA	356	1928	2363	22732	1.7763	5.20688e-19	8.55198e-17
AATAAAYAAA	YTCANTYY	1457	827	13624	11471	1.48337	7.70048e-19	1.25862e-16
AATAGAAAA	TTWTWTTWTT	616	515	10810	15438	1.7082	9.32932e-19	1.51748e-16
CAANNNNATC	AAMAATCT	977	6080	2032	18290	1.44638	1.85602e-18	3.00443e-16
MCACGTGGC	GGACACGTGGC	9	322	0	27048	Inf	4.95018e-18	7.97476e-16
TAAAATAT	TAAATGYA	616	5174	1536	20053	1.55433	7.32915e-18	1.17511e-15
CWWWWWWWWG	CCWWWWWWGG	1046	13523	608	12202	1.55234	1.24857e-17	1.99238e-15
YTCANTYY	CCWWWWWWGG	1075	14006	579	11719	1.55348	1.96848e-17	3.12635e-15
TAAATGYA	YTCANTYY	1370	782	13711	11516	1.47145	2.71102e-17	4.28545e-15
TTTATATA	TGTATATAT	292	4666	727	21694	1.86743	2.92387e-17	4.60031e-15
TGTATATAT	ATATTTAWW	390	629	6887	19473	1.75314	6.52784e-17	1.02229e-14
CACGTGGC	GGACACGTGGC	9	432	0	26938	Inf	6.73097e-17	1.04922e-14
AWTTCAAA	AAMAATCT	802	4887	2207	19483	1.44872	1.48432e-16	2.30309e-14
GTGGWWHG	TAGTGGAT	61	1853	208	25257	3.99736	1.51882e-16	2.34581e-14
TGHAAARK	VAAAGTCAA	585	9587	622	16585	1.62704	1.55825e-16	2.39572e-14
YTCANTYY	TAATMATTA	1698	13383	1021	11277	1.40137	1.57787e-16	2.41486e-14
YCYYACCWACC	CCCACCTACC	7	97	2	27273	984.077	3.32406e-16	5.0643e-14
CWWWWWWWWG	GGTCAAAN	1161	13408	707	12103	1.48232	4.2591e-16	6.45964e-14
TTWTWTTWTT	AAAATATCT	483	10943	394	15559	1.743	4.46987e-16	6.7489e-14
TGACGTGGC	RGTGACNNNGC	17	139	166	27057	19.9345	4.86261e-16	7.30911e-14
WTTTATRTTTW	AAMAATCT	422	2239	2587	22131	1.61236	5.3773e-16	8.04684e-14
AAGTCAAAA	GAAAAGTC	48	568	494	26269	4.49376	7.42295e-16	1.10589e-13
YTCANTYY	GGTCAAAN	1193	13888	675	11623	1.47916	9.69785e-16	1.43844e-13
TTWTWTTWTT	CAATTATTA	408	11018	317	15636	1.82652	1.00536e-15	1.48467e-13
WTTTATRTTTW	AATAAAYAAA	336	2325	1948	22770	1.68924	1.31859e-15	1.93873e-13
ATTCGCGC	WTTSSCSS	16	0	3209	24154	Inf	1.32896e-15	1.94548e-13
GGACACGTGGC	YACGTGGC	9	0	610	26760	Inf	1.45765e-15	2.12464e-13
AATAAAYAAA	TGHAAARK	1025	1259	9147	15948	1.41947	1.70885e-15	2.48004e-13
TGAAAACT	CWWWWWWWWG	645	341	13924	12469	1.69384	1.81431e-15	2.6218e-13
TTTTTTCC	WTTSSCSS	421	2077	2804	22077	1.59591	2.245e-15	3.2303e-13
TAATMATTA	CAATTATTA	141	2578	584	24076	2.2548	3.66933e-15	5.25729e-13
ACAAAGAA	YTCANTYY	1003	552	14078	11746	1.51604	5.32759e-15	7.60084e-13
TAATMATTA	TGHAAARK	1197	1522	8975	15685	1.37445	5.8382e-15	8.29419e-13
CCNNNNNNNNNNNNCCACG	ACGTGGCA	47	531	540	26261	4.30448	6.15872e-15	8.71278e-13
WTTSSCSS	CWWWWWWWWG	1921	1304	12648	11506	1.34015	6.42998e-15	9.05847e-13
AATAGAAAA	TAAAATAT	347	784	5443	20805	1.69178	1.05279e-14	1.47697e-12
MACCWAMC	CCTACCNNNNNNNCT	54	3115	99	24111	4.22198	1.32974e-14	1.85777e-12
CCNNNNNNNNNNNNCCACG	CCACGTCATC	18	560	58	26743	14.8206	2.15027e-14	2.99172e-12
ACAAAGAA	CWWWWWWWWG	970	585	13599	12225	1.49059	3.69496e-14	5.11973e-12
WTTTATRTTTW	AATATTTTTATT	88	2573	311	24407	2.68409	1.5484e-13	2.13666e-11
AATACTAAT	TTWTWTTWTT	288	209	11138	15744	1.94784	1.5834e-13	2.17605e-11
GATGAYRTGG	ACGTGGCA	24	142	563	26650	8.0004	1.76642e-13	2.4177e-11
TAATMATTA	AATATTTTTATT	89	2630	310	24350	2.6581	1.93963e-13	2.64402e-11
AAAATATCT	CWWWWWWWWG	571	306	13998	12504	1.66685	2.79026e-13	3.78823e-11
CCNNNNNNNNNNNNCCACG	TCCACGTGGC	17	561	62	26739	13.0689	6.1986e-13	8.3818e-11
GTGGWWHG	YTCANTYY	1202	712	13879	11586	1.40929	8.19108e-13	1.10318e-10
AATATTTTTATT	AAATGACGAAAATGC	8	391	4	26976	137.985	8.92538e-13	1.19728e-10
GTGGWWHG	CWWWWWWWWG	1166	748	13403	12062	1.40286	1.1309e-12	1.51101e-10
ATATTTAWW	ACACGYTW	309	6968	512	19590	1.69674	1.3024e-12	1.73327e-10
YTCANTYY	VAAAGTCAA	782	14299	425	11873	1.52782	1.59179e-12	2.11006e-10
TGACGTGGC	ACGTSSSC	21	135	492	26731	8.45154	1.86255e-12	2.45929e-10
TTTATATA	TAAATGYA	513	4445	1639	20782	1.46337	2.06721e-12	2.71886e-10
AATACTAAT	AAAATAATACT	18	479	96	26786	10.4851	2.71631e-12	3.55868e-10
TTTATATA	AATACTAAT	153	4805	344	22077	2.04352	3.38045e-12	4.41162e-10
TTWTWTTWTT	AAGTCAAAA	341	11085	275	15678	1.75379	4.07611e-12	5.29894e-10
CCACGTGGCC	GCCACGTGGC	6	15	56	27302	195.014	5.55698e-12	7.19629e-10
CWWWWWWWWG	WGGTCAAA	810	13759	489	12321	1.48332	5.95443e-12	7.68144e-10
TGAAAACT	TGHAAARK	469	517	9703	16690	1.56039	6.71845e-12	8.63398e-10
TGACGTGG	RGTGACNNNGC	18	315	165	26881	9.30944	1.21983e-11	1.56166e-09
WTTSSCSS	CAANNNNATC	990	2235	6067	18087	1.32054	1.23288e-11	1.57238e-09
TGHAAARK	GGTCAAAN	830	9342	1038	16169	1.38396	1.43389e-11	1.82186e-09
WTTTATRTTTW	TGHAAARK	1148	1513	9024	15694	1.31959	1.43942e-11	1.82201e-09
TTTTTTCC	TGHAAARK	1083	1415	9089	15792	1.32982	1.46271e-11	1.84455e-09
TAAAATAT	CAANNNNATC	1691	4099	5366	16223	1.24723	1.57492e-11	1.97865e-09
AAAATATCT	CAANNNNATC	314	563	6743	19759	1.6343	1.59965e-11	2.00223e-09
WTTSSCSS	DMCGCGKH	209	3016	926	23228	1.73826	1.98617e-11	2.47683e-09
MACCWAMC	TGHAAARK	1348	1821	8824	15386	1.29074	2.01905e-11	2.50854e-09
AATACTAAT	TAAAATAT	168	329	5622	21260	1.93102	2.99699e-11	3.70987e-09
GGCCCAWWW	CCWWWWWWGG	116	904	1538	24821	2.07087	3.30876e-11	4.0808e-09
GGACACGTGGC	RYACGTGGYR	6	3	235	27135	230.936	3.59131e-11	4.41312e-09
CCNNNNNNNNNNNNCCACG	WTTSSCSS	123	455	3102	23699	2.06529	3.82222e-11	4.67978e-09
AAAATATCT	AWTTCAAA	263	614	5426	21076	1.66378	3.91421e-11	4.77505e-09
KWGTGRWAAWRW	CWWWWWWWWG	462	247	14107	12563	1.66573	4.43426e-11	5.38994e-09
CCNNNNNNNNNNNNCCACG	TCCACGTGTC	16	562	73	26728	10.4238	5.39312e-11	6.53188e-09
AATATTTTTATT	ACACGYTW	39	360	782	26198	3.62931	1.18794e-10	1.43362e-08
YTCANTYY	AAGTCAAAA	416	14665	200	12098	1.71591	1.25027e-10	1.50345e-08
KWGTGRWAAWRW	TGHAAARK	345	364	9827	16843	1.62449	1.58614e-10	1.90054e-08
TAAATGYA	AWTTCAAA	564	1588	5125	20102	1.39307	1.72862e-10	2.06014e-08
YTCANTYY	WGGTCAAA	825	14256	474	11824	1.44358	1.73157e-10	2.06014e-08
CWWWWWWWWG	VAAAGTCAA	748	13821	459	12351	1.4563	2.10988e-10	2.49848e-08
CCNNNNNNNNNNNNCCACG	DMCGCGKH	59	519	1076	25725	2.71786	2.11484e-10	2.49848e-08
AATAGAAAA	ATATTTAWW	394	737	6883	19365	1.50407	2.49343e-10	2.92522e-08
YTCANTYY	CAATNATTG	604	14477	325	11973	1.53701	2.49339e-10	2.92522e-08
ATATTTAWW	AAAATATCT	316	6961	561	19541	1.58125	2.59323e-10	3.03174e-08
TTTATATA	CAANNNNATC	1453	3505	5604	16817	1.24402	2.85851e-10	3.31882e-08
NNWNCCAWWWWTRGWWAN	TTDCCWWWWWWGGHAA	7	132	26	27214	55.5064	2.85603e-10	3.31882e-08
CCACGTCA	ACGTGGCA	31	354	556	26438	4.16401	3.59272e-10	4.15694e-08
GNATATNC	CAANNNNATC	1130	2650	5927	17672	1.2714	4.24702e-10	4.89717e-08
YTCANTYY	AAAATATCT	571	14510	306	11992	1.54219	5.56941e-10	6.40007e-08
MACCWAMC	WTTSSCSS	481	2688	2744	21466	1.39985	5.72167e-10	6.55267e-08
CAAAACGC	DMCGCGKH	31	178	1104	26066	4.11194	7.66494e-10	8.74842e-08
TGTATATAT	YTCANTYY	655	364	14426	11934	1.48861	7.94952e-10	9.04258e-08
TAATMATTA	CAANNNNATC	834	1885	6223	18437	1.31083	8.17497e-10	9.26771e-08
ACAAAGAA	MACCWAMC	258	1297	2911	22913	1.56574	8.62232e-10	9.74207e-08
TAAAATAT	ATTTATATAAAT	55	5735	64	21525	3.22547	8.68777e-10	9.78319e-08
CGCGGCAT	DMCGCGKH	10	9	1125	26235	25.9111	9.46497e-10	1.06229e-07
TGTATATAT	CWWWWWWWWG	636	383	13933	12427	1.48109	9.50328e-10	1.06304e-07
WTTTATRTTTW	TAAATGYA	292	2369	1860	22858	1.51476	1.22802e-09	1.36912e-07
ATATTTAWW	CAANNNNATC	2068	5209	4989	15113	1.20263	1.24903e-09	1.38795e-07
CCACGTCA	YACGTGGC	31	354	588	26406	3.93264	1.29156e-09	1.43049e-07
TTTATATA	ACACGYTW	217	4741	604	21817	1.65329	1.31498e-09	1.45165e-07
CAAAACGC	ADMCGCGKHT	12	197	136	27034	12.1084	1.67649e-09	1.84469e-07
MACCWAMC	TTWTWTTWTT	1477	1692	9949	14261	1.25127	2.09958e-09	2.3027e-07
AATAAAYAAA	AAMAATCT	339	1945	2670	22425	1.46387	2.12101e-09	2.31864e-07
WTTSSCSS	TGHAAARK	1351	1874	8821	15333	1.25313	2.15498e-09	2.34816e-07
TTWTWTTWTT	GGTCAAAN	901	10525	967	14986	1.32667	2.49457e-09	2.70943e-07
TCCACGTGGC	ACGTSSSC	13	66	500	26800	10.5576	2.58057e-09	2.79382e-07
TTTATATA	CAATTATTA	194	4764	531	21890	1.67873	3.50996e-09	3.78783e-07
MACCWAMC	CCCACCTACC	9	3160	0	24210	Inf	3.69126e-09	3.97076e-07
AGTACGTGGC	YACGTGGC	5	0	614	26760	Inf	5.81421e-09	6.23454e-07
TTWTWTTWTT	VAAAGTCAA	600	10826	607	15346	1.40117	6.61713e-09	7.07297e-07
AATAGAAAA	TGHAAARK	512	619	9660	16588	1.42035	6.98427e-09	7.44178e-07
YTCANTYY	CAATTATTA	474	14607	251	12047	1.55748	7.18515e-09	7.63167e-07
TAAATGYA	TAATMATTA	293	1859	2426	22801	1.48133	7.21765e-09	7.64208e-07
WTTSSCSS	TCTCTCTCT	195	3030	922	23232	1.62161	8.22222e-09	8.67843e-07
ATATTTAWW	VAAAGTCAA	408	6869	799	19303	1.43498	8.28695e-09	8.71943e-07
CWWWWWWWWG	AGTCAAMG	464	14105	267	12543	1.54538	8.4287e-09	8.84095e-07
TGHAAARK	WGGTCAAA	580	9592	719	16488	1.38662	8.48243e-09	8.86967e-07
NNWNCCAWWWWTRGWWAN	NTTDCCWWWWNNGGWAAN	7	132	46	27194	31.3501	9.47042e-09	9.87211e-07
YTCANTYY	CCWWWWWWWWGG	529	14552	289	12009	1.51057	9.953e-09	1.03431e-06
ACAAAGAA	CAANNNNATC	497	1058	6560	19264	1.37947	1.11348e-08	1.15356e-06
AATACTAAT	ATATTTAWW	189	308	7088	19794	1.71365	1.20803e-08	1.24768e-06
YTCANTYY	CAAGGAAA	600	14481	338	11960	1.46611	1.21252e-08	1.24849e-06
YTCANTYY	KWGTGRWAAWRW	463	14618	246	12052	1.55173	1.33984e-08	1.37538e-06
AATACTAAT	TAATMATTA	90	407	2629	24253	2.03997	1.41511e-08	1.44823e-06
TGTATATAT	TTWTWTTWTT	512	507	10914	15446	1.4292	1.4509e-08	1.48036e-06
GNATATNC	AWTTCAAA	916	2864	4773	18826	1.26151	1.59587e-08	1.62335e-06
CCNNNNNNNNNNNNCCACG	TACGTGTC	18	560	148	26653	5.78854	1.62863e-08	1.65169e-06
AATACTAAT	CWWWWWWWWG	325	172	14244	12638	1.67649	1.89307e-08	1.9141e-06
ATGGTATT	YTCANTYY	452	240	14629	12058	1.55234	1.90498e-08	1.91996e-06
AGTACGTGGC	RTACGTGGCR	3	2	32	27342	1281.66	1.91027e-08	1.91996e-06
ATATTTAWW	MACCWAMC	973	6304	2196	17906	1.25853	1.92136e-08	1.92536e-06
TTTATATA	AAMAATCT	657	4301	2352	20069	1.30342	2.06514e-08	2.05719e-06
CATGCATG	GNATATNC	164	620	3616	22979	1.68095	2.06443e-08	2.05719e-06
AATAGAAAA	AATAAAYAAA	148	983	2136	24112	1.69957	2.34646e-08	2.32508e-06
AAACCCTA	GGCCCAWWW	61	704	959	25655	2.31798	2.34787e-08	2.32508e-06
GAGAGAGAGAGAGAGA	TCTCTCTCT	27	166	1090	26096	3.89406	2.40125e-08	2.37097e-06
ATATTTAWW	ATTTATATAAAT	60	7217	59	20043	2.82426	2.45635e-08	2.41828e-06
ACAAAGAA	TGHAAARK	680	875	9492	16332	1.33716	2.53616e-08	2.48957e-06
MACCWAMC	CCACCAACCCCC	8	3161	0	24210	Inf	3.19625e-08	3.12843e-06
YTCANTYY	KGTCCCAT	282	14799	132	12166	1.75627	3.34876e-08	3.26819e-06
CAAAATTTTGTA	CWWWWWWWWG	27	0	14542	12810	Inf	3.95757e-08	3.85119e-06
TTWTWTTWTT	CAATWATTG	322	11104	292	15661	1.5553	4.13956e-08	4.01668e-06
TTWTWTTWTT	WGGTCAAA	636	10790	663	15290	1.35934	4.32452e-08	4.1841e-06
CWWWWWWWWG	ACACGYTW	512	14057	309	12501	1.47355	4.81321e-08	4.64358e-06
TTTTTTCC	CAANNNNATC	757	1741	6300	18581	1.28241	5.09364e-08	4.90008e-06
TTTATATA	AATAGAAAA	275	4683	856	21565	1.4794	5.72425e-08	5.49104e-06
TAATMATTA	AAMAATCT	384	2335	2625	22035	1.38047	5.85647e-08	5.60192e-06
CGCGGATC	DMCGCGKH	7	4	1128	26240	40.7092	5.88981e-08	5.61785e-06
AATAAAYAAA	CAATTATTA	103	2181	622	24473	1.85814	6.52032e-08	6.20167e-06
MACCWAMC	TCTCTCTCT	188	2981	929	23281	1.58045	6.54384e-08	6.20651e-06
TTWCYAWWWWTRGWAA	TTDCCWWWWWWGGHAA	4	29	29	27317	129.926	6.97959e-08	6.6012e-06
TTWTWTTWTT	KWGTGRWAAWRW	365	11061	344	15609	1.49732	7.32878e-08	6.91205e-06
AWTTCAAA	CAATTATTA	210	5479	515	21175	1.57592	7.47909e-08	7.0341e-06
CCACGTCA	CACGTGGC	23	362	418	26576	4.03955	8.96963e-08	8.41246e-06
TGACGTCA	CACGTGGC	15	152	426	26786	6.20506	9.48295e-08	8.8692e-06
GNATATNC	CCWWWWWWGG	302	3478	1352	22247	1.4288	1.06209e-07	9.90599e-06
CCACGTCA	CCACGTGG	23	362	424	26570	3.98148	1.14254e-07	1.06269e-05
TTWTWTTWTT	ATTTATATAAAT	78	11348	41	15912	2.66757	1.31161e-07	1.21658e-05
YTCANTYY	TGGTCAAAD	411	14670	220	12078	1.5381	1.33158e-07	1.23171e-05
YTCANTYY	CACGTGGC	296	14785	145	12153	1.67798	1.37236e-07	1.26596e-05
TGACGTCA	CCACGTGGCC	5	162	16	27196	52.4614	1.49496e-07	1.37528e-05
CATGCATG	YTCANTYY	502	282	14579	12016	1.46719	1.55295e-07	1.42474e-05
TTTATATA	AATATTTTTATT	114	4844	285	22136	1.82791	1.69724e-07	1.55288e-05
GNATATNC	CAATNATTG	184	3596	745	22854	1.56965	1.76164e-07	1.60744e-05
TTWTWTTWTT	ACGTGGCA	306	11120	281	15672	1.53474	1.85325e-07	1.68645e-05
GGCCCAWWW	YTCANTYY	641	379	14440	11919	1.39602	1.87601e-07	1.70257e-05
YTCANTYY	CAATWATTG	400	14681	214	12084	1.53851	1.89299e-07	1.71336e-05
AATAGAAAA	YTCANTYY	706	425	14375	11873	1.37205	1.9871e-07	1.79371e-05
GAGAGAGAGAGAGAGAGA	TCTCTCTCT	22	128	1095	26134	4.10208	2.01569e-07	1.81466e-05
CCACGTCA	TTWTWTTWTT	210	175	11216	15778	1.68809	2.32119e-07	2.08412e-05
CGTCCATGCAT	TCCATGCAT	3	0	167	27209	Inf	2.35201e-07	2.10618e-05
AAAATATCT	TGHAAARK	398	479	9774	16728	1.42206	2.41652e-07	2.1582e-05
MACCWAMC	TAAAATAT	781	2388	5009	19201	1.25369	2.51627e-07	2.24134e-05
CGCGGATC	ADMCGCGKHT	4	7	144	27224	108.032	2.62678e-07	2.33361e-05
AATAAAYAAA	CAANNNNATC	691	1593	6366	18729	1.27617	2.71902e-07	2.40919e-05
CCACGTCATC	TTTATATA	33	43	4925	22378	3.48707	2.85169e-07	2.52012e-05
TAAAATAT	KWGTGRWAAWRW	206	5584	503	21086	1.54649	2.98614e-07	2.63202e-05
TCTCTCTCT	CWWWWWWWWG	676	441	13893	12369	1.36473	3.02926e-07	2.66306e-05
WTTTATRTTTW	CAATTATTA	113	2548	612	24106	1.74684	3.08619e-07	2.70605e-05
TTWTWTTWTT	TGAAAACT	488	10938	498	15455	1.38459	3.3546e-07	2.93375e-05
TGACGTGG	CWWWWWWWWG	222	111	14347	12699	1.77027	3.67895e-07	3.20907e-05
CAANNNNATC	AGATCCAA	175	6882	312	20010	1.63086	3.69391e-07	3.21379e-05
CCACGTCATC	ATATTTAWW	41	35	7236	20067	3.24863	3.81243e-07	3.30836e-05
CWWWWWWWWG	KGTCCCAT	270	14299	144	12666	1.66087	4.10878e-07	3.55637e-05
CWWWWWWWWG	AAGTCAAAA	388	14181	228	12582	1.50987	4.52892e-07	3.90997e-05
CAANNNNATC	GGTCAAAN	573	6484	1295	19027	1.29841	4.6651e-07	4.01724e-05
TTWCYAWWWWTRGWAA	NTTDCCWWWWNNGGWAAN	4	29	49	27297	76.8388	4.91066e-07	4.2179e-05
ACGTSSSC	CCTACGTGGC	7	506	20	26846	18.5694	4.99432e-07	4.27885e-05
ACGTGGCA	WTTSSCSS	110	477	3115	23677	1.75284	5.00788e-07	4.27958e-05
TTTTTTCC	TAAATGYA	262	2236	1890	22991	1.42536	5.1103e-07	4.35604e-05
TTWTWTTWTT	WTTSSCSS	1475	9951	1750	14203	1.203	5.4667e-07	4.64808e-05
TTTTTTCC	TCTCTCTCT	151	2347	966	23915	1.59278	5.50853e-07	4.67185e-05
YTCANTYY	RTGASTCAT	208	14873	94	12204	1.81568	5.8286e-07	4.93088e-05
TGHAAARK	TGGTCAAAD	294	9878	337	16870	1.48992	5.84996e-07	4.93654e-05
AATACTAAT	YTCANTYY	327	170	14754	12128	1.58117	6.12678e-07	5.15722e-05
CCNNNNNNNNNNNNCCACG	ACGTSSSC	30	548	483	26318	2.98295	6.26623e-07	5.26145e-05
AAMAATCT	CAATTATTA	123	2886	602	23768	1.68269	6.32438e-07	5.29706e-05
AATAGAAAA	AWTTCAAA	302	829	5387	20861	1.41072	6.57396e-07	5.49244e-05
TGTATATAT	TGHAAARK	453	566	9719	16641	1.37038	6.70266e-07	5.5861e-05
GNATATNC	TAAATGYA	374	3406	1778	21821	1.34763	6.74669e-07	5.60892e-05
TGTATATAT	TAAATGYA	124	895	2028	24332	1.6623	6.87399e-07	5.70067e-05
CAAAACGC	CACGCAAT	10	199	158	27012	8.59106	7.13866e-07	5.90561e-05
CAANNNNATC	CAAGGAAA	307	6750	631	19691	1.4193	7.87259e-07	6.49682e-05
CCNNNNNNNNNNNNCCACG	YTCANTYY	375	203	14706	12095	1.51931	8.40288e-07	6.91748e-05
AGTCAAMG	DMCGCGKH	59	672	1076	25572	2.08658	9.48143e-07	7.78633e-05
AGATCGACG	AGATCCAA	7	24	480	26868	16.326	9.8045e-07	8.03206e-05
YTCANTYY	MCACGTGGC	225	14856	106	12192	1.74201	9.92988e-07	8.11503e-05
ATAAAACGT	TAAAATAT	56	89	5734	21500	2.35928	1.16552e-06	9.50199e-05
CCACGTCA	MCACGTGGC	18	367	313	26681	4.18085	1.26325e-06	0.000102491
NNWNCCAWWWWTRGWWAN	TTWCCWWWWNNGGWW	8	131	146	27094	11.3328	1.26069e-06	0.000102491
CACGAAAA	ACACGYTW	28	308	793	26250	3.00929	1.30329e-06	0.000105485
CCACGTCA	TAAAATAT	121	264	5669	21325	1.72411	1.34993e-06	0.000108998
TGACGTCA	YACGTGGC	16	151	603	26609	4.67578	1.3696e-06	0.000110322
TGTAAAAGT	VAAAGTCAA	31	241	1176	25931	2.83633	1.42204e-06	0.000114272
GCGTNNNNNNNACGC	DMCGCGKH	13	50	1122	26194	6.06991	1.51611e-06	0.000121542
MACCWAMC	AAMAATCT	428	2741	2581	21629	1.30853	1.54209e-06	0.000123331
YTCANTYY	GAAAAGTC	352	14729	190	12108	1.52296	1.55969e-06	0.000124443
GTACGTGGCG	RTACGTGGCR	2	0	33	27344	Inf	1.58755e-06	0.000126366
CTCCTAATT	YTCANTYY	112	40	14969	12258	2.2929	1.63756e-06	0.00013004
AGTCAAMG	GAAAAGTC	35	696	507	26141	2.59282	1.71798e-06	0.000136104
CWWWWWWWWG	CAAGGAAA	569	14000	369	12441	1.37029	1.7358e-06	0.000137193
TTWTWTTWTT	CAATNATTG	457	10969	472	15481	1.36649	1.82906e-06	0.000144226
TGACGTCA	AWTTCAAA	61	106	5628	21584	2.207	1.9171e-06	0.000150815
YTCANTYY	TGAAAACT	614	14467	372	11926	1.36064	1.93424e-06	0.000151809
TTTATATA	AAAATATCT	213	4745	664	21757	1.47087	1.94419e-06	0.000152235
CTNGAANNTTCNAG	CCWWWWWWWWGG	8	22	810	26539	11.9143	2.00331e-06	0.0001565
GTGGWWHG	RYACGTGGYR	38	1876	203	25262	2.52071	2.08444e-06	0.00016246
RGTGACNNNGC	AGTCAAMG	18	165	713	26483	4.05197	2.21783e-06	0.000172458
GCCACGTGGC	ACGTSSSC	9	53	504	26813	9.03403	2.22962e-06	0.000172975
YTCANTYY	YACGTGGC	397	14684	222	12076	1.47067	2.34774e-06	0.000181721
CAANNNNATC	WGGTCAAA	407	6650	892	19430	1.33316	2.42865e-06	0.000187552
TGTAAAGT	CWWWWWWWWG	385	233	14184	12577	1.46515	2.48405e-06	0.000191391
TTWTWTTWTT	TGACGTAA	142	11284	111	15842	1.79602	2.54244e-06	0.000195443
TCCATGCAT	YTCANTYY	123	47	14958	12251	2.14341	2.55029e-06	0.0001956
GGCCCAWWW	ATATTTAWW	336	684	6941	19418	1.37425	2.59499e-06	0.000198575
CTACGTGGCCA	CCTACGTGGC	2	1	25	27351	2188.08	2.80785e-06	0.000214377
TGACGTGG	CCACGTGG	19	314	428	26618	3.76319	2.84797e-06	0.000216948
WTTSSCSS	CCACGTGG	86	3139	361	23793	1.80571	2.89782e-06	0.000220248
WTTSSCSS	CCWWWWWWGG	255	2970	1399	22755	1.39651	2.91657e-06	0.000220912
AATAAAYAAA	TAAATGYA	238	2046	1914	23181	1.40884	2.91968e-06	0.000220912
YTCANTYY	DMCGCGKH	699	14382	436	11862	1.3223	3.51578e-06	0.000265418
TGACGTCA	CCACGTGG	13	154	434	26778	5.20848	3.95247e-06	0.000297717
DMCGCGKH	GAAAAGTC	46	1089	496	25748	2.19276	4.01918e-06	0.000302067
GTGGWWHG	GAAAAGTC	67	1847	475	24990	1.90845	4.06809e-06	0.000305062
TAAAATAT	AAGTCAAAA	177	5613	439	21150	1.51923	4.18578e-06	0.000313189
CAANNNNATC	TGAAAACT	316	6741	670	19652	1.37497	4.22571e-06	0.000315476
GCGGCAAA	DMCGCGKH	17	97	1118	26147	4.0988	4.68592e-06	0.00034906
YTCANTYY	TTCCCTGTT	92	14989	31	12267	2.4288	4.72045e-06	0.000350856
AWTTCAAA	GGTCAAAN	465	5224	1403	20287	1.28709	4.86058e-06	0.000359861
AATAGAAAA	CAANNNNATC	357	774	6700	19548	1.34572	4.86299e-06	0.000359861
YTYYMMCMAMCMMC	MACCWAMC	27	67	3142	24143	3.09652	5.15521e-06	0.000380649
AAACCCTA	YTCANTYY	481	284	14600	12014	1.39367	5.70674e-06	0.00042045
TTWTWTTWTT	TGACGTGG	179	11247	154	15799	1.63277	5.80432e-06	0.000426706
YTCANTYY	TGGTCAAMMD	298	14783	159	12139	1.539	5.83147e-06	0.000427768
CCNNNNNNNNNNNNCCACG	GCCACGTGGC	9	569	53	26748	7.98262	5.86651e-06	0.000429403
AATAGAAAA	TAATMATTA	158	973	2561	23687	1.50191	6.06654e-06	0.000443081
CTACGTGGCCA	ACGTSSSC	3	0	510	26866	Inf	6.54038e-06	0.000476655
AATAGAAAA	WTTTATRTTTW	155	976	2506	23742	1.50459	6.61395e-06	0.000480975
AGTACGTGGC	RYACGTGGYR	3	2	238	27136	171.025	6.64875e-06	0.000482464
TAAATGYA	CAANNNNATC	641	1511	6416	18811	1.24377	6.90482e-06	0.000499969
GGCCCAWWW	AWTTCAAA	269	751	5420	20939	1.38379	7.43264e-06	0.000537032
GTAATSATTAC	TAATMATTA	8	5	2711	24655	14.5511	7.61825e-06	0.000549264
CWWWWWWWWG	TGGTCAAMMD	289	14280	168	12642	1.52292	7.96298e-06	0.000572892
GNATATNC	AGTCAAMG	143	3637	588	23011	1.53869	7.99053e-06	0.000573648
ACAAAGAA	AAMAATCT	225	1330	2784	23040	1.40005	8.00992e-06	0.000573817
TTWTWTTWTT	TGTAAAGT	311	11115	307	15646	1.42599	8.12141e-06	0.000579339
GNATATNC	CAATSATTG	73	3707	247	23352	1.86178	8.11109e-06	0.000579339
ATGGTATT	TAAAATAT	194	498	5596	21091	1.46822	8.26551e-06	0.000588372
AAACCCTA	TTWTWTTWTT	378	387	11048	15566	1.37618	8.33585e-06	0.000592127
TGACGTGG	YACGTGGC	22	311	597	26449	3.13399	8.43307e-06	0.000597771
CWWWWWWWWG	DMCGCGKH	675	13894	460	12350	1.30432	8.4761e-06	0.00059956
MACCWAMC	TAATMATTA	385	2784	2334	21876	1.29616	8.5601e-06	0.000604232
AWTTCAAA	VAAAGTCAA	312	5377	895	20795	1.34819	8.59148e-06	0.000605178
ATATTTAWW	KWGTGRWAAWRW	240	7037	469	19633	1.4277	8.67229e-06	0.000609595
AATAGAAAA	AAMAATCT	171	960	2838	23410	1.46931	8.71941e-06	0.00061163
TGACGTGG	CACGTGGC	18	315	423	26623	3.59649	9.05013e-06	0.000632376
TGACGTCA	TCCACGTGGC	6	161	73	27139	13.8547	9.05273e-06	0.000632376
AGATCGACG	CGCCGCCN	4	27	115	27233	35.0828	9.74784e-06	0.000679523
CCACGTCATC	TAAAATAT	33	43	5757	21546	2.87221	1.03149e-05	0.000717564
CWWWWWWWWG	NNWNCCAWWWWTRGWWAN	99	14470	40	12770	2.18423	1.03686e-05	0.000719814
TTTTTTCC	CAAGGAAA	125	2373	813	24068	1.55942	1.04212e-05	0.000721981
TAAATGYA	AAMAATCT	298	1854	2711	22516	1.33496	1.06405e-05	0.000735656
CATGCATG	TGHAAARK	349	435	9823	16772	1.36986	1.08182e-05	0.000744886
AATATTTTTATT	TGHAAARK	190	209	9982	16998	1.54806	1.08052e-05	0.000744886
WTTTATRTTTW	TGACGTAA	47	2614	206	24512	2.13946	1.09769e-05	0.000754272
CAANNNNATC	AAGTCAAAA	206	6851	410	19912	1.46031	1.10535e-05	0.00075799
YTCANTYY	AGTCAAMG	459	14622	272	12026	1.3879	1.129e-05	0.000772631
CTACGTGGCCA	YACGTGGC	3	0	616	26760	Inf	1.15016e-05	0.000785517
GTGGWWHG	TGHAAARK	798	1116	9374	16091	1.22743	1.27461e-05	0.000868751
ATGGTATT	TGHAAARK	311	381	9861	16826	1.39282	1.27884e-05	0.000869844
ATGGTATT	CWWWWWWWWG	423	269	14146	12541	1.39408	1.28139e-05	0.000869844
AAAATATCT	AAMAATCT	137	740	2872	23630	1.52324	1.36879e-05	0.000927307
ACCACGTGGC	ACGTSSSC	6	23	507	26843	13.8117	1.3839e-05	0.000935658
CWWWWWWWWG	CTTTGACTW	259	14310	149	12661	1.53795	1.5312e-05	0.00103317
ATAAAACGT	CCAGGTGG	6	139	94	27140	12.4629	1.57459e-05	0.00106033
ATATTTAWW	TGTAAAAGT	104	7173	168	19934	1.72035	1.61573e-05	0.00108586
ACAAAGAA	TTTTTTCC	190	1365	2308	23516	1.41824	1.66204e-05	0.00111476
TTTTTTCC	GNATATNC	415	2083	3365	21516	1.2739	1.71481e-05	0.00114786
CACGTGGC	TGACGTAA	15	426	238	26700	3.95017	1.7186e-05	0.00114812
ATACGTGT	ATATTTAWW	89	137	7188	19965	1.80439	1.73828e-05	0.00115897
AWTTCAAA	AATATTTTTATT	118	5571	281	21409	1.61376	1.8194e-05	0.00121066
CCACGTCA	CAANNNNATC	136	249	6921	20073	1.5841	1.85583e-05	0.00123246
CAANNNNATC	CCWWWWWWGG	499	6558	1155	19167	1.2627	1.86371e-05	0.00123526
ATATTTAWW	AAGTCAAAA	210	7067	406	19696	1.44157	1.8704e-05	0.00123725
CWWWWWWWWG	CAATNATTG	556	14013	373	12437	1.32297	2.00014e-05	0.00132049
ACGTGGCA	ACGTSSSC	27	560	486	26306	2.60972	2.03228e-05	0.00133908
CAAACACC	CAANNNNATC	127	229	6930	20093	1.60798	2.03988e-05	0.00134146
DMCGCGKH	GGTCAAAN	114	1021	1754	24490	1.55897	2.06431e-05	0.00135488
ATACGTGT	CWWWWWWWWG	151	75	14418	12735	1.77832	2.11733e-05	0.00138697
TTWTWTTWTT	TCTCTCTCT	533	10893	584	15369	1.28769	2.15516e-05	0.00140901
CCNNNNNNNNNNNNCCACG	CAANNNNATC	193	385	6864	19937	1.45606	2.27724e-05	0.00148594
ACGTGGCA	GGACACGTGGC	4	583	5	26787	36.7575	2.41901e-05	0.0015754
ACGTSSSC	DMCGCGKH	42	471	1093	25773	2.10268	2.45127e-05	0.00159333
DMCGCGKH	VAAAGTCAA	80	1055	1127	25117	1.68998	2.50974e-05	0.00162819
WTTSSCSS	ACGTSSSC	92	3133	421	23733	1.65538	2.51562e-05	0.00162886
TGACGTCA	YTCANTYY	118	49	14963	12249	1.97137	2.52378e-05	0.00163093
RGTGACNNNGC	DMCGCGKH	21	162	1114	26082	3.03501	2.52849e-05	0.00163093
CACCTCCA	AAGACGTAG	4	226	17	27132	28.2478	2.5953e-05	0.00167082
YCYYACCWACC	CCTACCNNNNNNNCT	6	98	147	27128	11.2986	2.66784e-05	0.00171424
CCNNNNNNNNNNNNCCACG	ACCACGTGGC	6	572	23	26778	12.2125	2.70949e-05	0.00173769
CWWWWWWWWG	TGGTCAAAD	386	14183	245	12565	1.39578	2.73421e-05	0.00174689
CACGTGGC	CAANNNNATC	152	289	6905	20033	1.52591	2.73319e-05	0.00174689
TGHAAARK	DMCGCGKH	487	9685	648	16559	1.28496	2.74681e-05	0.00175161
TGACGTCA	TTWTWTTWTT	96	71	11330	15882	1.89534	2.82074e-05	0.00179536
ATGGTATT	AWTTCAAA	188	504	5501	21186	1.4366	2.85351e-05	0.00180937
CACCTCCA	YTCANTYY	157	73	14924	12225	1.76173	2.85309e-05	0.00180937
YTCANTYY	AGTCTTTG	302	14779	168	12130	1.47541	2.91143e-05	0.00184263
CCWWWWWWGG	TGHAAARK	692	962	9480	16245	1.23266	2.97259e-05	0.00187781
AWTTCAAA	RYACGTGGYR	77	5612	164	21526	1.80091	3.02737e-05	0.00190883
AATACTAAT	AWTTCAAA	141	356	5548	21334	1.52302	3.04403e-05	0.00191575
YTCANTYY	AGATCCAA	312	14769	175	12123	1.46344	3.0574e-05	0.00192057
YTCANTYY	CCACGTGG	288	14793	159	12139	1.48635	3.27061e-05	0.00204686
YTCANTYY	TACGTGTC	117	14964	49	12249	1.95453	3.26837e-05	0.00204686
TGHAAARK	AGTCAAMG	324	9848	407	16800	1.35804	3.33642e-05	0.00208418
ACGTGGCA	YTCANTYY	371	216	14710	12082	1.41074	3.37504e-05	0.0021044
ACAAAGAA	AAACCCTA	71	1484	694	25130	1.73244	3.43217e-05	0.00213607
TTWCYAWWWWTRGWAA	TTWCCWWWWNNGGWW	4	29	150	27196	25.0078	3.46883e-05	0.0021549
KWGTGRWAAWRW	CAANNNNATC	230	479	6827	19843	1.39563	3.49344e-05	0.00216619
GTGCCCTT	ACGTSSSC	11	119	502	26747	4.92512	3.51373e-05	0.00217477
CCACGTCA	ATATTTAWW	138	247	7139	19855	1.55387	3.57921e-05	0.00221123
GNATATNC	WTTSSCSS	520	3260	2705	20894	1.23208	3.68158e-05	0.00227031
TGACGTCA	MCACGTGGC	10	157	321	26891	5.33583	3.85558e-05	0.00237326
CWWWWWWWWG	GAAAAGTC	334	14235	208	12602	1.42156	4.03867e-05	0.00248142
CTATAAATAC	YTCANTYY	144	66	14937	12232	1.7867	4.21379e-05	0.00258431
CATCCAACG	DMCGCGKH	11	51	1124	26193	5.02622	4.31529e-05	0.00264174
TCTCTCTCT	KGTCCCAT	35	1082	379	25883	2.2091	4.34741e-05	0.00265658
ACGTGGCA	RGTGACNNNGC	14	573	169	26623	3.84896	4.39415e-05	0.00268027
GTGGWWHG	AGTCAAMG	80	1834	651	24814	1.66267	4.62753e-05	0.00281752
WTTSSCSS	YACGTGGC	106	3119	513	23641	1.56617	4.6942e-05	0.00285295
TTTTTTCC	TTTCCCGC	30	2468	123	24758	2.44673	4.77158e-05	0.00289476
AATACTAAT	ACACGYTW	32	465	789	26093	2.27585	4.9494e-05	0.00299723
TGHAAARK	AAGTCAAAA	276	9896	340	16867	1.38359	4.96958e-05	0.00300406
YTCANTYY	ACGTSSSC	326	14755	187	12111	1.43092	5.31584e-05	0.0032076
GCCACGTGCC	ACGTSSSC	4	8	509	26858	26.3831	5.35119e-05	0.00322316
TAATMATTA	TGTAAAGT	92	2627	526	24134	1.60684	5.39373e-05	0.00324298
ATACGTGT	ACACGYTW	19	207	802	26351	3.01582	5.66475e-05	0.00339986
CAANNNNATC	TGGTCAAAD	206	6851	425	19897	1.40771	5.75545e-05	0.00344815
TTWTWTTWTT	ACACGYTW	397	11029	424	15529	1.31835	5.88538e-05	0.00351973
ACGTGGCA	DMCGCGKH	45	542	1090	25702	1.95773	6.2622e-05	0.00373844
YCYYACCWACC	TGGTCAAMMD	9	95	448	26827	5.673	6.2953e-05	0.00375155
GGCCCAWWW	CWWWWWWWWG	603	417	13966	12393	1.28317	6.32989e-05	0.0037655
CTATAAATAC	DMCGCGKH	22	188	1113	26056	2.73954	6.64717e-05	0.00394727
TCTCTCTCT	CAANNNNATC	344	773	6713	19549	1.29595	6.75521e-05	0.00399733
CCNNNNNNNNNNNNCCACG	MACCWAMC	98	480	3071	23730	1.57762	6.75019e-05	0.00399733
AWTTCAAA	WGGTCAAA	326	5363	973	20717	1.29427	6.7998e-05	0.00401665
TCCACCATA	YTCANTYY	63	20	15018	12278	2.57529	6.84904e-05	0.00403866
CWWWWWWWWG	AGATCCAA	301	14268	186	12624	1.43182	6.91825e-05	0.00407234
ACAAAGAA	CAAGGAAA	82	1473	856	24968	1.62376	7.15399e-05	0.00420375
YTCANTYY	TGTAAAAGT	181	14900	91	12207	1.62952	7.19906e-05	0.00422286
CAANNNNATC	VAAAGTCAA	369	6688	838	19484	1.28282	7.22343e-05	0.00422979
GTACGTGGCG	GTACGTGGCGC	1	1	0	27377	Inf	7.30487e-05	0.00426265
TAARAGCCGCC	TAAGAGCCGCC	1	1	0	27377	Inf	7.30487e-05	0.00426265
AGATCGACG	MGCCGCCR	4	27	196	27152	20.5231	7.44897e-05	0.00433922
CAATNATTG	TGHAAARK	401	528	9771	16679	1.29641	7.49254e-05	0.00435706
GTACGTGGCG	RYACGTGGYR	2	0	239	27138	Inf	7.7163e-05	0.00447944
YCYYACCWACC	CAANNNNATC	45	59	7012	20263	2.20405	7.80581e-05	0.00452361
TAAAATAT	TGACGTGG	100	5690	233	21356	1.61084	8.01177e-05	0.00463449
YTCANTYY	RTGAGTCAT	100	14981	41	12257	1.99554	8.02467e-05	0.00463449
TAATMATTA	CACGAAAA	56	2663	280	24380	1.83102	8.07346e-05	0.00464252
CTCCTAATT	AWTTCAAA	52	100	5637	21590	1.99163	8.07994e-05	0.00464252
TYTCCCGCC	ACGTSSSC	8	67	505	26799	6.3364	8.07654e-05	0.00464252
WTTTATRTTTW	AAAATAATACT	25	2636	89	24629	2.62453	8.16652e-05	0.00468427
TCATCTTCTT	YTCANTYY	79	29	15002	12269	2.22787	8.23615e-05	0.00471618
TCTAGAAGG	CTTCTAGAA	4	53	106	27216	19.3777	8.26865e-05	0.00472675
WTTSSCSS	AAMAATCT	419	2806	2590	21564	1.24324	8.33803e-05	0.00475323
GTGCCCTT	YTCANTYY	93	37	14988	12261	2.05619	8.34321e-05	0.00475323
TAATMATTA	TGACGTAA	45	2674	208	24452	1.97835	8.40864e-05	0.00478241
TTWTWTTWTT	AAAATAATACT	68	11358	46	15907	2.07032	8.49532e-05	0.00482001
CCNNNNNNNNNNNNCCACG	GCCACGTGCC	4	574	8	26793	23.3389	8.50338e-05	0.00482001
AGATCGACG	CAAAACGC	4	27	205	27143	19.6155	8.83172e-05	0.00499772
GGCCCAWWW	AAACCCTAA	30	990	347	26012	2.27159	8.88046e-05	0.00501686
CAANNNNATC	DMCGCGKH	348	6709	787	19535	1.28754	8.97981e-05	0.00506449
ACGTGGCA	AWTTCAAA	160	427	5529	21263	1.44102	9.06158e-05	0.00510207
TGTATATAT	GNATATNC	183	836	3597	22763	1.38527	9.1057e-05	0.00510981
WTTSSCSS	TACGTGTC	37	3188	129	24025	2.16151	9.10174e-05	0.00510981
CACGTGGC	WTTSSCSS	79	362	3146	23792	1.65041	9.3973e-05	0.00526468
TTWTWTTWTT	CCWWWWWWWWGG	394	11032	424	15529	1.30804	9.45903e-05	0.00528168
CTTTGACTW	AGTCTTTG	19	389	451	26520	2.87211	9.44711e-05	0.00528168
AWTTCAAA	CAATNATTG	240	5449	689	21001	1.3425	9.4958e-05	0.00529344
YTCANTYY	GGTCCCAT	116	14965	51	12247	1.8614	9.68021e-05	0.00538732
WTTTATRTTTW	AAGTCAAAA	89	2572	527	24191	1.58841	9.70915e-05	0.0053945
AAACCCTA	MACCWAMC	123	642	3046	23568	1.48239	9.79387e-05	0.00543261
ACAAAGAA	TTWTWTTWTT	720	835	10706	15118	1.21762	9.89078e-05	0.00546835
TGACGTCA	CWWWWWWWWG	113	54	14456	12756	1.84651	9.88218e-05	0.00546835
CCACGTCA	AWTTCAAA	111	274	5578	21416	1.55536	0.000100105	0.00552547
CCNNNNNNNNNNNNCCACG	GCCACGTGGG	5	573	18	26783	12.9838	0.000101195	0.00557647
ACGTGGCA	CWWWWWWWWG	357	230	14212	12580	1.37393	0.000104131	0.0057289
TAAAATAT	CTNGAANNTTCNAG	16	5774	14	21575	4.27037	0.00010533	0.00578544
TTWTWTTWTT	YACGTGGC	304	11122	315	15638	1.35694	0.000106523	0.00583191
GGWAGGGT	TGHAAARK	155	173	10017	17034	1.52358	0.000106437	0.00583191
RGTGACNNNGC	TGHAAARK	93	90	10079	17117	1.75489	0.00010709	0.00585345
TAAAATAT	TGACGTAA	79	5711	174	21415	1.70249	0.000107348	0.00585806
CWWWWWWWWG	RYACGTGGYR	157	14412	84	12726	1.6504	0.000108757	0.00592533
MACCWAMC	CAAGGAAA	146	3023	792	23418	1.42804	0.000113111	0.00615255
CCWWWWWWWWGG	TGHAAARK	355	463	9817	16744	1.30776	0.000114741	0.00623117
YTCANTYY	CAATSATTG	209	14872	111	12187	1.54295	0.000116727	0.00632884
GNATATNC	ACACGYTW	151	3629	670	22929	1.42397	0.000117266	0.00634784
AASCGCGTKGRV	DMCGCGKH	6	14	1129	26230	9.95698	0.00011765	0.00635839
CCNNNNNNNNNNNNCCACG	TGGTCCCAC	7	571	46	26755	7.13032	0.000119754	0.00646172
TGTATATAT	TAAAATAT	264	755	5526	20834	1.31831	0.00012065	0.00649727
GGTCANNNAGTC	GGTCAAAN	9	21	1859	25490	5.87643	0.000120799	0.00649727
TGGTCAAAD	GACTTTGTCAA	5	626	17	26731	12.5592	0.000121729	0.00653686
CAAACACC	WTTSSCSS	66	290	3159	23864	1.71925	0.00012345	0.00661872
TAAAATAT	CAATWATTG	168	5622	446	21143	1.41661	0.000127053	0.00680106
GGTCANNNAGTC	TGGTCAAMMD	5	25	452	26897	11.9013	0.000127997	0.00684073
ACGTGGCA	CAANNNNATC	191	396	6866	19926	1.39976	0.000128249	0.00684333
CCACGTCATC	TTWTWTTWTT	48	28	11378	15925	2.39937	0.000132471	0.00705745
AAACCCTA	CWWWWWWWWG	457	308	14112	12502	1.31449	0.000133026	0.00707582
MACCWAMC	GCGGGAAA	24	3145	70	24140	2.63166	0.00013438	0.00713654
CATGCATG	TCTCTCTCT	54	730	1063	25532	1.77673	0.000136029	0.00720143
AATAGAAAA	AATATTTTTATT	33	1098	366	25882	2.12534	0.000135885	0.00720143
MACCWAMC	AWTTCAAA	738	2431	4951	19259	1.1809	0.000137265	0.00725543
CACGAAAA	AATATTTTTATT	15	321	384	26659	3.24413	0.000138761	0.00732304
CCWWWWWWGG	TTCCCTGTT	19	1635	104	25621	2.86285	0.000146739	0.00773195
WTTSSCSS	CCWWWWWWWWGG	131	3094	687	23467	1.44628	0.000152817	0.00803959
TTTCCCGC	ACGTSSSC	11	142	502	26724	4.12384	0.000153486	0.00804967
TTGCATGACT	CACGCAAT	4	40	164	27171	16.5677	0.000153324	0.00804967
CAAACACC	TCTCTCTCT	30	326	1087	25936	2.19572	0.000157079	0.00822527
TTWTWTTWTT	CCWWWWWWGG	761	10665	893	15060	1.20336	0.000158902	0.00830783
GNATATNC	CACGCAAT	41	3739	127	23472	2.02663	0.000159836	0.00834367
TTTTTTCC	AWTTCAAA	590	1908	5099	19782	1.19966	0.000160948	0.00838717
CWWWWWWWWG	CAATWATTG	371	14198	243	12567	1.35136	0.000161167	0.00838717
AAMAATCT	GGTCAAAN	254	2755	1614	22756	1.29988	0.000161742	0.00840408
TTWTWTTWTT	TGGTCAAMMD	229	11197	228	15725	1.41055	0.000164312	0.0084983
GTTAGGTT	CWWWWWWWWG	221	131	14348	12679	1.49078	0.000164046	0.0084983
AATACTAAT	CTAATTGTTTA	4	493	12	26870	18.1677	0.000164165	0.0084983
GCGTNNNNNNNACGC	CGCCGCCN	4	59	115	27201	16.036	0.000165777	0.00856089
WTTTATRTTTW	ATTTATATAAAT	25	2636	94	24624	2.48442	0.000168532	0.00868986
MACCWAMC	GAAAAGTC	91	3078	451	23759	1.55749	0.000170933	0.00880018
CCACGTCA	RYACGTGGYR	12	373	229	26765	3.76014	0.000171337	0.00880752
AGTCAAMG	ADMCGCGKHT	13	718	135	26513	3.55585	0.000176895	0.00907936
CAANNNNATC	ACACGYTW	257	6800	564	19758	1.324	0.000179061	0.00917655
WTTSSCSS	CAAAACGC	43	3182	166	23988	1.95278	0.000180656	0.00924419
TCCATGCAT	AGTCTTTG	11	159	459	26750	4.03187	0.000181639	0.00928042
CCACGTGG	RYACGTGGYR	13	434	228	26704	3.50829	0.000182565	0.00930238
AGTACGTGGC	GTACGTGGCGC	1	4	0	27374	Inf	0.000182622	0.00930238
AAACCCTA	TGHAAARK	332	433	9840	16774	1.30705	0.000187542	0.0095242
AAACCCTAA	YTCANTYY	242	135	14839	12163	1.46932	0.000187337	0.0095242
TAAAATAT	VAAAGTCAA	306	5484	901	20688	1.2812	0.000190517	0.00964534
MACCWAMC	CCWWWWWWGG	238	2931	1416	22794	1.30713	0.000190787	0.00964534
AAGTCAAAA	GGTCAAAN	66	550	1802	24961	1.66222	0.000190423	0.00964534
TTTATATA	TTTTTTCC	519	4439	1979	20442	1.2077	0.000191211	0.00965227
CACGAAAA	AAMAATCT	59	277	2950	24093	1.73957	0.000193251	0.00974068
YACGTGGC	TGHAAARK	273	346	9899	16861	1.34394	0.000197285	0.00992913
CCNNNNNNNNNNNNCCACG	RYACGTGGYR	15	563	226	26575	3.13291	0.000204761	0.01029
YACGTGGC	DMCGCGKH	45	574	1090	25670	1.84629	0.000209478	0.0105114
TCCACGTGTC	TACGTGTC	5	84	161	27129	10.0299	0.000212298	0.010637
TGGTCCCAC	CCACGTGG	6	47	441	26885	7.7826	0.000219696	0.0109913
CWWWWWWWWG	TTGGTCAAAMHVR	45	14524	14	12796	2.83186	0.000221441	0.0110622
CCACGTCATC	ACGTGGCA	8	68	579	26724	5.43005	0.000223111	0.0111291
ACCACGTGGC	CCACGTGGCC	2	27	19	27331	106.554	0.000224663	0.0111899
CAANNNNATC	KGTCCCAT	139	6918	275	20047	1.46471	0.000225267	0.0112034
ATATTTAWW	TGACGTGGC	62	7215	94	20008	1.82907	0.000225933	0.01122
CACGTGGC	TGHAAARK	200	241	9972	16966	1.41192	0.00022946	0.0113544
ATATTTAWW	TGACGTAA	93	7184	160	19942	1.61349	0.000230287	0.0113544
TTTATATA	ATAAAACGT	44	4914	101	22320	1.97875	0.000229246	0.0113544
TGACGTAA	YACGTGGC	16	237	603	26523	2.96946	0.000229695	0.0113544
CACGTGGC	TGACGTGGC	10	431	146	26792	4.2577	0.000230325	0.0113544
TGACGTGG	MCACGTGGC	13	320	318	26728	3.41454	0.000230835	0.0113629
CAANNNNATC	CAATSATTG	111	6946	209	20113	1.53787	0.000232486	0.0114274
MACCWAMC	CCWWWWWWWWGG	128	3041	690	23520	1.43477	0.000232864	0.0114293
AWTTCAAA	YACGTGGC	165	5524	454	21236	1.39716	0.000234594	0.0114968
TGACGTGGC	YACGTGGC	12	144	607	26616	3.65404	0.000234921	0.0114968
CATGCATG	AGTCTTTG	28	756	442	26153	2.19147	0.000242179	0.0118348
TAAATGYA	CAATNATTG	103	2049	826	24401	1.48499	0.000245519	0.0119806
AAACCCTA	TCTCTCTCT	52	713	1065	25549	1.7496	0.000246961	0.0120335
GTTTHGCAA	TGHAAARK	143	161	10029	17046	1.50965	0.000247991	0.0120663
AGATCGACG	TTWTWTTWTT	23	8	11403	15945	4.02016	0.000251577	0.0122231
MCACGTGGC	WTTSSCSS	61	270	3164	23884	1.70544	0.000257018	0.0124694
ATGGTATT	TTWTWTTWTT	334	358	11092	15595	1.31171	0.000257417	0.0124708
ACCGACCD	CAAGGAAA	23	274	915	26167	2.40055	0.000258256	0.0124935
AAACCCTAA	TTWTWTTWTT	191	186	11235	15767	1.44111	0.00026462	0.012783
MCACGTGGC	CAANNNNATC	114	217	6943	20105	1.52126	0.000265101	0.0127879
MACCWAMC	TGAAAACT	150	3019	836	23374	1.38917	0.000269104	0.0129624
CCNNNNNNNNNNNNCCACG	MGCCGCCA	10	568	112	26689	4.19533	0.000270521	0.0130121
CATGCATG	CAANNNNATC	245	539	6812	19783	1.32006	0.000279812	0.0134398
GTGCCCTT	CWWWWWWWWG	89	41	14480	12769	1.91423	0.000280707	0.0134635
CTNGAANNTTCNAG	GAAAAGTC	5	25	537	26812	9.98585	0.000282419	0.0135264
AGATCCAA	CGCCGCCN	9	478	110	26782	4.58421	0.000284416	0.0136027
GNATATNC	TTWTWTTWTT	1675	2105	9751	13848	1.13006	0.000291662	0.0139294
CATGCATG	CAAGGAAA	46	738	892	25703	1.79606	0.00030862	0.0147185
AAGTCAAAA	TGGTCAAMMD	23	593	434	26329	2.35298	0.000315828	0.0150409
TTTTTTCC	TTWCCWWWWNNGGWW	28	2470	126	24755	2.22717	0.00031733	0.0150911
TGTAAAAGT	CWWWWWWWWG	173	99	14396	12711	1.54294	0.00031852	0.0151264
AWTTCAAA	TGAAAACT	249	5440	737	20953	1.30131	0.000319481	0.0151506
GNATATNC	TAGTGGAT	58	3722	211	23388	1.72728	0.000321683	0.0152336
YTYYMMCMAMCMMC	CCACCAACCCCC	2	92	6	27279	98.837	0.000322188	0.015236
CCNNNNNNNNNNNNCCACG	CATCCAACG	7	571	55	26746	5.96153	0.000324485	0.0153231
TGTAAAAGT	TAACTSAGTTA	3	269	11	27096	27.4714	0.000325495	0.0153493
TGACGTCA	ACGTSSSC	11	156	502	26710	3.75179	0.000328578	0.0154514
ATTGGTCCACG	TYTCCCGCC	2	8	73	27296	93.4795	0.00032848	0.0154514
AAACCCTA	AWTTCAAA	198	567	5491	21123	1.34334	0.000335551	0.0157373
GGTCCCAT	CWWWWWWWWG	111	56	14458	12754	1.74853	0.000335592	0.0157373
TAGTGGAT	YTCANTYY	176	93	14905	12205	1.54966	0.000337928	0.0158248
CCNNNNNNNNNNNNCCACG	MGCCGCCR	13	565	187	26614	3.27464	0.000352511	0.0164848
TAAATGYA	CAATTATTA	83	2069	642	24585	1.53622	0.000354971	0.0165768
ACAAAGAA	CATGCATG	68	1487	716	25108	1.6036	0.000358249	0.0167067
CAATNATTG	CTTCTAGAA	12	917	98	26352	3.51884	0.000361733	0.0168458
AATGGAAATG	TGHAAARK	61	54	10111	17153	1.91638	0.000365236	0.0169621
GTACGTGGCG	AGTACGTGGC	1	1	4	27373	6843.25	0.000365217	0.0169621
GTGGGCCCG	WTTSSCSS	6	4	3219	24150	11.2535	0.00036578	0.0169639
VAAAGTCAA	GGTCAAAN	113	1094	1755	24417	1.43706	0.000376236	0.0174249
TGACGTAA	DMCGCGKH	23	230	1112	26014	2.33939	0.000380234	0.0175748
MACCWAMC	CCTACCNNNNNNNCTNNNNA	13	3156	27	24183	3.68937	0.000380518	0.0175748
CCACGTCATC	AWTTCAAA	29	47	5660	21643	2.3594	0.000384255	0.0177231
CATGCATG	TTTTTTCC	100	684	2398	24197	1.47522	0.000386053	0.0177817
YCYYACCWACC	CCACCAACCCCC	2	102	6	27269	89.1144	0.000394215	0.0181328
CAAACACC	MACCWAMC	63	293	3106	23917	1.65569	0.000398171	0.0182898
CGCGGATC	TCACGCGGATC	1	10	0	27368	Inf	0.000401768	0.0184299
ACGTGGCA	TGGTCAAMMD	22	565	435	26357	2.35929	0.000402823	0.0184531
AAACCCTAA	CCWWWWWWGG	40	337	1614	25388	1.86705	0.000404548	0.018507
CCNNNNNNNNNNNNCCACG	CACCTCCA	14	564	216	26585	3.05515	0.000413031	0.0188694
CACCTCCA	WTTSSCSS	45	185	3180	23969	1.83343	0.000420636	0.0191908
CWWWWWWWWG	TACGTGTC	110	14459	56	12754	1.73266	0.000424193	0.0193269
ACAAAGAA	GGTCAAAN	140	1415	1728	24096	1.37966	0.000430689	0.0195699
CWWWWWWWWG	TGACGTGGC	104	14465	52	12758	1.76398	0.00043049	0.0195699
ATCATTTTCACT	RGTGACNNNGC	2	3	181	27193	100.158	0.000438481	0.0198971
GGTCAAAN	CAAGGAAA	91	1777	847	24664	1.49119	0.000442696	0.0200344
TAGTGGAT	TGHAAARK	127	142	10045	17065	1.5194	0.000442313	0.0200344
TGTATATAT	TAATMATTA	134	885	2585	23775	1.39258	0.000446135	0.0201629
AGTCAAMG	GGTCAAAN	74	657	1794	24854	1.56042	0.000446863	0.0201687
GNATATNC	TCTAGAAGG	18	3762	39	23560	2.89044	0.00045346	0.0204391
YTYYMMCMAMCMMC	YCYYACCWACC	4	90	100	27185	12.0822	0.000460824	0.0207432
ATTGGTCCACG	TCCACGTGTC	2	8	87	27282	78.3966	0.000462278	0.0207809
ACAAAGAA	AAACCCTAA	38	1517	339	25485	1.88314	0.000465227	0.0208578
ATATTTAWW	TTGGTCAAAMHVR	28	7249	31	20071	2.50085	0.000464682	0.0208578
CAANNNNATC	CAATNATTG	284	6773	645	19677	1.27919	0.000469969	0.0210144
ATAAAACGT	TGTAAAGT	11	134	607	26627	3.60099	0.000469412	0.0210144
AWTTCAAA	AGTCAAMG	189	5500	542	21148	1.34082	0.00047779	0.0213358
WTTSSCSS	GGTCAAAN	266	2959	1602	22552	1.26549	0.000478716	0.0213489
CATGCATG	CWWWWWWWWG	463	321	14106	12489	1.27703	0.000480765	0.0214118
TGTTAAAGT	CWWWWWWWWG	124	66	14445	12744	1.65755	0.000488132	0.0217112
YTCANTYY	TGTAAAGT	381	14700	237	12061	1.31899	0.00048907	0.0217242
ATATTTAWW	ACGTGGCA	192	7085	395	19707	1.35203	0.000505376	0.022419
ATATTTAWW	TGACGTGG	116	7161	217	19885	1.4844	0.000509298	0.0225633
GTACGTGGCG	YACGTGGC	2	0	617	26760	Inf	0.00051034	0.0225797
CTCCTAATT	TTWTWTTWTT	84	68	11342	15885	1.73009	0.000512769	0.0226574
ATACGTGT	AATATTTTTATT	11	215	388	26765	3.52931	0.000518023	0.0228596
ACGTSSSC	ACGCGGYK	10	503	139	26727	3.82268	0.000523909	0.023089
CAANNNNATC	YACGTGGC	196	6861	423	19899	1.34388	0.000524661	0.0230919
ATATTTAWW	GGTCAAAN	558	6719	1310	18792	1.19133	0.000525885	0.0231156
CCACGTCA	WTTTATRTTTW	58	327	2603	24391	1.66202	0.000526802	0.0231257
TGACGTGG	TGGTCAAMMD	15	318	442	26604	2.83915	0.000531363	0.0232956
CCNNNNNNNNNNNNCCACG	AWTTCAAA	153	425	5536	21265	1.38284	0.000538327	0.0235702
AGTCTTTG	WGGTCAAA	39	431	1260	25649	1.84199	0.000552076	0.0241408
GTATGATGG	TAATMATTA	17	55	2702	24605	2.81465	0.000557368	0.0243406
CCAGGTGG	TAGTGCTGT	3	97	41	27238	20.5466	0.000561612	0.0244941
AATAGAAAA	CTCCTAATT	16	1115	136	26112	2.75516	0.000572404	0.0249325
TTTATATA	TGACGTAA	67	4891	186	22235	1.63758	0.000588065	0.0255816
YACGTGGC	ACGCGGYK	11	608	138	26622	3.4902	0.00059842	0.0259985
YTCANTYY	TTWCCWWWWNNGGWW	105	14976	49	12249	1.75266	0.000599893	0.0260289
GTNWAYATTNATNNG	ATATTTAWW	27	30	7250	20072	2.4917	0.000605041	0.0261883
MGCCGCCA	GGTCAAAN	19	103	1849	25408	2.53484	0.000605123	0.0261883
CTCCTAATT	CWWWWWWWWG	101	51	14468	12759	1.74646	0.000616796	0.0266592
TCCACGTGTC	CCACGTGG	7	82	440	26850	5.20926	0.000642943	0.0277537
GTTAGGTT	YTCANTYY	224	128	14857	12170	1.4335	0.0006472	0.0278999
TACACTTTTGG	TTWCCWWWWNNGGWW	2	5	152	27220	71.6316	0.000647988	0.0278999
ATATTTAWW	AAACGACACCGTTT	8	7269	2	20100	11.0607	0.000652965	0.0280783
CAATWATTG	TGHAAARK	267	347	9905	16860	1.30974	0.000654313	0.0281004
CNNGAANNNTTCNNG	TGHAAARK	94	99	10078	17108	1.61182	0.000657576	0.0282045
AATAGAAAA	TGTAAAGT	43	1088	575	25673	1.76461	0.000658729	0.0282181
MAGGTAAGT	TGTAAAGT	10	118	608	26643	3.71362	0.00066796	0.0285409
TCCACGTCGA	DMCGCGKH	3	2	1132	26242	34.773	0.000667266	0.0285409
RTGASTCAT	WTTSSCSS	55	247	3170	23907	1.67931	0.00067196	0.0286754
CCWWWWWWWWGG	TGGTCAAMMD	27	791	430	26131	2.07432	0.000673601	0.028709
CCACGTCA	TGHAAARK	174	211	9998	16996	1.40185	0.000683898	0.0291111
TACGTGTC	RYACGTGGYR	7	159	234	26979	5.07587	0.000695825	0.0295468
CACCTCCA	CCACGTGGCC	3	227	18	27131	19.92	0.000695889	0.0295468
GTGGWWHG	CCACGTGG	50	1864	397	25068	1.69377	0.000705799	0.0299298
TCTCTCTCT	CAAGGAAA	59	1058	879	25383	1.61035	0.000706727	0.0299314
CCACGTCA	CACATGGCACT	3	382	10	26984	21.1916	0.000710562	0.0300547
ATTGGTCCACG	ACGTSSSC	3	7	510	26859	22.5706	0.000711423	0.0300547
CCACGTCA	MACCWAMC	66	319	3103	23891	1.59296	0.000713376	0.0300994
YTCANTYY	ACCGACCD	191	14890	106	12192	1.47539	0.000731978	0.0308457
CCNNNNNNNNNNNNCCACG	AGCCGCCA	8	570	84	26717	4.46399	0.00073969	0.0311317
ATATTTAWW	CACGAAAA	116	7161	220	19882	1.46393	0.000742997	0.0312318
TAATMATTA	AAAATAATACT	23	2696	91	24569	2.30332	0.000746008	0.0313193
CAAGGAAA	GACTTTGTCAA	5	933	17	26424	8.32987	0.000756244	0.0317095
AATACTAAT	AAAATATCT	30	467	847	26035	1.9746	0.000758598	0.0317687
TAAATGYA	CAAGGAAA	101	2051	837	24390	1.43497	0.000769793	0.0321801
AAACCCTA	TAAATGYA	85	680	2067	24547	1.48446	0.000770335	0.0321801
GNATATNC	CAATWATTG	113	3667	501	23098	1.42071	0.000774809	0.0322869
WTTSSCSS	TGGTCAAMMD	77	3148	380	23774	1.53029	0.000773872	0.0322869
WTTSSCSS	ACCGACCD	54	3171	243	23911	1.67567	0.000777758	0.0323697
TCCATGCAT	CAAGGAAA	15	155	923	26286	2.75602	0.000787288	0.0327259
AWTTCAAA	TGTAAAGT	161	5528	457	21233	1.35317	0.000843671	0.0350264
TTTATATA	GGTCAAAN	390	4568	1478	20943	1.20977	0.000845153	0.0350447
CCATACATT	CWWWWWWWWG	74	34	14495	12776	1.91836	0.000851839	0.0352785
CACGAAAA	DMCGCGKH	27	309	1108	25935	2.04528	0.000865023	0.0357805
GGCCCAWWW	CAAAACGC	18	1002	191	26168	2.46117	0.000879806	0.0363473
AATAAAYAAA	AATATTTTTATT	52	2232	347	24748	1.66157	0.00089678	0.0370032
NNWNCCAWWWWTRGWWAN	GAARYTTCCACG	2	137	7	27233	56.7946	0.000899974	0.0370895
ACGTSSSC	ACACGYTW	29	484	792	26074	1.97258	0.000920891	0.0379051
YTYYMMCMAMCMMC	YTCANTYY	67	27	15014	12271	2.02812	0.000925136	0.0380334
YTCANTYY	CNNGAANNNTTCNNG	128	14953	65	12233	1.61102	0.000934394	0.0383671
TTTATATA	GNATATNC	754	4204	3026	19395	1.14955	0.000938339	0.0384822
AAMAATCT	TGGTCAAAD	95	2914	536	23834	1.44966	0.000940334	0.0385171
YTCANTYY	CTTTGACTW	256	14825	152	12146	1.37986	0.000952399	0.0389639
WGGTCAAA	CAAGGAAA	66	1233	872	25208	1.5474	0.000957195	0.0391126
GCAACGCAAC	ACGTSSSC	3	8	510	26858	19.7485	0.000964627	0.0393685
AATGGAAATG	DMCGCGKH	13	102	1122	26142	2.96954	0.00097179	0.0396128
TTTTTTCC	TGAAAACT	119	2379	867	24014	1.38547	0.00097308	0.0396174
TGTATATAT	CATGCATG	47	972	737	25623	1.6811	0.000989183	0.0402244
GTGGWWHG	GGTCAAAN	165	1749	1703	23762	1.31632	0.000993105	0.0402389
TCCACGTGTC	AATAAAYAAA	17	72	2267	25023	2.60618	0.000993126	0.0402389
CACGCAAT	TGACGTAA	7	161	246	26965	4.76582	0.000991327	0.0402389
TGACGTCA	ACGTGGCA	11	156	576	26636	3.26073	0.000997944	0.0403856
ATAAAACGT	ATATTTAWW	56	89	7221	20013	1.74387	0.001	0.0404202
GGTCCCAT	GGTCAAAN	23	144	1845	25367	2.19603	0.00101447	0.0409559
YCYYACCWACC	GTTAGGTTC	3	101	49	27226	16.5039	0.00102782	0.0414451
DMCGCGKH	CAAGGAAA	59	1076	879	25365	1.58229	0.00103383	0.0416376
GTGGWWHG	AATGGAAATG	18	1896	97	25368	2.48284	0.00103531	0.0416475
VAAAGTCAA	CAAGGAAA	62	1145	876	25296	1.56363	0.00104017	0.0417928
AAACCCTAA	YACGTGGC	19	358	600	26402	2.33537	0.00105939	0.0425146
CAAACACC	YTCANTYY	225	131	14856	12167	1.40667	0.00107907	0.0432526
MCACGTGGC	TGACGTAA	10	321	243	26805	3.43641	0.00108827	0.0435698
AAACCCTAA	MACCWAMC	64	313	3105	23897	1.57368	0.00109647	0.0438459
TGACGTGGC	CCACGTGG	9	147	438	26785	3.74406	0.00109779	0.0438464
RGTGACNNNGC	GAAAAGTC	11	172	531	26665	3.21152	0.00110728	0.0441733
GCGGTAATT	DMCGCGKH	5	15	1130	26229	7.73717	0.00111757	0.044531
CCTACCNNNNNNNCT	CAANNNNATC	57	96	7000	20226	1.7156	0.0011218	0.0446468
TTTTTTCC	MACCWAMC	337	2161	2832	22049	1.21415	0.00113548	0.0451376
YTCANTYY	CACGAAAA	213	14868	123	12175	1.41805	0.00115302	0.0457807
WTTSSCSS	RYACGTGGYR	45	3180	196	23958	1.72974	0.00116722	0.0462902
AATAGAAAA	VAAAGTCAA	72	1059	1135	25113	1.50432	0.00117975	0.0467321
TTTATATA	ATGGTATT	157	4801	535	21886	1.33777	0.00118388	0.0468405
AWTTCAAA	CAATWATTG	159	5530	455	21235	1.34188	0.00119011	0.0470317
ACGTSSSC	TACGTGTC	10	503	156	26710	3.40394	0.00120401	0.0475252
TAATMATTA	AAAATATCT	115	2604	762	23898	1.38504	0.00120981	0.0476984
CCACGTCATC	TGACGTCA	4	72	163	27140	9.25017	0.00121735	0.0479395
CATGCATG	RTGASTCAT	19	765	283	26312	2.30919	0.00122796	0.0483006
TAAAATAT	CCWWWWWWWWGG	209	5581	609	20980	1.2901	0.00123735	0.0486132
AAACCCTAA	CWWWWWWWWG	230	147	14339	12663	1.38175	0.00127742	0.0501072
GTACGTGGCGC	RTACGTGGCR	1	0	34	27344	Inf	0.00127835	0.0501072
GNATATNC	TGTAAAAGT	56	3724	216	23383	1.62789	0.00128503	0.0502521
WTTSSCSS	CGCCGCCN	26	3199	93	24061	2.10276	0.001285	0.0502521
ATATTTAWW	CACGTGGC	146	7131	295	19807	1.37467	0.00129229	0.0504774
MCACGTGGC	TGHAAARK	150	181	10022	17026	1.4079	0.00133477	0.0520762
TAAAATAT	TGTAAAGT	162	5628	456	21133	1.334	0.00134629	0.0524506
WTTSSCSS	GTTTHGCAA	54	3171	250	23904	1.62828	0.00134748	0.0524506
ATTGGTCCACG	TTTCCCGC	2	8	151	27218	45.0629	0.00135565	0.0527077
ATAAAACGT	TTTCCCGC	5	140	148	27086	6.5362	0.00135735	0.0527129
TTTATATA	AAATTAACCAA	21	4937	39	22382	2.44113	0.00136319	0.0527571
AGCCGCCA	GGTCAAAN	15	77	1853	25434	2.67387	0.00136287	0.0527571
CCNNNNNNNNNNNNCCACG	CGCACGTGTC	3	575	8	26793	17.4737	0.00136095	0.0527571
GGTCCCAT	TCTCTCTCT	16	151	1101	26111	2.51292	0.00138198	0.0534227
GTATGATGG	GNATATNC	20	52	3760	23547	2.40865	0.00139059	0.0536941
KGTCCCAT	CCACGTGG	16	398	431	26534	2.47493	0.00140917	0.054349
ATATTTAWW	YACGTGGC	198	7079	421	19681	1.30755	0.00142015	0.0547099
TCCACGTGTC	ACGTSSSC	7	82	506	26784	4.51865	0.00142827	0.0549598
TTWTWTTWTT	AAATTAACCAA	37	11389	23	15930	2.25011	0.00144262	0.0554487
CAAACACC	TGHAAARK	160	196	10012	17011	1.38699	0.00145822	0.0559843
ATTGGTCCACG	ACGTCATAGA	1	9	3	27366	1013.56	0.00146025	0.0559986
TAAAATAT	CAATNATTG	234	5556	695	20894	1.26617	0.00147419	0.0564687
AGTCAAMG	CAAGGAAA	41	690	897	25751	1.70583	0.00150771	0.0576869
TAAAATAT	TGAAAACT	247	5543	739	20850	1.25723	0.0015154	0.0579156
TTWTWTTWTT	TGTTAAAGT	100	11326	90	15863	1.5562	0.00152705	0.0582945
CCTACCNNNNNNNCT	TCTCTCTCT	15	138	1102	26124	2.57674	0.00152972	0.0583302
TGTAAAGT	ATTTATATAAAT	9	609	110	26651	3.58052	0.00153836	0.0585935
ACAAAGAA	TGGTCAAMMD	42	1513	415	25409	1.69961	0.00154372	0.058731
MACCWAMC	ACGTSSSC	82	3087	431	23779	1.46553	0.00155286	0.0589458
CTCCTAATT	WTTSSCSS	31	121	3194	24033	1.92774	0.00155212	0.0589458
TAGTGGAT	TGTAAAAGT	9	260	263	26847	3.53353	0.00156283	0.0592573
GGCCCAWWW	TTWTWTTWTT	472	548	10954	15405	1.2113	0.00156547	0.0592908
ACAAAGAA	GNATATNC	255	1300	3525	22299	1.24086	0.0015713	0.0594446
YTCANTYY	ACACGYTW	494	14587	327	11971	1.23978	0.00158213	0.0597873
TTWTWTTWTT	CACGTGGC	215	11211	226	15727	1.33454	0.00159131	0.0600668
TCCACGTAGA	CAANNNNATC	6	1	7051	20321	17.292	0.00159691	0.0602107
ATTCACCTACCC	TCCACGTGGT	1	1	21	27356	1302.67	0.00160645	0.0605026
CATGCATG	WGGTCAAA	56	728	1243	25352	1.56891	0.0016133	0.0606248
AWTTCAAA	TACGTGTC	51	5638	115	21575	1.69706	0.00161328	0.0606248
TTTATATA	TGTAAAGT	141	4817	477	21944	1.3466	0.00162521	0.0608948
ATGGTATT	TAATMATTA	93	599	2626	24061	1.42257	0.00162591	0.0608948
GTGGWWHG	CTTCTAGAA	17	1897	93	25372	2.44486	0.0016235	0.0608948
MAGGTAAGT	CWWWWWWWWG	85	43	14484	12767	1.74241	0.00164617	0.0615851
TGHAAARK	CAAGGAAA	392	9780	546	16661	1.22308	0.00165015	0.0615919
AATACTAAT	TAAATGYA	58	439	2094	24788	1.56397	0.00164894	0.0615919
CCWWWWWWGG	GTTTHGCAA	32	1622	272	25453	1.84616	0.00165475	0.0615919
CCACGTCATC	YACGTGGC	7	69	612	26691	4.42448	0.00165733	0.0615919
YACGTGGC	CGCACGTGTC	3	616	8	26752	16.2857	0.00165708	0.0615919
GCAACGCAAC	YACGTGGC	3	8	616	26752	16.2857	0.00165708	0.0615919
MACCWAMC	CTATAAATACCM	15	3154	42	24168	2.73666	0.00166643	0.0618618
ATATTTAWW	CCACGTGG	147	7130	300	19802	1.36087	0.00168087	0.0622606
AAWGTATCSA	CTATAAATAC	5	106	205	27063	6.22711	0.00167996	0.0622606
AAACCCTAA	WTTSSCSS	64	313	3161	23841	1.54218	0.0016908	0.0624833
TTTATATA	TGTAAAAGT	69	4889	203	22218	1.54468	0.00169245	0.0624833
GATGAYRTGG	CCACGTGG	9	157	438	26775	3.50428	0.00169048	0.0624833
AWTTCAAA	NNWNCCAWWWWTRGWWAN	44	5645	95	21595	1.77181	0.00170237	0.0627808
TAAATGYA	CAATWATTG	69	2083	545	24682	1.50018	0.00172199	0.0634348
CACGCAAT	DMCGCGKH	16	152	1119	26092	2.45445	0.00173028	0.0636707
ACAAAGAA	TCTCTCTCT	87	1468	1030	24794	1.4266	0.00177167	0.0651225
GGCCCAWWW	TTTCCCGC	14	1006	139	26220	2.62511	0.00179511	0.0659119
CCACGTCA	WTTSSCSS	65	320	3160	23834	1.53205	0.00179716	0.0659156
TCCATGCAT	TCCACCATA	4	166	79	27130	8.27513	0.00180039	0.0659619
MACCWAMC	CAATTATTA	110	3059	615	23595	1.37962	0.00181207	0.066318
TAATMATTA	MCACGTGGC	50	2669	281	24379	1.62529	0.00181788	0.0664584
ATTGGTCCACG	AGTACGTGGC	1	9	4	27365	760.139	0.00182502	0.0666468
RYACGTGGYR	TGHAAARK	112	129	10060	17078	1.4739	0.00182792	0.0666805
YACGTGGC	MGCCGCCA	9	610	113	26647	3.47923	0.00184843	0.0672648
GGCCCAWWW	TYTCCCGCC	9	1011	66	26293	3.5464	0.00184993	0.0672648
CACCTCCA	GCCACGTGGC	4	226	58	27091	8.26701	0.00184826	0.0672648
CCWWWWWWGG	AGATCCAA	46	1608	441	25284	1.64013	0.00187201	0.0679943
MACCWAMC	KGTCCCAT	68	3101	346	23864	1.51243	0.00187653	0.0680848
TGACGTCA	GAAAAGTC	10	157	532	26680	3.19429	0.0018883	0.068438
WTTTATRTTTW	ACGTGGCA	79	2582	508	24210	1.45815	0.00189444	0.0685132
TCCACGTGTC	TYTCCCGCC	3	86	72	27218	13.187	0.00189336	0.0685132
ATTCCCGC	TGHAAARK	42	36	10130	17171	1.97757	0.0019385	0.0700314
KWGTGRWAAWRW	AAMAATCT	103	606	2906	23764	1.38992	0.00194988	0.0703671
GGTCCCAT	GCAACGCAAC	2	165	9	27203	36.637	0.00196183	0.0707225
MAGGTAAGT	TGHAAARK	64	64	10108	17143	1.69598	0.00198394	0.071443
CAAACACC	DMCGCGKH	27	329	1108	25915	1.91946	0.00200355	0.0720557
ATACGTGT	CACGAAAA	9	217	327	26826	3.40244	0.00200654	0.0720557
GCAACGCAAC	AGTACGTGGC	1	10	4	27364	684.1	0.00200737	0.0720557
CAANNNNATC	AGTCAAMG	223	6834	508	19814	1.27274	0.00201023	0.0720815
KGTCCCAT	ACCGACCD	12	402	285	26680	2.79445	0.00202761	0.0726272
MACCWAMC	DMCGCGKH	163	3006	972	23238	1.29638	0.00203527	0.0728243
AATACTAAT	TTTTTTCC	65	432	2433	24449	1.51199	0.00204506	0.0730968
ATAAAACGT	AATAAAYAAA	23	122	2261	24973	2.08228	0.00207747	0.0741766
AATGGAAATG	GAAAAGTC	8	107	534	26730	3.74252	0.00208357	0.0743155
CTCCTAATT	CCWWWWWWGG	19	133	1635	25592	2.23609	0.00209059	0.0744213
AATAGAAAA	TGACGTGGC	15	1116	141	26107	2.48866	0.00209096	0.0744213
TAATMATTA	CACGTGGC	63	2656	378	24282	1.52372	0.00210017	0.0746393
ACGTSSSC	RYACGTGGYR	12	501	229	26637	2.78608	0.00210152	0.0746393
ATATTTAWW	TGAAAACT	302	6975	684	19418	1.22917	0.00212296	0.0753214
RYACGTGGYR	GGTCAAAN	29	212	1839	25299	1.88184	0.00213651	0.0757226
GCGGGAAA	TGHAAARK	49	45	10123	17162	1.84604	0.00214226	0.0757665
YTYYMMCMAMCMMC	TGHAAARK	49	45	10123	17162	1.84604	0.00214226	0.0757665
GTGGWWHG	GNATATNC	307	1607	3473	21992	1.20971	0.00216175	0.0763759
CAANNNNATC	GTTTHGCAA	101	6956	203	20119	1.43904	0.0021702	0.0765941
CWWWWWWWWG	GAAWTTGTGA	94	14475	50	12760	1.65726	0.00218509	0.0770387
CACCTCCA	TGTAAAAGT	8	222	264	26885	3.66981	0.00221499	0.0780114
AGTCAAMG	ACGCGGYK	11	720	138	26510	2.93488	0.00225628	0.0793824
TGGTCCCAC	MACCWAMC	14	39	3155	24171	2.75016	0.0022604	0.0794442
CCNNNNNNNNNNNNCCACG	CACGAAAA	16	562	320	26481	2.35596	0.00227448	0.0798557
TTTTTTCC	AAMAATCT	318	2180	2691	22190	1.20286	0.00229402	0.0803743
AAACCCTAA	MCACGTGGC	12	365	319	26683	2.75	0.00229336	0.0803743
ATATTTAWW	GNATATNC	1077	6200	2703	17399	1.11816	0.00230493	0.0806727
GTGGWWHG	RTGASTCAT	35	1879	267	25198	1.75791	0.00230892	0.0807284
AAMAATCT	NNWNCCAWWWWTRGWWAN	27	2982	112	24258	1.96107	0.00231572	0.0808821
WTTTATRTTTW	AAAATATCT	111	2550	766	23952	1.36112	0.00232741	0.0812061
ACAAAGAA	AATAAAYAAA	161	1394	2123	23701	1.28938	0.00233942	0.0815405
TCCACCATA	RGTGACNNNGC	4	79	179	27117	7.67046	0.00235282	0.0819229
GGCCCAWWW	CCWWWWWWWWGG	47	973	771	25588	1.60312	0.0023553	0.0819245
AWTTCAAA	ACGCGGYK	46	5643	103	21587	1.70845	0.00237873	0.082654
ATTTATATAAAT	CWWWWWWWWG	79	40	14490	12770	1.74056	0.00238633	0.0828326
TTTCCCGC	AAMAATCT	29	124	2980	24246	1.90283	0.00239877	0.0830932
TCCACCATA	CCACGTGG	6	77	441	26855	4.74512	0.00239767	0.0830932
GTGGWWHG	WTTSSCSS	265	1649	2960	22505	1.22183	0.00242407	0.0838831
AAMAATCT	WGGTCAAA	175	2834	1124	23246	1.27709	0.00244894	0.0846568
KGTCCCAT	TGHAAARK	182	232	9990	16975	1.33299	0.0024595	0.0849347
AATACTAAT	AATAAAYAAA	60	437	2224	24658	1.52227	0.00246604	0.0850734
RGTGACNNNGC	ACGTSSSC	10	173	503	26693	3.06749	0.00247712	0.0853681
TTTTTTCC	NTTDCCWWWWNNGGWAAN	12	2486	41	24840	2.92447	0.00250057	0.086088
CAAAACGC	AAACGACACCGTTT	2	207	8	27162	32.8043	0.00250659	0.0862071
TTWTWTTWTT	TTWCCWWWWNNGGWW	82	11344	72	15881	1.59438	0.00252665	0.0868084
ACAAAGAA	WTTSSCSS	219	1336	3006	22818	1.2443	0.00254091	0.0872094
CCWWWWWWWWGG	WGGTCAAA	57	761	1242	25319	1.52692	0.00254448	0.0872432
TCCACGTGTC	MACCWAMC	20	69	3149	24141	2.2221	0.00255331	0.0873977
TCCACGTAGA	AAACGACACCGTTT	1	6	9	27363	506.722	0.00255418	0.0873977
CAAACACC	CWWWWWWWWG	216	140	14353	12670	1.36195	0.00256525	0.0876872
ATATTTAWW	AGATCGACG	16	7261	15	20087	2.95085	0.00258865	0.0883973
CAANNNNATC	RYACGTGGYR	82	6975	159	20163	1.49083	0.00259439	0.0885037
TAATMATTA	GCCACGTGGC	14	2705	48	24612	2.65379	0.00260609	0.0888129
AATAGAAAA	GAAWTTGTGA	14	1117	130	26118	2.51809	0.00261667	0.0890833
CATGCATG	TGAAAACT	44	740	942	25653	1.61923	0.00264008	0.0897895
ATGGTATT	CAANNNNATC	211	481	6846	19841	1.27135	0.00266816	0.0904702
TTWTWTTWTT	CCACGTGG	216	11210	231	15722	1.31143	0.00266626	0.0904702
AATGGAAATG	GGWAGGGT	6	109	322	26942	4.60573	0.00266486	0.0904702
CTCCTAATT	GNATATNC	34	118	3746	23481	1.80612	0.00271578	0.0919921
TGTAAAGT	GCCACGTGGC	6	612	56	26705	4.67525	0.00271937	0.0920214
TAAATGYA	RTGASTCAT	38	2114	264	24963	1.6997	0.00274788	0.0928928
TTTATATA	VAAAGTCAA	256	4702	951	21470	1.22916	0.00275685	0.0931026
RTGASTCAT	CWWWWWWWWG	185	117	14384	12693	1.39531	0.00277656	0.0936741
AATACTAAT	AATATTTTTATT	16	481	383	26499	2.30147	0.00280935	0.0946857
MACCWAMC	VAAAGTCAA	171	2998	1036	23174	1.27587	0.00284364	0.0957455
TTTTTTCC	WTTTATRTTTW	283	2215	2378	22503	1.20904	0.00285414	0.0960027
TAGTGGAT	CAANNNNATC	90	179	6967	20143	1.45368	0.00290445	0.0975002
CATTAATTAG	TGHAAARK	59	59	10113	17148	1.69564	0.00290251	0.0975002
AAACGACACCGTTT	CGCCACGTGTCC	1	9	7	27362	434.317	0.00291859	0.0978773
CWWWWWWWWG	ACCGACCD	182	14387	115	12695	1.39648	0.00292387	0.0978919
TGHAAARK	AASCGCGTKGRV	14	10158	6	17201	3.95114	0.00292484	0.0978919
AWTTCAAA	CACGTGGC	116	5573	325	21365	1.36832	0.00293233	0.0980453
CWWWWWWWWG	AGTCTTTG	280	14289	190	12620	1.30155	0.00296933	0.0991713
MCACGTGGC	TGACGTGGC	7	324	149	26899	3.90034	0.00297484	0.0991713
GCGTNNNNNNNACGC	YACGTGGC	6	57	613	26703	4.58539	0.00297297	0.0991713
GTNWAYATTNATNNG	YTCANTYY	42	15	15039	12283	2.28688	0.00297837	0.0991905
TTTATATA	CAATNATTG	201	4757	728	21693	1.25907	0.00303841	0.10109
TCCACGTGTC	ACGTGGCA	7	82	580	26710	3.93124	0.00304174	0.101101
CCNNNNNNNNNNNNCCACG	TGHAAARK	247	331	9925	16876	1.26884	0.0030498	0.101269
MACCWAMC	GGTCAAAN	254	2915	1614	22596	1.2199	0.00305798	0.101441
CCWWWWWWGG	TTWCYAWWWWTRGWAA	7	1647	26	25699	4.20095	0.00308871	0.102359
TAAATGYA	TGTAAAGT	68	2084	550	24677	1.464	0.00309874	0.102591
TGTATATAT	AATAAAYAAA	110	909	2174	24186	1.34627	0.00310847	0.102711
MACCWAMC	CACGCAAT	32	3137	136	24074	1.8057	0.00310669	0.102711
CCATACATT	AWTTCAAA	35	73	5654	21617	1.83309	0.0031139	0.102789
GNATATNC	DMCGCGKH	189	3591	946	22653	1.26032	0.00312555	0.103073
TGHAAARK	ACACGYTW	343	9829	478	16729	1.22131	0.00315648	0.103991
CACGAAAA	CWWWWWWWWG	204	132	14365	12678	1.36396	0.00316912	0.104305
WGGTCAAA	GACTTTGTCAA	5	1294	17	26063	5.92395	0.00319484	0.105049
ACCGACCD	DMCGCGKH	23	274	1112	25970	1.9604	0.00320319	0.105213
GGTCANNNAGTC	TGHAAARK	19	11	10153	17196	2.92546	0.00320607	0.105213
TTGCATGACT	TAARAGCCGCC	1	43	1	27334	635.674	0.00321162	0.105292
AGATCCAA	MGCCGCCR	10	477	190	26702	2.94627	0.00323856	0.106072
AGTCTTTG	TGGTCAAAD	21	449	610	26299	2.01643	0.00324964	0.106294
TAGTGGAT	CATCCAACG	4	265	58	27052	7.04021	0.00325164	0.106294
ATATTTAWW	TTTTTTCC	722	6555	1776	18326	1.13655	0.00330188	0.107761
MCACGTGGC	CGCCGCCN	6	325	113	26935	4.40054	0.00330293	0.107761
TTTTTTCC	TAAAATAT	582	1916	5208	19673	1.14743	0.00335256	0.109275
ATGGTATT	GNATATNC	121	571	3659	23028	1.33365	0.00337363	0.10977
GGCCCAWWW	TGGTCCCAC	7	1013	46	26313	3.95277	0.00337429	0.10977
CAATWATTG	CTTCTAGAA	8	606	102	26663	3.45085	0.00338631	0.110055
AAACCCTA	CAAGGAAA	41	724	897	25717	1.62358	0.00339651	0.110249
ACGTGGCA	TGACGTAA	13	574	240	26552	2.50563	0.0034021	0.110249
WTTTATRTTTW	GCCGCGTGGC	3	2658	1	24717	27.8973	0.00340145	0.110249
GCGGCAAA	RYACGTGGYR	5	109	236	27029	5.25365	0.00341905	0.110627
CATCCAACG	CCACGTGG	5	57	442	26875	5.33361	0.00342034	0.110627
GTGATCAC	TGHAAARK	66	69	10106	17138	1.62209	0.00343761	0.111079
TCCACGTGTC	CAANNNNATC	35	54	7022	20268	1.87079	0.0034413	0.111092
TGTAAAAGT	AAMAATCT	45	227	2964	24143	1.61473	0.0034522	0.111337
GATGAYRTGG	TTWTWTTWTT	87	79	11339	15874	1.54171	0.00345977	0.111458
AAACCCTAA	CACGTGGC	14	363	427	26575	2.40031	0.00346259	0.111458
AGTCTTTG	GGTCAAAN	48	422	1820	25089	1.56798	0.00349264	0.112211
CAATNATTG	CTTTGACTW	25	904	383	26067	1.88219	0.00349158	0.112211
TTTTTTCC	GGTCAAAN	204	2294	1664	23217	1.24076	0.00353494	0.113462
ACGTGGCA	TGHAAARK	250	337	9922	16870	1.26132	0.00354221	0.113587
TTTTTTCC	CAATTATTA	88	2410	637	24244	1.38973	0.00355857	0.114003
TCCACGTGTC	YTYYMMCMAMCMMC	3	86	91	27199	10.4264	0.00359552	0.115077
TCTAAGCAAAG	CCCACCTACC	1	10	8	27360	342	0.00361063	0.115342
GCAACGCAAC	GGACACGTGGC	1	10	8	27360	342	0.00361063	0.115342
WGGTCAAA	DMCGCGKH	74	1225	1061	25019	1.42446	0.00361557	0.11539
GTGGWWHG	TGACGTGG	37	1877	296	25169	1.67615	0.00362575	0.115584
CGCGGCAT	GTGCCCTT	2	17	128	27232	25.0294	0.00362851	0.115584
CATGCATG	AWTTCAAA	194	590	5495	21100	1.2626	0.00363528	0.11569
TGGGCCCGT	GTGGGCCCG	1	9	9	27360	337.778	0.00364704	0.115845
ATTGGTCCACG	TCCACGTACT	1	9	9	27360	337.778	0.00364704	0.115845
AATACTAAT	TGHAAARK	214	283	9958	16924	1.28516	0.00366116	0.116184
TTTATATA	CTAATTGTTTA	8	4950	8	22413	4.52788	0.00369517	0.117153
AWTTCAAA	TGGTCAAMMD	119	5570	338	21352	1.34963	0.00374675	0.118519
TGAAAACT	ACGTSSSC	31	955	482	25911	1.745	0.00374303	0.118519
GTATGATGG	CATTAATTAG	3	69	115	27192	10.2805	0.00374883	0.118519
ACTGTGTA	CWWWWWWWWG	107	61	14462	12749	1.54633	0.00378201	0.119456
YTCANTYY	TTTCCCGC	101	14980	52	12246	1.58782	0.00379115	0.119521
YTCANTYY	CCTACCNNNNNNNCT	101	14980	52	12246	1.58782	0.00379115	0.119521
YCYYACCWACC	WGGTCAAA	12	92	1287	25988	2.63383	0.00381652	0.120208
GGTCCCAT	CAANNNNATC	59	108	6998	20214	1.578	0.00383635	0.12072
CCACGTCA	TAATMATTA	55	330	2664	24330	1.52215	0.0038545	0.121076
TGGTCCCAC	MCACGTGGC	4	49	327	26999	6.74006	0.00385486	0.121076
CTTTGACTW	TGGTCAAMMD	15	393	442	26529	2.29085	0.00385956	0.12111
TCATCTTCTT	TAAGAGCCGCC	1	107	0	27271	Inf	0.00394463	0.123664
GTGATCAC	YTCANTYY	90	45	14991	12253	1.63471	0.00398183	0.124715
CAANNNNATC	GCCACGTGGC	26	7031	36	20286	2.08377	0.0040029	0.125258
GCAACGTGTC	CAAGGAAA	3	7	935	26434	12.1164	0.00401536	0.125531
CATCCAACG	MACCWAMC	15	47	3154	24163	2.44502	0.00403306	0.125934
MAGGTAAGT	GAAAAGTC	8	120	534	26717	3.33546	0.00403573	0.125934
GATGAYRTGG	TAAAATAT	50	116	5740	21473	1.61247	0.00406476	0.126653
TCCACGTGTC	YACGTGGC	7	82	612	26678	3.72123	0.0040663	0.126653
TGTAAAGT	GTTTHGCAA	15	603	289	26472	2.27857	0.00409568	0.12745
RYACGTGGYR	CGCCGCCN	5	236	114	27024	5.0223	0.00410621	0.12766
CAATTATTA	TGHAAARK	304	421	9868	16786	1.22831	0.00411322	0.12776
ATACGTGT	GNATATNC	46	180	3734	23419	1.6028	0.00411813	0.127795
RTGASTCAT	GAARYTTCCACG	2	300	7	27070	25.781	0.00414788	0.1286
AATAAAYAAA	TTTCCCGC	23	2261	130	24965	1.95351	0.00416039	0.128869
CCACGTCA	YTCANTYY	238	147	14843	12151	1.32541	0.00417135	0.12909
AGATCCAA	DMCGCGKH	33	454	1102	25790	1.70109	0.00417567	0.129104
MCACGTGGC	TACGTGTC	7	324	159	26889	3.65368	0.00418675	0.129328
TCCACGTACT	TGTAAAAGT	2	8	270	27099	25.0917	0.00419834	0.129509
AATGGAAATG	ATGTACGAAGC	1	114	0	27264	Inf	0.0042003	0.129509
GNATATNC	CAAGGAAA	158	3622	780	22819	1.27618	0.00420648	0.129581
ATATTTAWW	ACGTATTAAAA	8	7269	4	20098	5.52978	0.00421755	0.129685
TGACACGTGGCA	AAGTCAAAA	3	12	613	26751	10.9099	0.00421421	0.129685
ACGTSSSC	ACCGACCD	13	500	284	26582	2.43356	0.0042473	0.130481
MACCWAMC	TGACGTGG	55	3114	278	23932	1.52047	0.00425421	0.130573
CCNNNNNNNNNNNNCCACG	TCCACGTCGA	2	576	3	26798	31.0162	0.00426494	0.130784
CWWWWWWWWG	AAAATAATACT	75	14494	39	12771	1.69447	0.00431838	0.132297
GGTCCCAT	MCACGTGGC	7	160	324	26888	3.63071	0.00432582	0.132297
GTGATCAC	GCGGTAATT	2	133	18	27226	22.7452	0.00432609	0.132297
CACCTCCA	CACGTGGC	10	220	431	26718	2.81776	0.00433095	0.132326
CATGCATG	GGTCAAAN	73	711	1795	24800	1.41854	0.00435291	0.132876
WTTSSCSS	KGTCCCAT	67	3158	347	23807	1.45559	0.0043955	0.133948
ACGTGGCA	AGTACGTGGC	2	585	3	26789	30.5288	0.00439599	0.133948
ATTTATATAAAT	CAATTATTA	9	110	716	26544	3.03321	0.0044468	0.135374
TGGTCAAMMD	MGCCGCCA	7	450	115	26807	3.62607	0.00446062	0.135665
CAAAACGC	MGCCGCCR	6	203	194	26976	4.1099	0.00446441	0.135665
ATAAAACGT	GCCACCTCAT	2	143	17	27217	22.3916	0.00448991	0.136317
ACTGTGTA	KWGTGRWAAWRW	11	157	698	26513	2.66132	0.00449562	0.136367
TTTTTTCC	GAAAAGTC	68	2430	474	24407	1.44092	0.0045099	0.136677
AAAATATCT	TGACGTGGC	12	865	144	26358	2.53931	0.00453788	0.137402
TTWTWTTWTT	MCACGTGGC	162	11264	169	15784	1.34324	0.00457341	0.138311
CCTACGTGGC	DMCGCGKH	5	22	1130	26222	5.27393	0.00457613	0.138311
ATACGTGT	TTTATATA	57	169	4901	22252	1.53134	0.00459168	0.13856
AGGAATTCCT	WTTSSCSS	10	24	3215	24130	3.12727	0.00459259	0.13856
ACGTSSSC	MGCCGCCR	10	503	190	26676	2.79125	0.00465653	0.140363
CCACGTGG	ACACGYTW	24	423	797	26135	1.86052	0.00466084	0.140367
TACACTTTTGG	MACCWAMC	4	3	3165	24207	10.1978	0.00469324	0.141217
KWGTGRWAAWRW	AWTTCAAA	176	533	5513	21157	1.26722	0.00472069	0.141916
CATGCCGCC	TCTCTCTCT	3	6	1114	26256	11.7846	0.00472857	0.142026
ACAAAGAA	CAATNATTG	72	1483	857	24967	1.41442	0.0047383	0.14208
TCCAACTTGGA	CACATGGCACT	1	9	12	27357	253.306	0.00473881	0.14208
KGTCCCAT	CAAGGAAA	25	389	913	26052	1.83384	0.00474479	0.142133
TGACGTGGC	TGGTCAAMMD	8	148	449	26774	3.22326	0.00481033	0.143968
TGHAAARK	TGGTCAAMMD	197	9975	260	16947	1.28728	0.00483301	0.14441
AAACCCTA	WTTSSCSS	114	651	3111	23503	1.32296	0.00484675	0.14441
CAGAAGATA	CAANNNNATC	30	45	7027	20277	1.92372	0.00484053	0.14441
GGTCCCAT	YACGTGGC	10	157	609	26603	2.78236	0.00484184	0.14441
AAWGTATCSA	TAGTGGAT	5	106	264	27004	4.8249	0.00485404	0.14441
KGTCCCAT	GCCACTTGTC	3	411	20	26945	9.83394	0.00485514	0.14441
AGAAAAGTCTM	AAAATAATACT	2	23	112	27242	21.1506	0.00484284	0.14441
AAWGTATCSA	CWWWWWWWWG	73	38	14496	12772	1.69258	0.0048922	0.145128
TCTCTCTCT	RYACGTGGYR	19	1098	222	26040	2.02973	0.00488818	0.145128
AWTTCAAA	AAATGACGAAAATGC	7	5682	5	21685	5.34301	0.00488655	0.145128
TGTATATAT	ATTTATATAAAT	11	1008	108	26252	2.65259	0.00490162	0.145152
CATCCAACG	RTGASTCAT	4	58	298	27019	6.25295	0.00489988	0.145152
TCCATGCAT	KWGTGRWAAWRW	11	159	698	26511	2.62764	0.00491061	0.14529
CAANNNNATC	NNWNCCAWWWWTRGWWAN	50	7007	89	20233	1.62221	0.00492778	0.145542
TTTATATA	GTGATCAC	37	4921	98	22323	1.71267	0.00492669	0.145542
GCGTNNNNNNNACGC	ACGCGGYK	3	60	146	27170	9.30479	0.00494069	0.145796
GNATATNC	GTAATSATTAC	6	3774	7	23592	5.35816	0.00495061	0.145961
AAACCCTAA	AAAATAATACT	6	371	108	26894	4.02725	0.00502637	0.148065
YTYYMMCMAMCMMC	CAANNNNATC	36	58	7021	20264	1.79143	0.00506046	0.148938
CCAGGTGG	RTGASTCAT	5	95	297	26982	4.7815	0.00506992	0.149031
CCATACATT	CAAAATTTTGTA	2	106	25	27246	20.563	0.00507381	0.149031
CACGAGSCCKCCAC	NNWNCCAWWWWTRGWWAN	1	0	138	27240	Inf	0.00507688	0.149031
ACAAAGAA	AWTTCAAA	364	1191	5325	20499	1.17653	0.00509295	0.149364
ATTGGTCCACG	ATATTTAWW	7	3	7270	20099	6.45085	0.00509708	0.149364
CCNNNNNNNNNNNNCCACG	TGACGTGG	15	563	318	26483	2.21882	0.00512013	0.149909
CCACGTCA	TTTATATA	90	295	4868	22126	1.38667	0.00516373	0.150796
GNATATNC	GAGAGAGAGAGAGAGA	40	3740	153	23446	1.63895	0.00516388	0.150796
CCACGTCA	TCCACGTGGC	5	380	74	26920	4.78663	0.00515775	0.150796
CAATTATTA	AATATTTTTATT	20	705	379	26275	1.96673	0.00518255	0.15121
AATAAAYAAA	AAAATATCT	95	2189	782	24313	1.3493	0.00518784	0.151233
CACGCAAT	TCTAGAAGG	3	165	54	27157	9.14377	0.00520883	0.151583
ACTGTGTA	CTATAAATACCM	3	165	54	27157	9.14377	0.00520883	0.151583
CCWWWWWWWWGG	CTATAAATACCCM	4	814	20	26541	6.52113	0.0052185	0.151733
ACGTCATAGA	ATAGAAATCAA	1	3	35	27340	260.381	0.00524943	0.152501
CWWWWWWWWG	GACTTTGTCAA	18	14551	4	12806	3.96035	0.00525561	0.152549
GTGGWWHG	CATGCATG	74	1840	710	24755	1.40223	0.00529951	0.153558
TTWTWTTWTT	CCTACCNNNNNNNCT	80	11346	73	15880	1.53382	0.00529826	0.153558
GCGTNNNNNNNACGC	TTTCCCGC	3	60	150	27166	9.05533	0.00531756	0.153949
ACACGYTW	TGGTCAAAD	31	790	600	25958	1.69768	0.00532406	0.154005
CAANNNNATC	TGACGTGGC	55	7002	101	20221	1.57261	0.005358	0.15472
CAACTTTCATAT	CAANNNNATC	5	1	7052	20321	14.408	0.00535492	0.15472
CCAGGTGG	GGTCANNNAGTC	2	98	28	27251	19.8622	0.00537475	0.155071
ATATTTAWW	CCWWWWWWWWGG	250	7027	568	19534	1.22353	0.00542196	0.156299
CCACGTCATC	MACCWAMC	17	59	3152	24151	2.20773	0.00542827	0.156347
DMCGCGKH	TGGTCAAAD	40	1095	591	25653	1.58561	0.00546243	0.157197
TYTCCCGCC	TGAAAACT	8	67	978	26326	3.21411	0.00551135	0.158469
TGAAAACT	AAMAATCT	134	852	2875	23518	1.28655	0.00552016	0.158587
TCTCTCTCT	CAAAACGC	17	1100	192	26070	2.09844	0.00553458	0.158866
AAACCCTAA	TAAATGYA	44	333	2108	24894	1.56039	0.00556053	0.159475
MCACGTGGC	ACACGYTW	19	312	802	26246	1.99291	0.00559213	0.160108
TCACGCGGATC	TTTCCCGC	1	0	152	27226	Inf	0.00558822	0.160108
ATACGTGT	TGHAAARK	103	123	10069	17084	1.42081	0.00560982	0.160478
CACGTGGC	TACGTGTC	8	433	158	26780	3.13152	0.00563873	0.161168
RGTGACNNNGC	AGATCCAA	9	174	478	26718	2.89114	0.00567205	0.161983
YACGTGGC	CGCCGCCN	8	611	111	26649	3.14345	0.00571295	0.163013
CAAAATTTTGTA	TGHAAARK	17	10	10155	17197	2.87887	0.00572498	0.163218
WTTSSCSS	AGTCTTTG	74	3151	396	23758	1.40896	0.00573945	0.163462
AATACTAAT	WTTTATRTTTW	66	431	2595	24287	1.43319	0.00574325	0.163462
AAAATATCT	VAAAGTCAA	55	822	1152	25350	1.47237	0.00574961	0.163505
GTTTHGCAA	TTDCCWWWWWWGGHAA	3	301	30	27045	8.98505	0.00578028	0.164238
CAAAACGC	ACGCGGYK	5	204	144	27026	4.60001	0.00582164	0.165274
CGCCACGTGTCC	CTTTGACTW	2	6	406	26965	22.1388	0.00584497	0.165796
TCCACGTAGA	GCCACTTGTC	1	6	22	27350	207.197	0.00586626	0.16626
AAACCCTAA	CAAAATTTTGTA	3	374	24	26978	9.01671	0.00592883	0.167892
AAWGTATCSA	TAAATGYA	17	94	2135	25133	2.12896	0.00593954	0.168054
CAANNNNATC	TGGTCAAMMD	142	6915	315	20007	1.30427	0.00595092	0.168235
ATTCGCGC	MGCCGCCR	2	14	198	27165	19.5996	0.0059562	0.168243
ATAAAACGT	TTWTWTTWTT	76	69	11350	15884	1.54145	0.00596914	0.168326
TGTAAAGT	TGAAAACT	35	583	951	25810	1.62932	0.00596428	0.168326
CGCGGCAT	CACGCAAT	2	17	166	27194	19.2729	0.00597604	0.168379
CWWWWWWWWG	CACGCAAT	106	14463	62	12748	1.50695	0.0059858	0.168513
CCACGTGG	GCCACTTGTC	3	444	20	26912	9.09189	0.00600526	0.16892
TAGTGGAT	CWWWWWWWWG	164	105	14405	12705	1.37758	0.00601961	0.169182
ACAAAGAA	CCWWWWWWGG	118	1437	1536	24288	1.29845	0.00603888	0.169451
GTGGWWHG	GATGAYRTGG	21	1893	145	25320	1.93716	0.00604418	0.169451
YACGTGGC	MGCCGCCR	11	608	189	26571	2.54352	0.00604932	0.169451
CCNNNNNNNNNNNNCCACG	TGACGTGGC	9	569	147	26654	2.86797	0.00604523	0.169451
CCACGTCATC	CAANNNNATC	30	46	7027	20276	1.88181	0.00605709	0.169528
TGACGTGG	WTTSSCSS	55	278	3170	23876	1.49012	0.00607448	0.169533
KWGTGRWAAWRW	VAAAGTCAA	46	663	1161	25509	1.52442	0.00607483	0.169533
CTATAAATAC	MACCWAMC	37	173	3132	24037	1.6414	0.0060756	0.169533
TGTAAAAGT	AAATGACGAAAATGC	2	270	10	27097	20.0719	0.0060774	0.169533
CCACGTGG	TACGTGTC	8	439	158	26774	3.08803	0.00610071	0.170042
TAACTSAGTTA	AAATGACGAAAATGC	1	13	11	27354	191.287	0.00612009	0.170441
TAAATGYA	NNWNCCAWWWWTRGWWAN	20	2132	119	25108	1.97928	0.00616817	0.171638
AATAGAAAA	TGACGTGG	24	1107	309	25939	1.81995	0.00618798	0.172047
ACGTGGCA	TGTAAAAGT	13	574	259	26533	2.32016	0.00619964	0.172229
AAMAATCT	AAGTCAAAA	88	2921	528	23842	1.36038	0.00622056	0.172493
CCNNNNNNNNNNNNCCACG	TTTTTTCC	71	507	2427	24374	1.4064	0.0062245	0.172493
TGACGTGG	GTGGGCCCG	2	331	8	27038	20.4215	0.00622237	0.172493
CTACGTGGCCA	CTATAAATACCM	1	2	56	27320	243.929	0.0062329	0.172584
GTTTHGCAA	CTTTGACTW	11	293	397	26678	2.52283	0.00624352	0.172736
CAANNNNATC	CCACGTGG	139	6918	308	20014	1.30562	0.00625931	0.172962
ACAAAGAA	TGAAAACT	75	1480	911	24913	1.38582	0.00626197	0.172962
GGTCCCAT	CCACGTGG	8	159	439	26773	3.06849	0.00631903	0.174395
GNATATNC	CAATTATTA	124	3656	601	22998	1.29787	0.00635298	0.175188
TTWTWTTWTT	TGACGTGGC	81	11345	75	15878	1.51152	0.00637093	0.175539
AGTCAAMG	WGGTCAAA	50	681	1249	25399	1.49306	0.00638764	0.175856
CCACGTCA	CCWWWWWWGG	36	349	1618	25376	1.61779	0.0063987	0.176017
WTTTATRTTTW	CAANNNNATC	740	1921	6317	18401	1.12211	0.00646125	0.177249
AWTTCAAA	ACACGYTW	200	5489	621	21069	1.2362	0.00647388	0.177249
TTTTTTCC	ACGTSSSC	64	2434	449	24432	1.43078	0.00647509	0.177249
TGACGTGG	KWGTGRWAAWRW	17	316	692	26354	2.04881	0.00646968	0.177249
TTWTWTTWTT	CCTACCNNNNNNNCTNNNNA	25	11401	15	15938	2.32991	0.00645415	0.177249
AAACCCTAA	RYACGTGGYR	9	368	232	26770	2.82199	0.0064733	0.177249
GTGGWWHG	YACGTGGC	60	1854	559	24906	1.4419	0.00654901	0.179051
TCTCTCTCT	AAACGACACCGTTT	3	1114	7	26255	10.1007	0.00655154	0.179051
ACAGTTACTA	TCCACGTCTC	1	12	13	27353	175.34	0.00662852	0.181008
ACGTSSSC	AAGACGTAG	3	510	18	26848	8.77386	0.00676609	0.184615
WTTTATRTTTW	TTTCCCGC	25	2636	128	24590	1.82198	0.00678771	0.185054
TTTTTTCC	CCWWWWWWGG	180	2318	1474	23407	1.23313	0.00681096	0.185509
ACTGTGTA	TGTAAAAGT	6	162	266	26945	3.75174	0.00681542	0.185509
CWWWWWWWWG	RTGAGTCAT	90	14479	51	12759	1.55507	0.00684676	0.186212
TTWTWTTWTT	CATTAATTAG	63	11363	55	15898	1.60261	0.00689134	0.1866
RTGASTCAT	TGAAAACT	20	282	966	26111	1.91702	0.00689427	0.1866
GTAATSATTAC	CAANNNNATC	8	5	7049	20317	4.6116	0.00689243	0.1866
CACATGGCACT	CAANNNNATC	8	5	7049	20317	4.6116	0.00689243	0.1866
TGACGTGG	GCCACGTGGC	4	329	58	26988	5.65727	0.00689024	0.1866
TACACTTTTGG	AACCTAACCT	1	6	26	27346	175.295	0.00688346	0.1866
GCCACGTGGG	ACGCGGYK	2	21	147	27209	17.6281	0.0069053	0.186748
TCTCTCTCT	AAMAATCT	149	968	2860	23402	1.2595	0.00699094	0.188459
ACAAAGAA	GAGAGAGAGAGAGAGA	20	1535	173	25651	1.93188	0.00698254	0.188459
YCYYACCWACC	TATTTGCTTAA	2	102	31	27244	17.2321	0.00698791	0.188459
CCACGTGG	CGCCACGTGTCC	2	445	6	26926	20.1693	0.00697728	0.188459
CTGAAGAAGAA	VAAAGTCAA	4	14	1203	26158	6.21256	0.00700526	0.188694
TTWTWTTWTT	TGGTCAAAD	294	11132	337	15616	1.22381	0.00705005	0.189748
YTCANTYY	GTTTHGCAA	189	14892	115	12183	1.34451	0.00706903	0.190107
CWWWWWWWWG	AATATTTTTATT	237	14332	162	12648	1.29107	0.00710345	0.190881
CCACGTGGCC	TACGTGTC	2	19	164	27194	17.4544	0.00711401	0.191012
TAATMATTA	TACGTGTC	27	2692	139	24521	1.76934	0.00712751	0.191222
CACCTCCA	MCACGTGGC	8	222	323	26826	2.99289	0.00715157	0.191714
AGATCGACG	TAAAATAT	13	18	5777	21571	2.69674	0.00717208	0.192111
WTTSSCSS	AAGTCAAAA	93	3132	523	23631	1.34166	0.0071837	0.192183
CTNGAANNTTCNAG	CWWWWWWWWG	23	7	14546	12803	2.892	0.00718616	0.192183
ACGTSSSC	CGCCGCCN	7	506	112	26754	3.30459	0.00721119	0.192546
GAARYTTCCACG	GACTTTGTCAA	1	8	21	27349	162.792	0.00720967	0.192546
WTTTATRTTTW	VAAAGTCAA	143	2518	1064	23654	1.26253	0.00723614	0.193059
TTTTTTCC	AAAATAATACT	19	2479	95	24786	1.99968	0.00724876	0.193092
GCGGCAAA	CCWWWWWWWWGG	9	105	809	26456	2.80304	0.00724884	0.193092
MACCWAMC	GTGCCCTT	25	3144	105	24105	1.82547	0.00730106	0.194329
TCCACGTACT	TGHAAARK	8	2	10164	17205	6.77096	0.00734047	0.195224
ATATTTAWW	RGTGACNNNGC	64	7213	119	19983	1.48997	0.00738563	0.19627
MGCCGCCA	TGGTCAAAD	8	114	623	26634	3.00008	0.0073918	0.196279
GNATATNC	GAGAGAGAGAGAGAGAGA	32	3748	118	23481	1.69897	0.00745414	0.197545
GCAACGCAAC	MCACGTGGC	2	9	329	27039	18.2634	0.00745709	0.197545
MCACGTGGC	CGCACGTGTC	2	329	9	27039	18.2634	0.00745709	0.197545
GNATATNC	CTTCTAGAA	25	3755	85	23514	1.84178	0.00747322	0.197817
ATGGTATT	CCWWWWWWGG	58	634	1596	25091	1.43822	0.00750247	0.198428
AATGGAAATG	RGTGACNNNGC	4	111	179	27085	5.45272	0.00750807	0.198428
AATAAAYAAA	AAGTCAAAA	69	2215	547	24548	1.39799	0.00752592	0.198743
TAAATGYA	KWGTGRWAAWRW	74	2078	635	24592	1.37913	0.00763982	0.201593
GAGAGAGAGAGAGAGAGA	RTGAGTCAT	4	146	137	27092	5.41786	0.00764941	0.201688
CCACGTCATC	CACGTGGC	5	71	436	26867	4.33955	0.0076817	0.202381
ATTCCCGC	GTGGWWHG	12	66	1902	25399	2.42797	0.00771154	0.203008
CAAACACC	YTYYMMCMAMCMMC	5	351	89	26934	4.31096	0.00772373	0.20317
CACGTGGC	ACACGYTW	23	418	798	26140	1.80241	0.00773176	0.203223
WTTSSCSS	CAAGGAAA	135	3090	803	23351	1.27047	0.00780156	0.204738
TAAATGYA	AAAATATCT	89	2063	788	24439	1.33797	0.00780097	0.204738
TCTCTCTCT	CCWWWWWWWWGG	48	1069	770	25492	1.48654	0.00781334	0.204887
YTCANTYY	AATATTTTTATT	244	14837	155	12143	1.28836	0.00785586	0.205832
TTTTTTCC	TTCCCTGTT	20	2478	103	24778	1.94159	0.00787026	0.205832
AGATCGACG	TCTCTCTCT	5	26	1112	26236	4.53722	0.00786838	0.205832
TCATCTTCTT	TAARAGCCGCC	1	107	1	27270	254.86	0.00787384	0.205832
CCACGTCA	TGACGTGG	11	374	322	26672	2.43624	0.00791832	0.206835
TCCACGTGTC	RYACGTGGYR	4	85	237	27053	5.37166	0.00797448	0.20814
AAACCCTA	CCWWWWWWGG	63	702	1591	25023	1.41147	0.00798105	0.20815
TTTTTTCC	ADMCGCGKHT	23	2475	125	24756	1.84045	0.00801525	0.20888
AWTTCAAA	AAAATAATACT	35	5654	79	21611	1.6934	0.00805991	0.209882
TGTAAAGT	CAANNNNATC	186	432	6871	19890	1.24636	0.00807196	0.210033
KWGTGRWAAWRW	AAAATATCT	35	674	842	25828	1.59289	0.00807913	0.210057
ACTGTGTA	MAGGTAAGT	4	164	124	27087	5.32789	0.00809615	0.210338
CATGCATG	KWGTGRWAAWRW	32	752	677	25918	1.62909	0.00810573	0.210405
CCTACCNNNNNNNCT	TGTAAAGT	9	144	609	26617	2.73163	0.00812125	0.210405
CCACGTCATC	CCACGTGG	5	71	442	26861	4.27968	0.00811695	0.210405
TGGGCCCGT	VAAAGTCAA	3	7	1204	26165	9.3136	0.00812376	0.210405
CCWWWWWWGG	CAAGGAAA	75	1579	863	24862	1.36837	0.00817746	0.211471
CTCAAGTGA	GAAAAGTC	5	58	537	26779	4.29895	0.00817344	0.211471
CCACGTCA	AAMAATCT	58	327	2951	24043	1.44511	0.0082011	0.211595
TYTCCCGCC	TGTGGTTATATA	1	74	2	27302	184.473	0.00819578	0.211595
GATCATCGATC	TYTCCCGCC	1	2	74	27302	184.473	0.00819578	0.211595
GGCCAATCT	RYACGTGGYR	3	44	238	27094	7.76184	0.00821223	0.21172
ACGTSSSC	MGCCGCCA	7	506	115	26751	3.21803	0.00822387	0.211858
CCACGTCA	ATTGGTCCACG	2	383	8	26986	17.6149	0.00823686	0.21203
TGTATATAT	MACCWAMC	143	876	3026	23334	1.25879	0.00827375	0.212817
CAANNNNATC	ACGCGGYK	52	7005	97	20225	1.54779	0.00828399	0.212917
GTATGATGG	RTGASTCAT	4	68	298	27009	5.33143	0.00829599	0.21294
CGCGGCAT	CTTGTCGTCA	1	18	11	27349	138.126	0.0082975	0.21294
GACACGTAGA	GCCACGTGGG	1	9	22	27347	138.116	0.00837028	0.214644
GCAACGCAAC	CCACGTGGCC	1	10	20	27348	136.74	0.00840637	0.215405
NNWNCCAWWWWTRGWWAN	CAAGGAAA	11	128	927	26313	2.43935	0.00845752	0.216551
GTGGWWHG	GGWAGGGT	35	1879	293	25172	1.60026	0.00847493	0.216832
GCCACCTCAT	YACGTGGC	3	16	616	26744	8.14042	0.00850808	0.217515
TAAAATAT	GAAWTTGTGA	43	5747	101	21488	1.59185	0.00858294	0.219262
GTGATCAC	CWWWWWWWWG	86	49	14483	12761	1.54642	0.00870278	0.222155
TGHAAARK	ACGCGGYK	70	10102	79	17128	1.50235	0.0087221	0.22248
CATCCAACG	GCCACGTGGC	2	60	60	27257	15.1428	0.00874319	0.222849
CAGAAGATA	TTWCCWWWWNNGGWW	3	72	151	27153	7.49255	0.00876729	0.223294
TAATMATTA	YACGTGGC	80	2639	539	24121	1.35662	0.00879133	0.223582
GTGGWWHG	TCCACGTGTC	13	1901	76	25389	2.28451	0.00879189	0.223582
RYACGTGGYR	GTACGTGGCGC	1	240	0	27138	Inf	0.00880237	0.22368
TCCATGCAT	WTTSSCSS	31	139	3194	24015	1.67685	0.00881458	0.223821
TGGGCCCGT	AATATTTTTATT	2	8	397	26972	16.9849	0.00882348	0.223878
CCTACGTGGC	GAAWTTGTGA	2	25	142	27210	15.3296	0.00884632	0.224289
CCACGTGG	GGACACGTGGC	2	445	7	26925	17.2873	0.00887436	0.224831
AAATTAACCAA	CCWWWWWWWWGG	6	54	812	26507	3.62712	0.00888963	0.225048
AATACTAAT	CACGAAAA	13	484	323	26559	2.20855	0.00891929	0.225629
GTTAGGTT	TGTAAAAGT	9	343	263	26764	2.6702	0.00897976	0.226988
KWGTGRWAAWRW	ACACGYTW	33	676	788	25882	1.60339	0.00898865	0.227043
AATACTAAT	AAMAATCT	72	425	2937	23945	1.38119	0.00903144	0.227952
TGGTCCCAC	GGTCAAAN	9	44	1859	25467	2.80213	0.00908734	0.229191
TGTTAAAGT	WGGTCAAA	17	173	1282	25907	1.98578	0.00924481	0.232988
GTGGWWHG	WGGTCAAA	113	1801	1186	24279	1.28443	0.00925904	0.233173
CCNNNNNNNNNNNNCCACG	GGTCCCAT	9	569	158	26643	2.6672	0.0092742	0.23338
AATAAAYAAA	CCACGTGG	52	2232	395	24700	1.45683	0.00933116	0.234638
ACAAAGAA	WGGTCAAA	94	1461	1205	24619	1.3145	0.00935206	0.234904
TTTTTTCC	AAGACGTAG	6	2492	15	24866	3.99133	0.00935569	0.234904
CAANNNNATC	ACCGACCD	95	6962	202	20120	1.35915	0.00938428	0.235271
CCNNNNNNNNNNNNCCACG	CCACGTGGCC	3	575	18	26783	7.76319	0.00937937	0.235271
TGTAAAGT	AAMAATCT	87	531	2922	23839	1.3367	0.00943964	0.236137
CCACGTGG	CCTACGTGGC	3	444	24	26908	7.57545	0.00945266	0.236137
CCTACGTGGC	ACGCGGYK	2	25	147	27205	14.8054	0.00944494	0.236137
ACTGTGTA	CTATAAATACCCM	2	166	22	27189	14.8899	0.00945392	0.236137
AAGCGTAAGT	WTTTATRTTTW	2	0	2659	24718	Inf	0.00944294	0.236137
AGACCGTTG	NNWNCCAWWWWTRGWWAN	2	27	137	27213	14.7137	0.00949766	0.237054
AWTTCAAA	CCWWWWWWGG	382	5307	1272	20418	1.15542	0.00960651	0.239062
AAACCCTAA	AATAAAYAAA	45	332	2239	24763	1.49908	0.00960373	0.239062
MACCWAMC	CAAAACGC	36	3133	173	24037	1.59653	0.00959739	0.239062
CCACGTCA	TGACGTCA	7	378	160	26834	3.10579	0.0095926	0.239062
CNNGAANNNTTCNNG	GCCACGTGGC	3	190	59	27127	7.25968	0.00961522	0.239102
GTGGWWHG	CCAGGTGG	14	1900	86	25379	2.17446	0.00969248	0.240846
CCTACCNNNNNNNCTNNNNA	AAMAATCT	10	30	2999	24340	2.70535	0.00970497	0.240978
AAWGTATCSA	TCATCTTCTT	3	108	105	27163	7.18598	0.00972748	0.241359
GGWAGGGT	CAAGGAAA	20	308	918	26133	1.84853	0.00974191	0.241539
KWGTGRWAAWRW	CAATSATTG	16	693	304	26366	2.00243	0.00975737	0.241745
TTWTWTTWTT	TGTAAAAGT	133	11293	139	15814	1.33989	0.00978066	0.242143
GNATATNC	AAMAATCT	458	3322	2551	21048	1.13754	0.00980498	0.242567
TTWTWTTWTT	AGATCCAA	229	11197	258	15695	1.24416	0.0098212	0.242707
TAGTGGAT	TCCGTGTACCA	1	268	0	27110	Inf	0.00982505	0.242707
ACAAAGAA	CACGAAAA	30	1525	306	25518	1.6405	0.0098849	0.244006
TAAAATAT	CTAATTGTTTA	8	5782	8	21581	3.73245	0.00990946	0.244254
TACACTTTTGG	TGTAAAGT	2	5	616	26756	17.374	0.00990783	0.244254
CACGAAAA	TGHAAARK	146	190	10026	17017	1.30423	0.00991809	0.244288
CAACTTTCATAT	AGTCAAMG	2	4	729	26644	18.2743	0.00994265	0.244714
GTTAGGTT	AAATGACGAAAATGC	2	350	10	27017	15.4383	0.00999028	0.245707
CTTGTCGTCA	GCCACTTGTC	1	11	22	27345	112.996	0.0100363	0.246478
ACGTATTAAAA	GCCACTTGTC	1	11	22	27345	112.996	0.0100363	0.246478
AAGTCAAAA	DMCGCGKH	38	578	1097	25666	1.53818	0.0100823	0.247319
AAAATATCT	AATATTTTTATT	22	855	377	26125	1.78308	0.0100852	0.247319
GTATGATGG	CAATSATTG	4	68	316	26991	5.02439	0.010108	0.247517
TCCACGTGGC	TTWCCWWWWNNGGWW	3	76	151	27149	7.09716	0.0101018	0.247517
CATGCATG	WTTSSCSS	114	670	3111	23484	1.28441	0.0101411	0.247615
AATAAAYAAA	CAATWATTG	68	2216	546	24549	1.37969	0.0101276	0.247615
AATGGAAATG	CWWWWWWWWG	74	41	14495	12769	1.58996	0.0101484	0.247615
CTCAAGTGA	GNATATNC	16	47	3764	23552	2.1301	0.0101561	0.247615
CCAGGTGG	CACCTCCA	4	96	226	27053	4.98765	0.0101515	0.247615
YCYYACCWACC	CCTACCNNNNNNNCTNNNNA	2	102	38	27237	14.0542	0.0101466	0.247615
ATATTTAWW	TGGTCAAMMD	144	7133	313	19789	1.27635	0.0101692	0.247754
CACGTGGC	DMCGCGKH	29	412	1106	25832	1.64401	0.0102492	0.249522
TTTTTTCC	WGGTCAAA	143	2355	1156	23725	1.24622	0.0102646	0.249717
TCCACGTGGC	NTTDCCWWWWNNGGWAAN	2	77	51	27249	13.8778	0.0102991	0.250196
TGGTCCCAC	TCCACGTGGC	2	51	77	27249	13.8778	0.0102991	0.250196
CWWWWWWWWG	TCTAAGCAAAG	10	14559	1	12809	8.79799	0.0103247	0.250637
GTTAGGTTC	TGHAAARK	28	24	10144	17183	1.97623	0.0103535	0.251154
YCYYACCWACC	TGGTCAAAD	7	97	624	26651	3.08216	0.0103792	0.251597
TGGTCCCAC	CACGTGGC	4	49	437	26889	5.02293	0.0104441	0.252988
AGATCCAA	TGHAAARK	206	281	9966	16926	1.24507	0.0104601	0.253194
GCCACGTGGC	ACACGYTW	6	56	815	26502	3.48405	0.0105613	0.255459
TAAAATAT	AAAATAATACT	35	5755	79	21510	1.65591	0.0106016	0.256251
CACGTGGC	ACGCGGYK	7	434	142	26796	3.04362	0.0106746	0.257828
ATATTTAWW	TTTCCCGC	54	7223	99	20003	1.51055	0.0106887	0.257986
CTCAAGTGA	TTTTTTCC	12	51	2486	24830	2.3501	0.0107174	0.258491
ACTGTGTA	GGTCAAAN	20	148	1848	25363	1.85467	0.0107658	0.259473
CACGTGGC	GTTTHGCAA	11	430	293	26645	2.32634	0.010808	0.259943
CACCTCCA	CAAACACC	8	222	348	26801	2.77529	0.0108039	0.259943
ATATTTAWW	TCTAAGCAAAG	7	7270	4	20098	4.8379	0.0108084	0.259943
AATAAAYAAA	CCWWWWWWGG	164	2120	1490	23605	1.22554	0.0108651	0.260911
CATGCATG	MACCWAMC	112	672	3057	23538	1.28328	0.0108623	0.260911
GGCCCAWWW	AATAAAYAAA	106	914	2178	24181	1.28759	0.0108719	0.260911
AATATTTTTATT	VAAAGTCAA	28	371	1179	25801	1.65161	0.0109424	0.262415
GCCGCGTGGC	VAAAGTCAA	2	2	1205	26170	21.7178	0.0109791	0.263108
GNATATNC	TTWCCWWWWNNGGWW	32	3748	122	23477	1.64298	0.010997	0.263162
GTATGATGG	GGWAGGGT	4	68	324	26983	4.89887	0.0109896	0.263162
GTGGWWHG	TTWTWTTWTT	847	1067	10579	14886	1.117	0.0110137	0.263375
TCACGCGGATC	RTGASTCAT	1	0	301	27077	Inf	0.0110304	0.263585
CWWWWWWWWG	GTTTHGCAA	182	14387	122	12688	1.31563	0.0110439	0.263721
WTTSSCSS	CACGAAAA	54	3171	282	23872	1.44157	0.0110993	0.264767
GTTTHGCAA	ATGTACGAAGC	1	303	0	27075	Inf	0.0111034	0.264767
TGTTAAAGT	AAGTCAAAA	10	180	606	26583	2.43702	0.011194	0.26664
GNATATNC	CGCGGATC	5	3775	6	23593	5.20817	0.0111978	0.26664
RYACGTGGYR	WGGTCAAA	20	221	1279	25859	1.8297	0.0112243	0.266894
AATCTCCAACCA	TTWCCWWWWNNGGWW	1	1	153	27224	177.935	0.0112181	0.266894
WTTSSCSS	NNWNCCAWWWWTRGWWAN	26	3199	113	24041	1.72915	0.0112703	0.267423
CAANNNNATC	TTWCYAWWWWTRGWAA	15	7042	18	20304	2.40273	0.0112622	0.267423
CACGCAAT	RTGAGTCAT	4	164	137	27074	4.82001	0.0112657	0.267423
CCACGTCA	GCCACGTGGC	4	381	58	26936	4.87574	0.0113159	0.268314
CCATACATT	TGTAAAGT	7	101	611	26660	3.0241	0.0113456	0.26881
YCYYACCWACC	CTACGTGGCCA	1	103	2	27273	132.393	0.0113528	0.26881
ATATTTAWW	CTAATTGTTTA	9	7268	7	20095	3.55482	0.0114043	0.26984
CTNGAANNTTCNAG	ADMCGCGKHT	2	28	146	27203	13.3087	0.0114337	0.270345
CCWWWWWWWWGG	GGTCAAAN	73	745	1795	24766	1.35194	0.0114757	0.27077
TCCACGTGTC	DMCGCGKH	9	80	1126	26164	2.61408	0.0114717	0.27077
GCAACGCAAC	KGTCCCAT	2	9	412	26956	14.5394	0.0114625	0.27077
ACAAAGAA	ACGTGGCA	47	1508	540	25284	1.45931	0.0115185	0.27083
TGACGTGG	AAAATATCT	19	314	858	26188	1.84688	0.0115153	0.27083
GATGAYRTGG	KWGTGRWAAWRW	10	156	699	26514	2.4315	0.0115006	0.27083
GGCCAATCT	ACGTSSSC	4	43	509	26823	4.90209	0.011507	0.27083
ACGTCATAGA	TCCACGTGGC	1	3	78	27297	116.654	0.0114925	0.27083
ATTCCCGC	TTWTWTTWTT	43	35	11383	15918	1.71804	0.0115574	0.271231
CACGAAAA	ACCGACCD	9	327	288	26755	2.55686	0.0115553	0.271231
TGGTCCCAC	TCTACGTCAC	1	52	5	27321	105.081	0.0115597	0.271231
AAMAATCT	AGCAACGGTC	4	3005	5	24365	6.48652	0.0116339	0.27278
CTATAAATAC	GCGGCAAA	4	206	110	27059	4.77652	0.0116516	0.273006
TTTCCCGC	TGHAAARK	71	82	10101	17125	1.46795	0.0116898	0.273624
CATGCCGCC	CAANNNNATC	6	3	7051	20319	5.76344	0.0116942	0.273624
ATAAAACGT	AGATCGACG	2	143	29	27205	13.1203	0.0117134	0.273883
GTTAGGTT	CAANNNNATC	110	242	6947	20080	1.31384	0.0117491	0.274337
CATCCAACG	WTTSSCSS	14	48	3211	24106	2.18963	0.0117416	0.274337
ACCGACCD	TGGTCAAMMD	11	286	446	26636	2.297	0.0117591	0.274379
TTTTTTCC	CCWWWWWWWWGG	94	2404	724	24157	1.30466	0.0117925	0.274809
ACGTGGCA	CCACCAACCCCC	2	585	6	26786	15.2627	0.0117938	0.274809
ACAAAGAA	AGTCTTTG	39	1516	431	25393	1.51566	0.0118174	0.274977
YTCANTYY	TATTTGCTTAA	25	15056	8	12290	2.55089	0.0118104	0.274977
CAGAAGATA	AAATTAACCAA	2	73	58	27246	12.8701	0.0118272	0.275015
CAATTATTA	CAATSATTG	16	709	304	26350	1.95605	0.0118656	0.275717
TCCATGCAT	TGHAAARK	78	92	10094	17115	1.43754	0.0118997	0.275845
ATATTTAWW	TGTTAAAGT	65	7212	125	19977	1.44038	0.0119038	0.275845
CTCCTAATT	WTTTATRTTTW	24	128	2637	24590	1.74844	0.0118934	0.275845
CACCTCCA	ACGTSSSC	10	220	503	26646	2.40792	0.0119008	0.275845
TGACGTCA	CCWWWWWWWWGG	11	156	807	26405	2.30718	0.0119229	0.275906
GTATGATGG	CACGAAAA	4	68	332	26975	4.77941	0.0119196	0.275906
TTTTTTCC	DMCGCGKH	126	2372	1009	23872	1.25676	0.0119496	0.276335
GNATATNC	CCACGTGG	79	3701	368	23231	1.3475	0.011969	0.276593
RYACGTGGYR	DMCGCGKH	18	223	1117	26021	1.88035	0.0119938	0.276786
TTDCCWWWWWWGGHAA	GCAACGTGTC	1	32	9	27337	94.9201	0.0119898	0.276786
CTCCTAATT	CTNGAANNTTCNAG	2	150	28	27199	12.9519	0.0120296	0.277423
TCTCTCTCT	ACGTSSSC	32	1085	481	25781	1.58079	0.0120439	0.277562
AATGGAAATG	AGTCAAMG	8	107	723	26541	2.74464	0.0120843	0.277924
CACCTCCA	AASCGCGTKGRV	2	228	18	27131	13.2217	0.0120844	0.277924
TCCACGTAGA	CWWWWWWWWG	7	0	14562	12810	Inf	0.0120724	0.277924
MACCWAMC	TGACGTGGC	28	3141	128	24082	1.67715	0.0121472	0.279179
CCACGTCATC	YTCANTYY	52	24	15029	12274	1.76949	0.0121689	0.279485
TGHAAARK	TCTAGAAGG	30	10142	27	17180	1.88216	0.0122216	0.280431
CTATAAATAC	TCCACGTGGT	2	208	20	27149	13.0524	0.0122267	0.280431
TTTATATA	CCACGTGG	100	4858	347	22074	1.30947	0.01226	0.281004
TTWTWTTWTT	CACGAAAA	161	11265	175	15778	1.28857	0.0123066	0.281879
CCNNNNNNNNNNNNCCACG	AATAAAYAAA	64	514	2220	24581	1.37868	0.0123492	0.282662
AGATCCAA	NNWNCCAWWWWTRGWWAN	7	480	132	26760	2.95644	0.0123707	0.282962
CAANNNNATC	AGTCTTTG	143	6914	327	19995	1.26468	0.0125301	0.286414
ACAAAGAA	KGTCCCAT	35	1520	379	25445	1.54592	0.0126526	0.288096
YACGTGGC	ACACGYTW	29	590	792	25968	1.61161	0.0126433	0.288096
GAAAAGTC	CAAGGAAA	29	513	909	25928	1.61245	0.0126422	0.288096
WTTSSCSS	GCGGGAAA	19	3206	75	24079	1.90269	0.012655	0.288096
GGTCANNNAGTC	WGGTCAAA	5	25	1294	26055	4.02705	0.0126402	0.288096
ACCACGTGGC	GCCACGTGCC	1	28	11	27339	88.763	0.0126392	0.288096
YCYYACCWACC	YTCANTYY	69	35	15012	12263	1.61042	0.0126897	0.288496
CWWWWWWWWG	AASCGCGTKGRV	16	14553	4	12806	3.51982	0.0126843	0.288496
YTCANTYY	TGACGTGG	204	14877	129	12169	1.29354	0.0127131	0.288639
ATTGGTCCACG	RTACGTGGCR	1	9	34	27335	89.3301	0.0127123	0.288639
AWTTCAAA	AGTCTTTG	118	5571	352	21338	1.28398	0.0127235	0.28868
AATGGAAATG	VAAAGTCAA	11	104	1196	26068	2.30534	0.0127439	0.288817
CACGTGGC	CGCCGCCN	6	435	113	26825	3.27434	0.0127553	0.288817
GTAATSATTAC	CCTACGTGGC	1	12	26	27340	87.6282	0.0127472	0.288817
CAANNNNATC	GAAAAGTC	163	6894	379	19943	1.24414	0.0127923	0.289266
AATAAAYAAA	GCCACGTGGC	11	2273	51	25044	2.37644	0.0127895	0.289266
AATGGAAATG	TGGTCAAMMD	6	109	451	26813	3.27261	0.0128186	0.289667
CCWWWWWWGG	GGTCAAAN	136	1518	1732	23993	1.24109	0.0128664	0.290551
CCACGTCATC	GCCACGTGGC	2	74	60	27243	12.2716	0.012913	0.291408
CACGTGGC	CGCACGTGTC	2	439	9	26929	13.6315	0.0129315	0.291436
GCAACGCAAC	CACGTGGC	2	9	439	26929	13.6315	0.0129315	0.291436
CCACGTCA	RTACGTGGCR	3	382	32	26962	6.61698	0.012944	0.29152
GTGGWWHG	TGGTCAAMMD	45	1869	412	25053	1.46408	0.0129724	0.291966
GCGTNNNNNNNACGC	TYTCCCGCC	2	61	73	27243	12.2358	0.0129814	0.291972
YTCANTYY	GTTAGGTTC	37	15044	15	12283	2.01396	0.0130115	0.292064
TTTATATA	GCCACCTCAT	8	4950	11	22410	3.29256	0.0130055	0.292064
CAAACACC	TCACGCGGATC	1	355	0	27023	Inf	0.0130027	0.292064
CATGCATG	TGGTCAAMMD	22	762	435	26160	1.73627	0.0130478	0.292443
TGTTAAAGT	DMCGCGKH	15	175	1120	26069	1.99508	0.0130382	0.292443
CCACCAACCCCC	YACGTGGC	2	6	617	26754	14.4538	0.0130544	0.292443
TTTCCCGC	CCACGTGG	7	146	440	26786	2.91877	0.0130794	0.292449
TGACACGTGGCA	CCTTTTGTCTC	1	14	23	27341	84.9099	0.0130717	0.292449
GTATGATGG	ATCATTTTCACT	1	71	4	27303	96.1373	0.0130807	0.292449
CAANNNNATC	CCWWWWWWWWGG	239	6818	579	19743	1.1953	0.0131546	0.293414
TTTATATA	CAATWATTG	133	4825	481	21940	1.25732	0.0132525	0.293414
GTGGWWHG	DMCGCGKH	99	1815	1036	24429	1.28619	0.0132518	0.293414
AATACTAAT	VAAAGTCAA	33	464	1174	25708	1.55739	0.0132885	0.293414
CCACGTCA	AAAATATCT	21	364	856	26138	1.76164	0.0131346	0.293414
AWTTCAAA	TTGGTCAAAMHVR	20	5669	39	21651	1.95856	0.0131713	0.293414
TCCACCATA	MACCWAMC	17	66	3152	24144	1.973	0.0132894	0.293414
AGTCTTTG	TGGTCAAMMD	15	455	442	26467	1.97407	0.0132561	0.293414
GTGGWWHG	GCGGCAAA	15	1899	99	25366	2.02387	0.0131613	0.293414
WGGTCAAA	MGCCGCCA	12	1287	110	25970	2.20131	0.0132508	0.293414
CACGTGGC	TGTAAAAGT	10	431	262	26676	2.36234	0.0132895	0.293414
GATGAYRTGG	ACGTSSSC	8	158	505	26708	2.67783	0.013285	0.293414
TCTCTCTCT	RTACGTGGCR	5	1112	30	26232	3.93165	0.0131528	0.293414
CAAAACGC	CGCCGCCN	4	205	115	27055	4.59046	0.0132511	0.293414
AGATCGACG	ACACGYTW	4	27	817	26531	4.81092	0.0132722	0.293414
TCTAAGCAAAG	WGGTCAAA	3	8	1296	26072	7.54398	0.0132009	0.293414
CCTTTTGTCTC	MGCCGCCR	2	22	198	27157	12.4688	0.0131849	0.293414
CCACGTGG	CGCACGTGTC	2	445	9	26923	13.4447	0.0132688	0.293414
GCAACGCAAC	CCACGTGG	2	9	445	26923	13.4447	0.0132688	0.293414
AGATCCAA	RTGAGTCAT	7	480	134	26758	2.9121	0.0132994	0.29344
GTGGWWHG	CAANNNNATC	535	1379	6522	18943	1.12683	0.0133401	0.293912
CTATAAATAC	WTTSSCSS	36	174	3189	23980	1.55578	0.0133469	0.293912
AAACCCTAA	ACAGTTACTA	2	375	11	26991	13.0865	0.0133422	0.293912
GGCCCAWWW	CAANNNNATC	294	726	6763	19596	1.17338	0.0134961	0.294266
ATGGTATT	AAMAATCT	95	597	2914	23773	1.29821	0.0133967	0.294266
GATGAYRTGG	CAANNNNATC	56	110	7001	20212	1.46975	0.013449	0.294266
ATACGTGT	DMCGCGKH	17	209	1118	26035	1.89417	0.0134483	0.294266
GGTCCCAT	WGGTCAAA	15	152	1284	25928	1.99274	0.0134651	0.294266
TTDCCWWWWWWGGHAA	TGHAAARK	19	14	10153	17193	2.29817	0.013497	0.294266
TACGTGTC	YACGTGGC	9	157	610	26603	2.50002	0.0135097	0.294266
GATGAYRTGG	YACGTGGC	9	157	610	26603	2.50002	0.0135097	0.294266
GCGGCAAA	CACGAAAA	5	109	331	26934	3.73264	0.0133805	0.294266
TTWTWTTWTT	TGACACGTGGCA	11	11415	4	15949	3.84229	0.013472	0.294266
TTTTTTCC	CGCGGATC	4	2494	7	24874	5.69916	0.0135081	0.294266
ATACGTGT	AAATTAACCAA	3	223	57	27096	6.39509	0.0134457	0.294266
AATACTAAT	AATAATAATAATAATAAATA	2	495	8	26874	13.5727	0.0134376	0.294266
CATCCAACG	TCTACGTCAC	1	61	5	27312	89.5475	0.0135116	0.294266
CAACTTTCATAT	CATCCAACG	1	5	61	27312	89.5475	0.0135116	0.294266
TAAACAATGGCT	TTCCCTGTT	1	2	122	27254	111.697	0.0134175	0.294266
MACCWAMC	ATTCACCTACCC	2	3167	0	24210	Inf	0.0133933	0.294266
AATAAAYAAA	AAAATAATACT	17	2267	97	24998	1.93255	0.0135262	0.294394
WTTSSCSS	WGGTCAAA	179	3046	1120	23034	1.20858	0.0135611	0.294964
CCACGTCA	CCAGGTGG	5	380	95	26899	3.72562	0.0135896	0.295391
TGTAAAAGT	TGACGTAA	7	265	246	26861	2.88429	0.0136303	0.295704
CACCTCCA	TGACGTCA	5	225	162	26987	3.70192	0.0136281	0.295704
CCACGTCATC	MCACGTGGC	4	72	327	26976	4.58308	0.0136148	0.295704
GTGCCCTT	CNNGAANNNTTCNNG	4	126	189	27060	4.54523	0.0136582	0.296119
MAGGTAAGT	GGTCAAAN	16	112	1852	25399	1.95919	0.013711	0.297073
CTGAAGAAGAA	CCACGTGGCC	1	17	20	27341	80.4147	0.0137208	0.297093
ATAAAACGT	YTYYMMCMAMCMMC	3	142	91	27143	6.30158	0.0137316	0.297136
CACCTCCA	CCACGTGG	9	221	438	26711	2.48351	0.013743	0.297192
TCCACCATA	GTTTHGCAA	4	79	300	26996	4.55629	0.0137939	0.2981
KGTCCCAT	YACGTGGC	17	397	602	26363	1.87524	0.0138826	0.299824
TTWTWTTWTT	ACGTSSSC	239	11187	274	15679	1.22251	0.0139542	0.300985
TAGTGCTGT	TGHAAARK	24	20	10148	17187	2.03236	0.0139469	0.300985
TTWTWTTWTT	DMCGCGKH	510	10916	625	15328	1.14581	0.0139836	0.301032
RTGASTCAT	AWTTCAAA	79	223	5610	21467	1.3556	0.0139921	0.301032
CCACGTCATC	WTTTATRTTTW	14	62	2647	24656	2.10332	0.013991	0.301032
GTGGWWHG	TGTGGTTATATA	2	1912	1	25464	26.636	0.0139718	0.301032
GTGCCCTT	TGHAAARK	61	69	10111	17138	1.49847	0.0140436	0.301754
CCWWWWWWGG	GAARYTTCCACG	3	1651	6	25719	7.78892	0.0140366	0.301754
TTTATATA	TGACGTCA	42	4916	125	22296	1.52389	0.0140669	0.302062
TGAAAACT	CCWWWWWWWWGG	42	944	776	25617	1.46874	0.0140839	0.302233
GTNWAYATTNATNNG	CWWWWWWWWG	39	18	14530	12792	1.9075	0.0141164	0.30244
GTGCCCTT	CAAGGAAA	10	120	928	26321	2.3636	0.0141204	0.30244
ATTCCCGC	TCTCTCTCT	8	70	1109	26192	2.69916	0.0141073	0.30244
TAATMATTA	ACACGYTW	101	2618	720	23940	1.28275	0.0141514	0.302909
GNATATNC	GTTTHGCAA	56	3724	248	23351	1.4159	0.0141962	0.303482
CTTTGACTW	ACCGACCD	10	398	287	26684	2.33607	0.0141954	0.303482
TAAAATAT	MCACGTGGC	87	5703	244	21345	1.33451	0.0142774	0.304638
YTCANTYY	RYACGTGGYR	150	14931	91	12207	1.34763	0.0142593	0.304638
TTTATATA	TTGGTCAAAMHVR	18	4940	41	22380	1.98894	0.0142733	0.304638
ACCGACCD	AGTCAAMG	15	282	716	26366	1.95872	0.0143116	0.305176
GGWAGGGT	GAAAAGTC	13	315	529	26522	2.06911	0.0143842	0.306335
TAAAATAT	GCGGTAATT	9	5781	11	21578	3.05392	0.0143791	0.306335
GNATATNC	CNNGAANNNTTCNNG	38	3742	155	23444	1.53596	0.0143976	0.306427
AATAAAYAAA	GGCCAATCT	9	2275	38	25057	2.60859	0.0144222	0.306756
CCNNNNNNNNNNNNCCACG	CCCACCTACC	2	576	7	26794	13.2907	0.0145168	0.308575
TGTAAAGT	CAATTATTA	26	592	699	26062	1.6375	0.0145337	0.308738
GNATATNC	TAAAATAT	851	2929	4939	18660	1.0977	0.0145473	0.308832
GGTCAAAN	GACTTTGTCAA	5	1863	17	25494	4.02482	0.0145695	0.308992
CACGAGSCCKCCAC	AATATTTTTATT	1	0	398	26980	Inf	0.0145732	0.308992
WGGTCAAA	VAAAGTCAA	74	1225	1133	24947	1.3301	0.0146277	0.309757
TAAATGYA	RTGAGTCAT	19	2133	122	25105	1.833	0.014625	0.309757
WTTTATRTTTW	YACGTGGC	77	2584	542	24176	1.32918	0.0146377	0.309774
AAACCCTAA	TGHAAARK	161	216	10011	16991	1.26507	0.0146915	0.310718
ATATTTAWW	TYTCCCGCC	29	7248	46	20056	1.74448	0.0147283	0.311105
TCCATGCAT	CCWWWWWWGG	18	152	1636	25573	1.85109	0.0147194	0.311105
AAAATATCT	AGATCCAA	25	852	462	26040	1.65386	0.0147458	0.311279
AAACCCTA	GNATATNC	127	638	3653	22961	1.25119	0.0147563	0.311307
ATGGTATT	CAAGGAAA	35	657	903	25784	1.52113	0.0147816	0.311449
AAACCCTA	AAAATAATACT	8	757	106	26508	2.64281	0.0147746	0.311449
WTTTATRTTTW	TGACGTGG	45	2616	288	24430	1.45917	0.0148551	0.312803
TCCATGCAT	CTNGAANNTTCNAG	2	168	28	27181	11.5565	0.014876	0.313047
AWTTCAAA	CAATSATTG	83	5606	237	21453	1.34018	0.0148973	0.3133
AAAATATCT	TGTAAAAGT	16	861	256	26246	1.9052	0.0149159	0.313494
GTGGWWHG	ACACGYTW	74	1840	747	24718	1.33078	0.0149291	0.313575
TGTATATAT	CACGAAAA	21	998	315	26045	1.73981	0.0149757	0.314359
TGTTAAAGT	CCTACGTGGC	2	188	25	27164	11.5591	0.0150043	0.314762
CCAGGTGG	RTGAGTCAT	3	97	138	27141	6.0827	0.015034	0.315191
TCCATGCAT	AAGTCAAAA	9	161	607	26602	2.44987	0.0151279	0.316961
TAAAATAT	AGTCAAMG	179	5611	552	21037	1.21579	0.0151651	0.317148
TGAAAACT	CCTACGTGGC	4	982	23	26370	4.67015	0.0151633	0.317148
CGCGGCAT	TCCACGTGGT	1	18	21	27339	72.3254	0.0151622	0.317148
ATACGTGT	CTCAAGTGA	3	223	60	27093	6.07466	0.0153255	0.320106
ATCATTTTCACT	TCTCTCTCT	2	3	1115	26259	15.7004	0.0153165	0.320106
TACACTTTTGG	YTCANTYY	7	0	15074	12298	Inf	0.015375	0.320941
TCCATGCAT	TTTCCCGC	4	166	149	27060	4.37616	0.0154104	0.321479
MACCWAMC	TACGTGTC	29	3140	137	24073	1.62285	0.0154986	0.322919
TGACGTCA	TGACGTGGC	4	163	152	27060	4.36874	0.0154936	0.322919
CCNNNNNNNNNNNNCCACG	VAAAGTCAA	37	541	1170	25631	1.49825	0.015574	0.323889
CATGCATG	TGGTCAAAD	28	756	603	25992	1.59646	0.0155573	0.323889
GAGAGAGAGAGAGAGAGA	VAAAGTCAA	13	137	1194	26035	2.06907	0.015571	0.323889
ATAAAACGT	TGHAAARK	67	78	10105	17129	1.45605	0.0156083	0.324201
CCNNNNNNNNNNNNCCACG	KGTCCCAT	16	562	398	26403	1.88866	0.0156069	0.324201
ATTCGCGC	AACCTAACCT	1	15	26	27337	70.0949	0.0156666	0.325213
CTACGTGGCCA	GAAWTTGTGA	1	2	143	27233	95.2203	0.0156962	0.325627
GAGAGAGAGAGAGAGA	CWWWWWWWWG	118	75	14451	12735	1.38651	0.0157152	0.32582
TTGCATGACT	ATTTATATAAAT	2	42	117	27218	11.0777	0.0157331	0.325989
YTCANTYY	CATTAATTAG	77	15004	41	12257	1.53421	0.0157629	0.326042
YTYYMMCMAMCMMC	ACGTGGCA	6	88	581	26704	3.13378	0.0157646	0.326042
GCCACGTGCC	CCACGTGG	2	10	445	26922	12.0998	0.0157521	0.326042
TAAAATAT	ACGTSSSC	129	5661	384	21205	1.25836	0.0157908	0.326382
CCNNNNNNNNNNNNCCACG	TTWTWTTWTT	267	311	11159	15642	1.20342	0.0158322	0.326836
TCCATGCAT	GNATATNC	34	136	3746	23463	1.56587	0.015824	0.326836
YCYYACCWACC	TAAATGYA	15	89	2137	25138	1.98257	0.0159018	0.328073
GTGGWWHG	MCACGTGGC	34	1880	297	25168	1.53255	0.0159565	0.329
MACCWAMC	GTTTHGCAA	48	3121	256	23954	1.43908	0.0160156	0.330015
CWWWWWWWWG	TGACGTAA	152	14417	101	12709	1.32666	0.0160503	0.330527
CAAACACC	TGTAAAGT	15	341	603	26420	1.92731	0.0160634	0.330596
GTGGWWHG	GAAAAGTCAAAA	6	1908	24	25441	3.33346	0.0160782	0.330699
TAAAATAT	TGTTAAAGT	53	5737	137	21452	1.44657	0.0161455	0.331071
CCNNNNNNNNNNNNCCACG	AATAGAAAA	35	543	1096	25705	1.51173	0.0161396	0.331071
TGHAAARK	AAAATAATACT	54	10118	60	17147	1.52523	0.016129	0.331071
ATATTTAWW	AAATTAACCAA	24	7253	36	20066	1.84439	0.0161238	0.331071
CACGTGGC	GTCCMTCMAACCTAMC	1	440	0	26938	Inf	0.0161072	0.331071
AWTTCAAA	AGATCCAA	121	5568	366	21324	1.26612	0.0161774	0.331523
CTCCTAATT	CCWWWWWWWWGG	10	142	808	26419	2.30259	0.0161913	0.331606
GAGAGAGAGAGAGAGAGA	WTTSSCSS	27	123	3198	24031	1.6495	0.0162177	0.331945
CCNNNNNNNNNNNNCCACG	TTTCCCGC	8	570	145	26656	2.58013	0.0162471	0.332142
CCNNNNNNNNNNNNCCACG	CCTACCNNNNNNNCT	8	570	145	26656	2.58013	0.0162471	0.332142
AAMAATCT	CCWWWWWWGG	209	2800	1445	22925	1.18421	0.0163665	0.334178
GGTCCCAT	RYACGTGGYR	5	162	236	26976	3.52793	0.0163623	0.334178
TGTAAAGT	GAARYTTCCACG	2	616	7	26754	12.4091	0.0164843	0.33638
CCACCAACCCCC	CTATAAATACCM	1	7	56	27315	69.6811	0.0165363	0.337237
DMCGCGKH	ACACGYTW	47	1088	774	25470	1.42153	0.0165536	0.337381
TAAACAATGGCT	CTCCTAATT	1	2	151	27225	90.149	0.0165634	0.337381
GCGGCAAA	CAAGGAAA	9	105	929	26336	2.42989	0.0165853	0.337623
CTACGTGGCCA	TTTCCCGC	1	2	152	27224	89.5526	0.0166718	0.338973
TTTCCCGC	TGTGGTTATATA	1	152	2	27224	89.5526	0.0166718	0.338973
TCACGCGGATC	TGGTCAAMMD	1	0	456	26922	Inf	0.0166916	0.339171
AATGGAAATG	GGCCAATCT	2	113	45	27219	10.7056	0.0167162	0.339467
MACCWAMC	GGTCCCAT	29	3140	138	24072	1.61102	0.0167409	0.339762
GTTAGGTT	TTWTWTTWTT	167	185	11259	15768	1.26422	0.0168402	0.341573
GTGGWWHG	MAGGTAAGT	16	1898	112	25353	1.90825	0.0169026	0.342631
ACAAAGAA	AAGTCAAAA	48	1507	568	25256	1.41626	0.0169379	0.34279
AAAATATCT	YACGTGGC	30	847	589	25913	1.55826	0.0169353	0.34279
CACGCAAT	VAAAGTCAA	14	154	1193	26018	1.98263	0.016941	0.34279
AATAAAYAAA	CAATNATTG	96	2188	833	24262	1.27793	0.0169704	0.343039
ATTCCCGC	TCTACGTCAC	1	77	5	27296	70.8987	0.0169736	0.343039
TCCACGTGTC	GATGAYRTGG	3	86	163	27127	5.80546	0.0169942	0.343248
TTWTWTTWTT	MGCCGCCA	63	11363	59	15894	1.49358	0.0170246	0.343656
CWWWWWWWWG	MGCCGCCA	77	14492	45	12765	1.5072	0.0170949	0.344711
CAANNNNATC	AAAATAATACT	40	7017	74	20248	1.55976	0.0170974	0.344711
GGACGCGTGGC	AGTCTTTG	1	0	469	26909	Inf	0.0171664	0.345897
CCTTTTGTCTC	TGGTCAAAD	3	21	628	26727	6.07985	0.0172033	0.346433
CACCTCCA	CAANNNNATC	74	156	6983	20166	1.36989	0.0172552	0.347271
AATAAAYAAA	TTWCYAWWWWTRGWAA	7	2277	26	25069	2.96414	0.0172826	0.347354
CATGCCGCC	NTTDCCWWWWNNGGWAAN	1	8	52	27318	65.6683	0.0172903	0.347354
TGGTCCCAC	AGCAACGGTC	1	52	8	27318	65.6683	0.0172903	0.347354
CWWWWWWWWG	CTTCTAGAA	70	14499	40	12770	1.54131	0.017326	0.347657
GTGGWWHG	RGTGACNNNGC	21	1893	162	25303	1.73271	0.0173169	0.347657
MACCWAMC	WGGTCAAA	175	2994	1124	23086	1.20052	0.0173742	0.348416
GCCACGTGGC	RYACGTGGYR	3	59	238	27079	5.78529	0.0174012	0.348542
CTATAAATACCCM	AASCGCGTKGRV	1	23	19	27336	62.5538	0.0173924	0.348542
GTGGWWHG	TGACACGTGGCA	4	1910	11	25454	4.84607	0.0174239	0.348789
MACCWAMC	CACGTGGC	66	3103	375	23835	1.3519	0.0174825	0.349754
TTCCCTGTT	AGTCAAMG	8	115	723	26533	2.55294	0.0175264	0.350243
YTCANTYY	ACCACGTGGC	22	15059	7	12291	2.56517	0.0175278	0.350243
AAACCCTA	ATAGAAATCAA	4	761	32	26582	4.36629	0.0175382	0.350243
CACGTGGC	KGTCCCAT	13	428	401	26537	2.01005	0.0175767	0.350805
CWWWWWWWWG	TTWCYAWWWWTRGWAA	24	14545	9	12801	2.34692	0.0176419	0.351689
AAACCCTAA	TGACACGTGGCA	2	375	13	26989	11.0724	0.0176384	0.351689
CCATACATT	NNWNCCAWWWWTRGWWAN	3	105	136	27135	5.70063	0.0177491	0.353617
ACGTGGCA	KGTCCCAT	16	571	398	26394	1.85826	0.0177663	0.35375
WTTSSCSS	MGCCGCCR	34	3191	166	23988	1.53971	0.0177838	0.353751
CACGAGSCCKCCAC	AGATCCAA	1	0	486	26892	Inf	0.0177874	0.353751
GAGAGAGAGAGAGAGA	WTTSSCSS	33	160	3192	23994	1.55036	0.0178526	0.354839
ATATTTAWW	DMCGCGKH	333	6944	802	19300	1.15403	0.0178708	0.354992
GAGAGAGAGAGAGAGA	RTGAGTCAT	4	189	137	27049	4.17858	0.0178814	0.354992
CCNNNNNNNNNNNNCCACG	TCCACGTACT	2	576	8	26793	11.6289	0.0178947	0.355046
AGATCCAA	CAAGGAAA	26	461	912	25980	1.60663	0.0179526	0.355776
GCGTNNNNNNNACGC	TCCACGTGTC	2	61	87	27229	10.2615	0.0179464	0.355776
ATTCGCGC	AGATCGACG	1	15	30	27333	60.74	0.0179679	0.355871
CCACGTCA	AATAGAAAA	25	360	1106	25888	1.62548	0.01798	0.3559
ACCGACCD	AGCCGCCA	4	293	88	26994	4.18771	0.0180001	0.356088
CACGTGGC	GGWAGGGT	11	430	317	26621	2.14827	0.0180521	0.356908
CACGAAAA	TGCCACCGG	2	334	15	27028	10.7896	0.0180834	0.357316
GNATATNC	AAAATATCT	143	3637	734	22865	1.22481	0.0181047	0.357529
AATACTAAT	CACGAGSCCKCCAC	1	496	0	26882	Inf	0.0181526	0.358264
MCACGTGGC	TGTAAAAGT	8	323	264	26784	2.51281	0.0181731	0.358458
GNATATNC	VAAAGTCAA	192	3588	1015	22584	1.19065	0.0182661	0.359623
GAGAGAGAGAGAGAGAGA	CWWWWWWWWG	93	57	14476	12753	1.43738	0.018279	0.359623
ACGTGGCA	TTWCCWWWWNNGGWW	8	579	146	26646	2.52168	0.0182835	0.359623
TCCACCATA	MCACGTGGC	4	79	327	26969	4.1759	0.0182705	0.359623
ACTGTGTA	CTACGTGGCCA	1	167	2	27209	81.4641	0.0182962	0.359623
CTACGTGGCCA	CACGCAAT	1	2	167	27209	81.4641	0.0182962	0.359623
AATAGAAAA	AGAAAAGTCTM	4	1127	21	26227	4.43267	0.0183294	0.359855
TCCACGTGGT	GCCACTTGTC	1	21	22	27335	59.1667	0.0183262	0.359855
ATGGTATT	CAATTATTA	28	664	697	25990	1.5724	0.0183656	0.360145
MGCCGCCR	GGTCAAAN	22	178	1846	25333	1.69612	0.0183624	0.360145
TGACGTGGC	AGTCTTTG	7	149	463	26760	2.71529	0.0184591	0.361769
GGCCCAWWW	GGTCAAAN	87	933	1781	24578	1.28683	0.018491	0.361972
CAAGGAAA	TGGTCAAAD	32	906	599	25842	1.52378	0.0184888	0.361972
TCCATGCAT	CTACGTGGCCA	1	169	2	27207	80.4941	0.0185127	0.362186
GCCACCTCAT	CCTACGTGGC	1	18	26	27334	58.406	0.0185777	0.363246
TACCGACAT	CAANNNNATC	11	12	7046	20310	2.64228	0.0186365	0.364184
CCACGTCA	DMCGCGKH	25	360	1110	25884	1.61937	0.018685	0.364922
TAATMATTA	TGAAAACT	118	2601	868	23792	1.24352	0.0187336	0.365427
MAGGTAAGT	CAANNNNATC	44	84	7013	20238	1.5116	0.0187486	0.365427
GCGTNNNNNNNACGC	CACGTGGC	4	59	437	26879	4.17003	0.0187543	0.365427
GTCCMTCMAACCTAMC	ACGTSSSC	1	0	512	26866	Inf	0.018737	0.365427
ATATTTAWW	AACGCGTGTC	3	7274	0	20102	Inf	0.0187704	0.365528
TGACGTCA	AGCCGCCA	3	164	89	27123	5.57475	0.0188422	0.366449
CCTACCNNNNNNNCTNNNNA	ACAGTTACTA	1	39	12	27327	58.391	0.0188312	0.366449
ATCATTTTCACT	YCYYACCWACC	1	4	103	27271	66.1917	0.0188503	0.366449
TGTTAAAGT	TGHAAARK	85	105	10087	17102	1.37251	0.0188654	0.366531
TCCATGCAT	AGGAATTCCT	2	168	32	27177	10.1105	0.0188774	0.366553
CNNGAANNNTTCNNG	GGTCANNNAGTC	2	191	28	27158	10.1563	0.0188916	0.366617
GGTCCCAT	CACGTGGC	7	160	434	26778	2.6994	0.0189061	0.366678
GTTAGGTT	TAGTGCTGT	3	349	41	26986	5.65784	0.0189165	0.366678
AAGTCAAAA	WGGTCAAA	41	575	1258	25505	1.44564	0.0189681	0.367467
TAAATGYA	GGTCAAAN	171	1981	1697	23530	1.19688	0.019033	0.368511
GNATATNC	GTACGTGGCG	2	3778	0	23599	Inf	0.0190568	0.36876
TGGTCAAMMD	AGCCGCCA	5	452	87	26835	3.41204	0.0190759	0.368918
AAACCCTA	ATATTTAWW	229	536	7048	19566	1.18606	0.0192043	0.370338
TGACGTGG	CAANNNNATC	103	230	6954	20092	1.29389	0.0191918	0.370338
YACGTGGC	GGTCAAAN	56	563	1812	24948	1.36948	0.0192043	0.370338
MCACGTGGC	GGCCAATCT	3	328	44	27004	5.61336	0.0191855	0.370338
NTTDCCWWWWNNGGWAAN	GCAACGTGTC	1	52	9	27317	58.3697	0.0191933	0.370338
CCACGTGG	RTACGTGGCR	3	444	32	26900	5.6799	0.0192214	0.370455
AAACCCTA	GGTCCCAT	10	755	157	26457	2.232	0.0192898	0.37148
CATCCAACG	GCGGGAAA	2	60	92	27225	9.86413	0.0192967	0.37148
TTWTWTTWTT	TTGGTCAAAMHVR	33	11393	26	15927	1.77434	0.0193237	0.371788
TACACTTTTGG	AAAATATCT	2	5	875	26497	12.1129	0.0193371	0.371833
ACCACGTGGC	TGAAAACT	4	25	982	26368	4.29621	0.0193949	0.372732
TAGTGGAT	AAGTCAAAA	12	257	604	26506	2.04906	0.0194414	0.373412
GATGAYRTGG	CWWWWWWWWG	102	64	14467	12746	1.40416	0.0195457	0.375147
AAATTAACCAA	GGACACGTGGC	1	59	8	27311	57.8623	0.019554	0.375147
GTGGWWHG	RTGAGTCAT	17	1897	124	25341	1.8314	0.0195658	0.37516
MGCCGCCR	TGGTCAAMMD	8	192	449	26730	2.48051	0.0195833	0.375282
ATACGTGT	WTTTATRTTTW	32	194	2629	24524	1.53868	0.0196563	0.376466
AATAGAAAA	KWGTGRWAAWRW	41	1090	668	25580	1.44039	0.0197183	0.376797
TTWTWTTWTT	GCCACGTGGG	15	11411	8	15945	2.62	0.0197053	0.376797
AGCCGCCA	TGGTCAAAD	6	86	625	26662	2.97622	0.0196867	0.376797
AATAAAYAAA	TAAAAGTTAAAAAC	2	2282	1	25094	21.993	0.0197094	0.376797
TAAAATAT	ACCGACCD	78	5712	219	21370	1.3325	0.0197748	0.377233
AAMAATCT	RTGAGTCAT	24	2985	117	24253	1.66666	0.0197587	0.377233
TGTAAAAGT	CCTCGTGTCTC	1	271	1	27106	100.022	0.0197709	0.377233
AAGTCAAAA	ACGCGGYK	8	608	141	26622	2.48432	0.0197897	0.377305
GNATATNC	AGTCTTTG	81	3699	389	23210	1.30655	0.0198237	0.377739
TGTTAAAGT	GGTCAAAN	21	169	1847	25342	1.70493	0.0198826	0.378248
GCGTNNNNNNNACGC	TAATMATTA	12	51	2707	24609	2.13903	0.0199264	0.378248
AATACTAAT	TCTAGAAGG	4	493	53	26829	4.10716	0.0198854	0.378248
AAACCCTA	AAGACGTAG	3	762	18	26596	5.81715	0.0198623	0.378248
CAGAAGATA	TCCACGTGGC	2	73	77	27227	9.6876	0.019912	0.378248
ACACACGTCAA	CTTCTAGAA	1	4	109	27265	62.5344	0.0199291	0.378248
GATCATCGATC	RGTGACNNNGC	1	2	182	27194	74.7088	0.0199189	0.378248
YTCANTYY	NNWNCCAWWWWTRGWWAN	89	14992	50	12248	1.4542	0.0200026	0.379429
AAACCCTAA	ACACGYTW	19	358	802	26200	1.73379	0.0200447	0.379761
AATAAAYAAA	ATTTATATAAAT	17	2267	102	24993	1.83745	0.0200537	0.379761
CAATWATTG	GACACGTAGA	2	612	8	26757	10.9301	0.0200539	0.379761
RTGASTCAT	AGATCCAA	11	291	476	26601	2.11247	0.0200973	0.380369
AGTCAAMG	TGGTCAAAD	26	705	605	26043	1.58752	0.0201436	0.381031
CTAATTGTTTA	CWWWWWWWWG	13	3	14556	12807	3.81265	0.0201586	0.3811
ATGGTATT	MACCWAMC	98	594	3071	23616	1.26872	0.0201862	0.381239
GCGGCAAA	CWWWWWWWWG	72	42	14497	12768	1.50983	0.0201912	0.381239
CATCCAACG	CCCACCTACC	1	61	8	27309	55.9611	0.0201999	0.381239
GTGGWWHG	TGGTCAAAD	58	1856	573	24892	1.35755	0.0202143	0.381296
ACAGTTACTA	AGTCTTTG	2	11	468	26898	10.4499	0.0202387	0.381543
TGACGTGG	GGTCAAAN	33	300	1835	25211	1.51129	0.0202909	0.382313
GTGGWWHG	MACCWAMC	250	1664	2919	22546	1.16044	0.0203613	0.382994
GTTAGGTT	ACACGYTW	18	334	803	26224	1.75999	0.0203725	0.382994
TGACGTCA	ATAGAAATCAA	2	165	34	27178	9.68913	0.0203409	0.382994
ATTGGTCCACG	YACGTGGC	2	8	617	26752	10.8395	0.0203622	0.382994
AGTACGTGGC	WGGTCAAA	2	3	1297	26077	13.4038	0.0204373	0.383997
ATACGTGT	MCACGTGGC	7	219	324	26829	2.64675	0.0205199	0.385119
CCACGTGGCC	CCTACGTGGC	1	20	26	27332	52.5615	0.0205138	0.385119
CCTTTTGTCTC	TGACGTAA	2	22	251	27104	9.81673	0.020535	0.385188
CCACGTGG	DMCGCGKH	28	419	1107	25825	1.55897	0.0205636	0.385511
ATATTTAWW	MCACGTGGC	105	7172	226	19876	1.28757	0.0206498	0.386805
CAATTATTA	AGATCCAA	21	704	466	26188	1.67634	0.0206556	0.386805
MCACGTGGC	DMCGCGKH	22	309	1113	25935	1.65903	0.0207443	0.38825
CAATSATTG	TGHAAARK	137	183	10035	17024	1.27003	0.0208791	0.390461
ATGGTATT	GAAAAGTC	22	670	520	26167	1.65234	0.0208973	0.390461
CCACGTCATC	AAACCCTAA	4	72	373	26930	4.01102	0.02089	0.390461
ACCACGTGGC	AASCGCGTKGRV	1	28	19	27331	51.3741	0.0209795	0.391563
AGACCGTTG	GCGGTAATT	1	28	19	27331	51.3741	0.0209795	0.391563
CNNGAANNNTTCNNG	AACAAACTCTAT	1	192	2	27184	70.7917	0.0209996	0.391722
TACGTGTC	DMCGCGKH	13	153	1122	26091	1.97583	0.0211063	0.393275
GTTTHGCAA	NTTDCCWWWWNNGGWAAN	3	301	50	27025	5.38704	0.0211062	0.393275
CAANNNNATC	TGACGTAA	80	6977	173	20149	1.33545	0.021159	0.393823
ATTGGTCCACG	MACCWAMC	4	6	3165	24204	5.09826	0.0211586	0.393823
YCYYACCWACC	TTGGTCAAAMHVR	2	102	57	27218	9.36292	0.0212439	0.395183
MACCWAMC	TGGTCAAAD	90	3079	541	23669	1.27884	0.0213201	0.396163
ACAGTTACTA	WGGTCAAA	3	10	1296	26070	6.03472	0.0213189	0.396163
ATATTTAWW	ACCGACCD	95	7182	202	19900	1.30311	0.0213745	0.396954
CCACGTCA	TYTCCCGCC	4	381	71	26923	3.98107	0.0214113	0.397418
AATAGAAAA	GGTCCCAT	13	1118	154	26094	1.97025	0.0214996	0.398837
CCNNNNNNNNNNNNCCACG	CGCGGATC	2	576	9	26792	10.3364	0.0215688	0.399902
CACATGGCACT	AGATCCAA	2	11	485	26881	10.0772	0.0216324	0.400861
TGTAAAAGT	YACGTGGC	12	260	607	26500	2.01495	0.0216944	0.401787
GGWAGGGT	ACGTSSSC	12	316	501	26550	2.01243	0.0217141	0.401931
GTTTHGCAA	YACGTGGC	13	291	606	26469	1.95126	0.0217564	0.402493
CAAACACC	CAAGGAAA	20	336	918	26105	1.69267	0.0217885	0.402865
TTTATATA	GTGGGCCCG	5	4953	5	22416	4.52574	0.0218394	0.403586
AAATTAACCAA	CAANNNNATC	23	37	7034	20285	1.79266	0.0218549	0.40365
TTTTTTCC	AGATCCAA	58	2440	429	24452	1.35486	0.0219688	0.405531
CCACGTCATC	CGCCACGTGTCC	1	75	7	27296	51.9924	0.021995	0.405571
CCACGTCATC	CCACCAACCCCC	1	75	7	27296	51.9924	0.021995	0.405571
ACAAAGAA	CACCTCCA	21	1534	209	25615	1.67781	0.0220831	0.406764
GGATTTTACAGT	GTTTHGCAA	1	1	303	27074	89.3531	0.0220839	0.406764
TGACGTAA	TGHAAARK	110	143	10062	17064	1.30453	0.0221126	0.40707
CWWWWWWWWG	TTCCCTGTT	77	14492	46	12764	1.47432	0.0221557	0.407641
ACGTSSSC	TGHAAARK	213	300	9959	16907	1.20534	0.0222068	0.408358
TAGTGCTGT	TCCACGTCTC	1	43	13	27322	48.8766	0.0222707	0.409309
MACCWAMC	ACACGYTW	114	3055	707	23503	1.2405	0.0223531	0.409929
AGTCTTTG	DMCGCGKH	29	441	1106	25803	1.53417	0.0223308	0.409929
ACGCGGYK	CTTCTAGAA	3	146	107	27123	5.20862	0.0223287	0.409929
TGGTCCCAC	CGCCGCCN	2	51	117	27209	9.11983	0.0223456	0.409929
ATGGTATT	AATAAAYAAA	73	619	2211	24476	1.30552	0.0225182	0.412507
GTTAGGTT	TAATMATTA	47	305	2672	24355	1.40459	0.0225067	0.412507
GTTTHGCAA	GAAWTTGTGA	5	299	139	26936	3.24054	0.022545	0.412772
TCCACGTGTC	TTWTWTTWTT	47	42	11379	15911	1.56474	0.0226003	0.413039
GTGATCAC	GGCCAATCT	2	133	45	27199	9.08906	0.0225726	0.413039
YACGTGGC	GTACGTGGCGC	1	618	0	26760	Inf	0.0226086	0.413039
GTCCMTCMAACCTAMC	YACGTGGC	1	0	618	26760	Inf	0.0226086	0.413039
CATGCCGCC	AGTCAAMG	2	7	729	26641	10.4413	0.0226277	0.413165
TCTACGTCAC	CWWWWWWWWG	6	0	14563	12810	Inf	0.0226915	0.414105
MACCWAMC	AAAATATCT	121	3048	756	23454	1.23159	0.02273	0.414358
TGTAAAGT	GAAAAGTC	20	598	522	26239	1.68115	0.0227291	0.414358
AAWGTATCSA	TGHAAARK	52	59	10120	17148	1.49343	0.0227909	0.414586
CAATWATTG	CTTTGACTW	16	598	392	26373	1.80008	0.0227918	0.414586
GCGTNNNNNNNACGC	GACACGTAGA	1	62	9	27307	48.9373	0.0227772	0.414586
GCGTNNNNNNNACGC	GTGGGCCCG	1	62	9	27307	48.9373	0.0227772	0.414586
TTWCCWWWWNNGGWW	AGTCAAMG	9	145	722	26503	2.27841	0.0228086	0.414669
CCWWWWWWGG	YACGTGGC	50	1604	569	25156	1.37815	0.0228371	0.414739
CTATAAATAC	CTACGTGGCCA	1	209	2	27167	64.9928	0.0228351	0.414739
ATATTTAWW	WGGTCAAA	377	6900	922	19180	1.13661	0.0228903	0.41521
TTTCCCGC	TGAAAACT	11	142	975	26251	2.08567	0.0228758	0.41521
TCCACGTACT	CAANNNNATC	6	4	7051	20318	4.32237	0.0229	0.41521
CAATSATTG	AGCCGCCA	4	316	88	26971	3.8796	0.0229329	0.415581
TCCACGTGTC	MCACGTGGC	4	85	327	26963	3.88027	0.022961	0.415867
TAAAATAT	CACGTGGC	111	5679	330	21259	1.25916	0.0229778	0.415948
AAATTAACCAA	WGGTCAAA	7	53	1292	26027	2.66063	0.0230079	0.416269
CCNNNNNNNNNNNNCCACG	YCYYACCWACC	6	572	98	26703	2.85818	0.0230519	0.416618
TCACGCGGATC	TGGTCAAAD	1	0	630	26748	Inf	0.0230469	0.416618
CTNGAANNTTCNAG	TGHAAARK	17	13	10155	17194	2.21413	0.0231249	0.417712
CCACGTCA	TGACGTGGC	6	379	150	26844	2.83314	0.0233074	0.420783
CCACGTCA	TGCCACCGG	2	383	15	26979	9.39217	0.0233328	0.421016
TAGTGGAT	CTTCTAGAA	4	265	106	27004	3.84535	0.0233981	0.421968
ACCGACCD	ACGCGGYK	5	292	144	26938	3.20324	0.0235008	0.423464
YTCANTYY	GTGGGCCCG	9	15072	1	12297	7.34295	0.0235188	0.423464
TCCACGTACT	YTCANTYY	9	1	15072	12297	7.34295	0.0235188	0.423464
MACCWAMC	ACGTGGCA	84	3085	503	23707	1.28331	0.0236106	0.424663
ACTGTGTA	TGTATATAT	12	156	1007	26204	2.00168	0.0235991	0.424663
CTATAAATACCM	AAAATAATACT	2	55	112	27210	8.83442	0.0236333	0.424843
TTTATATA	GAAWTTGTGA	36	4922	108	22313	1.51111	0.0236499	0.424915
AAMAATCT	TTDCCWWWWWWGGHAA	8	3001	25	24345	2.59593	0.0237073	0.425493
AAACCCTAA	TCCACGTGGC	4	373	75	26927	3.85015	0.0237	0.425493
WTTTATRTTTW	CGTCAATGAA	3	2658	4	24714	6.97348	0.0237817	0.426601
ACAAAGAA	VAAAGTCAA	85	1470	1122	24702	1.27304	0.0238134	0.426653
TAGTGGAT	KWGTGRWAAWRW	13	256	696	26414	1.92721	0.0238297	0.426653
TTGCATGACT	TGACACGTGGCA	1	43	14	27321	45.3837	0.0238428	0.426653
AAATTAACCAA	GCAACGCAAC	1	59	10	27309	46.2864	0.023848	0.426653
GGATTTTACAGT	GGWAGGGT	1	1	327	27050	82.7217	0.0238169	0.426653
WTTSSCSS	AASCGCGTKGRV	6	3219	14	24140	3.21395	0.0238977	0.427316
WTTSSCSS	TGGTCAAAD	91	3134	540	23614	1.26975	0.0239305	0.427675
TCCACCATA	TCCACGTGGC	2	81	77	27219	8.72823	0.0240602	0.429764
CAANNNNATC	TGTAAAAGT	85	6972	187	20135	1.31272	0.0241148	0.430512
TCCACGTGTC	WTTTATRTTTW	15	74	2646	24644	1.88791	0.0241572	0.43104
TTWCCWWWWNNGGWW	YACGTGGC	8	146	611	26614	2.38675	0.0241729	0.431093
TTTTTTCC	TAATMATTA	277	2221	2442	22439	1.14601	0.0242378	0.43202
AWTTCAAA	TGACGTAA	66	5623	187	21503	1.34969	0.0242558	0.432113
MCACGTGGC	AWTTCAAA	84	247	5605	21443	1.30104	0.0243286	0.432951
CCACGTCA	ATTCCCGC	4	381	74	26920	3.81925	0.0243263	0.432951
CAAAACGC	ACACGYTW	12	197	809	26361	1.98485	0.024354	0.433174
AACCTAACCT	AGAAAAGTCTM	1	26	24	27328	43.7949	0.0243749	0.433318
TYTCCCGCC	AGCAACGGTC	1	74	8	27296	46.1081	0.024389	0.43334
AATAAAYAAA	CACGTGGC	49	2235	392	24703	1.3816	0.0244168	0.433376
GTGATCAC	TCCACGTCGA	1	134	4	27240	50.8209	0.0244138	0.433376
ATGGTATT	AGAAAAGTCTM	3	689	22	26665	5.27741	0.0244553	0.43383
CAANNNNATC	CACGAAAA	103	6954	233	20089	1.27704	0.0245173	0.434524
TGTAAAAGT	AGATCCAA	10	262	477	26630	2.13084	0.0245202	0.434524
GTTAGGTT	AAMAATCT	51	301	2958	24069	1.37868	0.0245395	0.434637
ATATTTAWW	GCCACGTGGC	24	7253	38	20064	1.74714	0.0246276	0.435489
CTATAAATAC	GAAAAGTC	9	201	533	26636	2.23763	0.0246081	0.435489
AAACCCTA	GAARYTTCCACG	2	763	7	26607	9.9633	0.0246393	0.435489
GCCACGTGGC	CGCACGTGTC	1	61	10	27307	44.7656	0.0246339	0.435489
YCYYACCWACC	GGTCAAAN	13	91	1855	25420	1.95764	0.0246594	0.435615
CCNNNNNNNNNNNNCCACG	ATTCCCGC	5	573	73	26728	3.19491	0.0246817	0.43578
TTTTTTCC	CGCGGCAT	5	2493	14	24867	3.5624	0.0247131	0.436106
TAAAATAT	ACACGYTW	197	5593	624	20965	1.1834	0.0247778	0.437018
AAAATATCT	CAATNATTG	41	836	888	25614	1.41463	0.0248388	0.437636
CATGCATG	AGATCCAA	22	762	465	26130	1.62239	0.0248321	0.437636
CCACGTGG	ACCGACCD	10	437	287	26645	2.12448	0.0248874	0.438034
TGGTCCCAC	ACAGTTACTA	1	52	12	27314	43.7724	0.0248804	0.438034
TTTTTTCC	AATAAAYAAA	235	2263	2049	22832	1.15714	0.0250971	0.441263
AATACTAAT	CAATTATTA	21	476	704	26178	1.6405	0.0250891	0.441263
AAATTAACCAA	YTCANTYY	41	19	15040	12279	1.76175	0.0252226	0.443239
AAAATATCT	CGCCACGTGTCC	2	875	6	26496	10.0937	0.0252409	0.443328
CATCCAACG	TTWTWTTWTT	34	28	11392	15925	1.69746	0.0253667	0.445305
AATAGAAAA	TGGTCAAMMD	28	1103	429	25819	1.52779	0.025424	0.445589
TAAATGYA	GACTTTGTCAA	5	2147	17	25210	3.45352	0.0254358	0.445589
TGACGTGG	GTTAGGTTC	3	330	49	26997	5.00872	0.0254171	0.445589
CGCGGATC	TGGTCAAAD	2	9	629	26739	9.44674	0.0254127	0.445589
ATTCGCGC	TCTCTCTCT	3	13	1114	26249	5.43758	0.0254828	0.446046
CCACGTCATC	TCCACGTGTC	2	74	87	27216	8.4548	0.0254883	0.446046
GTATGATGG	YTYYMMCMAMCMMC	2	70	92	27215	8.45186	0.0255137	0.446258
TAATMATTA	ATTTATATAAAT	19	2700	100	24560	1.7283	0.025564	0.446441
ACAAAGAA	GGTCANNNAGTC	5	1550	25	25799	3.3289	0.0255631	0.446441
GCCACGTGGG	ACCGACCD	2	21	295	27061	8.7364	0.0255377	0.446441
TCCATGCAT	TGTATATAT	12	158	1007	26202	1.97619	0.0255839	0.446558
GNATATNC	AGCAACGGTC	4	3776	5	23594	4.99873	0.0256453	0.447398
TCCACGTGTC	CGCCACGTGTCC	1	88	7	27283	44.2906	0.0257146	0.448375
TTTCCCGC	DMCGCGKH	12	141	1123	26103	1.97821	0.0257659	0.448411
TTCCCTGTT	CAAGGAAA	9	114	929	26327	2.2373	0.0257747	0.448411
CTCCTAATT	AAAATAATACT	3	149	111	27116	4.91856	0.0257833	0.448411
GTATGATGG	RYACGTGGYR	3	69	238	27069	4.94501	0.0257492	0.448411
ATAAAACGT	GGCCAATCT	2	143	45	27189	8.45035	0.0257743	0.448411
CCATACATT	AGTCAAMG	7	101	724	26547	2.54129	0.0258476	0.449297
CCNNNNNNNNNNNNCCACG	TGACGTCA	8	570	159	26642	2.35172	0.0258783	0.449598
ACGTGGCA	AAGTCAAAA	21	566	595	26197	1.63357	0.0259837	0.451198
GTGATCAC	TTWTWTTWTT	68	67	11358	15886	1.41954	0.0260145	0.451267
ATGGTATT	TGTAAAGT	24	668	594	26093	1.57824	0.026009	0.451267
AAAATATCT	AAGTCAAAA	29	848	587	25915	1.50979	0.0261274	0.452967
TGACACGTGGCA	VAAAGTCAA	3	12	1204	26160	5.43189	0.0261394	0.452967
ATTCCCGC	ACGTGGCA	5	73	582	26719	3.14445	0.0261558	0.453017
GTGCCCTT	TAAATGYA	17	113	2135	25114	1.76965	0.0261918	0.453207
TCCACGTGGT	TATTTGCTTAA	1	21	32	27325	40.6622	0.0261937	0.453207
TTWTWTTWTT	CTTTGACTW	190	11236	218	15735	1.22054	0.0262593	0.45411
AAACCCTA	CAANNNNATC	221	544	6836	19778	1.17537	0.0262965	0.454286
ACCGACCD	TTGGTCAAAMHVR	3	294	56	27026	4.92456	0.0262948	0.454286
ATAAAACGT	CAATNATTG	10	135	919	26315	2.12107	0.0263151	0.454374
GCGTNNNNNNNACGC	AGTCAAMG	5	58	726	26590	3.15736	0.0263973	0.45556
TGGTCAAMMD	DMCGCGKH	28	429	1107	25815	1.52204	0.0264442	0.456136
ACAAAGAA	TAAATGYA	143	1412	2009	23815	1.20053	0.0264719	0.456379
CAATNATTG	TACGTGTC	11	918	155	26295	2.03279	0.0264911	0.456476
CCACGTGGCC	RTACGTGGCR	1	20	34	27324	40.1824	0.0265145	0.456647
AATAGAAAA	RTGASTCAT	20	1111	282	25966	1.65757	0.0265373	0.456805
GTGGWWHG	GTGATCAC	16	1898	119	25346	1.7955	0.0265573	0.456917
CCACCAACCCCC	AGCCGCCA	1	7	91	27280	42.8257	0.0265712	0.456922
ATATTTAWW	AATAATAATAATAATAAATA	6	7271	4	20098	4.1462	0.0265954	0.457103
ACCGACCD	WGGTCAAA	22	275	1277	25805	1.6166	0.0266611	0.457999
TCCACGTCGA	ADMCGCGKHT	1	4	147	27227	46.3044	0.0267393	0.459109
GAGAGAGAGAGAGAGAGA	KGTCCCAT	6	144	408	26821	2.73907	0.0268441	0.460673
MACCWAMC	CTTCTAGAA	20	3149	90	24120	1.70213	0.0268847	0.461059
GATGAYRTGG	WGGTCAAA	14	152	1285	25928	1.85845	0.0269213	0.461059
TTTTTTCC	TTDCCWWWWWWGGHAA	7	2491	26	24855	2.68636	0.0269205	0.461059
ACACACGTCAA	ACGCGGYK	1	4	148	27226	45.9899	0.026918	0.461059
TCCACCATA	CCCACCTACC	1	82	8	27288	41.5976	0.0269591	0.46147
ATTTATATAAAT	ACACGYTW	8	111	813	26447	2.34451	0.0270452	0.462708
TYTCCCGCC	AAACGACACCGTTT	1	74	9	27295	40.9835	0.0270624	0.462769
AATAGAAAA	MACCWAMC	152	979	3017	23231	1.19551	0.0270781	0.462802
CACCTCCA	TCTCTCTCT	16	214	1101	26048	1.76886	0.0270984	0.462915
AWTTCAAA	GAAWTTGTGA	40	5649	104	21586	1.4697	0.0271878	0.463849
AAMAATCT	NTTDCCWWWWNNGGWAAN	11	2998	42	24328	2.12529	0.0271945	0.463849
GTGGWWHG	TGCCACCGG	4	1910	13	25452	4.1002	0.0271791	0.463849
CAAAATTTTGTA	CAANNNNATC	12	15	7045	20307	2.30598	0.0272109	0.463895
CCTACCNNNNNNNCTNNNNA	CCACGTGG	3	37	444	26895	4.91143	0.0273409	0.465874
CCACGTCA	CWWWWWWWWG	224	161	14345	12649	1.22681	0.0273885	0.466022
CCACGTCA	TGACGTAA	8	377	245	26749	2.31681	0.0274007	0.466022
AATAAAYAAA	TAGTGCTGT	8	2276	36	25059	2.44669	0.0274093	0.466022
TCCACGTACT	CAATTATTA	2	8	723	26646	9.21369	0.0273679	0.466022
CCACGTCATC	GTGGGCCCG	1	75	9	27294	40.4356	0.0274188	0.466022
CAGAAGATA	YTCANTYY	50	25	15031	12273	1.63303	0.0274388	0.466127
ACGTSSSC	RTACGTGGCR	3	510	32	26834	4.93272	0.0274698	0.466419
MACCWAMC	GTTAGGTT	53	3116	299	23911	1.36021	0.0274987	0.466596
YTCANTYY	GACTTTGTCAA	17	15064	5	12293	2.77458	0.0275079	0.466596
TTWTWTTWTT	AGCCGCCA	48	11378	44	15909	1.52534	0.0275786	0.467558
RTGASTCAT	TTTCCCGC	5	297	148	26929	3.06318	0.0276382	0.468097
CATCCAACG	AAAATAATACT	2	60	112	27205	8.09673	0.0276287	0.468097
TTTATATA	YACGTGGC	131	4827	488	21933	1.21975	0.0276869	0.468687
TTWCCWWWWNNGGWW	ACACACGTCAA	1	153	4	27221	44.4788	0.0278111	0.470553
TCTAGAAGG	ACACGYTW	5	52	816	26506	3.12335	0.0278301	0.470638
AWTTCAAA	CAAGGAAA	219	5470	719	20971	1.16774	0.0278575	0.470864
ACGTCATAGA	CNNGAANNNTTCNNG	1	3	192	27183	47.1927	0.0279016	0.471373
AATAAAYAAA	WTTSSCSS	298	1986	2927	22168	1.13643	0.0279801	0.472228
YTCANTYY	MGCCGCCR	124	14957	76	12222	1.33323	0.0279943	0.472228
GAGAGAGAGAGAGAGA	KGTCCCAT	7	186	407	26779	2.4762	0.0279843	0.472228
ACGTGGCA	GGTCCCAT	8	579	159	26633	2.31438	0.0280117	0.472286
CCAGGTGG	YTCANTYY	65	35	15016	12263	1.51666	0.0280614	0.472414
ATAAAACGT	CAATSATTG	5	140	315	26919	3.05204	0.0280484	0.472414
AAWGTATCSA	TCCACGTAGA	1	110	6	27262	41.3061	0.0280396	0.472414
GGACACGTGGC	ACACGYTW	2	7	819	26551	9.26252	0.0281104	0.472877
[truncated: 31,671 more rows]
