# Supplementary material for: Cacao pod transcriptome profiling of seven genotypes identifies features associated with post-penetration resistance to Phytophthora palmivora
Source: Sci Rep. 2024 Feb 20;14:4175. doi: 10.1038/s41598-024-54355-8 (PMC10879190; doi:10.1038/s41598-024-54355-8)
Supplement: Supplementary file 5 — Supplementary Information 5. [file 41598_2024_54355_MOESM5_ESM.xlsx]

## Sheet: Supplementary Data 5
Motif1	Motif2	Motif1 + Motif2	Motif1 only	Motif2 only	Neither Motif	Odds Ratio	Fisher's p-value
AAGTCAAAA	VAAAGTCAA	44	28	90	1613	28.0277	4.31742e-34
TGACGTGG	TGACGTGGC	16	17	0	1742	Inf	2.69085e-30
VAAAGTCAA	GAAAAGTC	28	106	57	1584	7.32418	1.57922e-12
ACGTGGCA	TGACGTGGC	9	35	7	1724	62.4975	1.51377e-11
AGTCAAMG	VAAAGTCAA	25	63	109	1578	5.73338	1.1222e-09
ACGTGGCA	TGACGTGG	9	35	24	1707	18.1769	3.75246e-08
AAGTCAAAA	GAAAAGTC	15	57	70	1633	6.12587	5.90622e-07
CCACGTCA	ACGTGGCA	6	40	38	1691	6.65723	0.000729171
TGACGTGGC	RGTGACNNNGC	2	14	10	1749	24.7266	0.00477206
CACGCAAT	DMCGCGKH	5	8	181	1581	5.44997	0.00764203
AGTCAAMG	DMCGCGKH	16	72	170	1517	1.98207	0.017308
TGACGTGG	RGTGACNNNGC	2	31	10	1732	11.1197	0.0196962
TCCATGCAT	TCTCTCTCT	2	4	67	1702	12.6432	0.0201912
CACGCAAT	AGTCAAMG	3	10	85	1677	5.90581	0.023465
CTATAAATAC	TGACGTGG	3	33	30	1709	5.168	0.0275452
CTATAAATAC	DMCGCGKH	8	28	178	1561	2.50381	0.0287366
GCGTNNNNNNNACGC	DMCGCGKH	2	1	184	1588	17.2024	0.0305152
TGACGTGG	AAGTCAAAA	4	29	68	1674	3.39147	0.0418401
AGTCTTTG	GAAAAGTC	6	53	79	1637	2.34436	0.0593798
DMCGCGKH	VAAAGTCAA	20	166	114	1475	1.55841	0.0594546
CACGCAAT	VAAAGTCAA	3	10	131	1631	3.73026	0.0687798
TCTCTCTCT	CACGCAAT	2	67	11	1695	4.59137	0.0881422
CTATAAATAC	AGTCAAMG	4	32	84	1655	2.46093	0.0992402
TCCACGTACT	AAGTCAAAA	1	2	71	1701	11.9317	0.116884
RGTGACNNNGC	DMCGCGKH	3	9	183	1580	2.87541	0.12276
TGACGTGGC	AAGTCAAAA	2	14	70	1689	3.44266	0.135116
GCGTNNNNNNNACGC	GAAAAGTC	1	2	84	1688	10.0122	0.136966
AGTCTTTG	AGTCAAMG	5	54	83	1633	1.82085	0.164581
CCACGTCA	TGACGTGG	2	44	31	1698	2.48761	0.209853
TGACGTGG	CACGCAAT	1	32	12	1730	4.49705	0.21714
TCCATGCAT	AAGTCAAAA	1	5	71	1698	4.77424	0.220274
AGTCAAMG	GAAAAGTC	6	82	79	1608	1.48894	0.242323
TCCATGCAT	GAAAAGTC	1	5	84	1685	4.0062	0.255362
ACGTGGCA	RGTGACNNNGC	1	43	11	1720	3.63105	0.260782
DMCGCGKH	GAAAAGTC	11	175	74	1515	1.28667	0.27199
GGTCANNNAGTC	DMCGCGKH	1	2	185	1587	4.28362	0.282717
TCCACGTACT	DMCGCGKH	1	2	185	1587	4.28362	0.282717
CCACGTCA	CACGCAAT	1	45	12	1717	3.17594	0.29002
RGTGACNNNGC	AGTCTTTG	1	11	58	1705	2.67004	0.334314
CCACGTCA	TGACGTGGC	1	45	15	1714	2.53719	0.344217
TCCATGCAT	VAAAGTCAA	1	5	133	1636	2.45833	0.376034
TCTCTCTCT	RGTGACNNNGC	1	68	11	1695	2.26458	0.379543
CACGCAAT	AAGTCAAAA	1	12	71	1691	1.98369	0.417359
TGACGTGGC	AGTCTTTG	1	15	58	1701	1.95417	0.419119
TCTCTCTCT	GAAAAGTC	4	65	81	1625	1.23441	0.423361
AGTCTTTG	DMCGCGKH	7	52	179	1537	1.15577	0.424707
RGTGACNNNGC	AGTCAAMG	1	11	87	1676	1.75059	0.457806
CACGCAAT	GAAAAGTC	1	12	84	1678	1.66407	0.47279
TGACGTGG	GAAAAGTC	2	31	83	1659	1.28934	0.474978
TCCATGCAT	DMCGCGKH	1	5	185	1584	1.71179	0.485811
ACGTGGCA	DMCGCGKH	5	39	181	1550	1.09779	0.496352
ACGTGGCA	TCTCTCTCT	2	42	67	1664	1.18254	0.517006
CTATAAATAC	VAAAGTCAA	3	33	131	1608	1.1158	0.519262
TGACGTGGC	AGTCAAMG	1	15	87	1672	1.28102	0.558301
CCACGTCA	AAGTCAAAA	2	44	70	1659	1.0772	0.564865
CCACGTCA	CTATAAATAC	1	45	35	1694	1.07548	0.615123
AAGTCAAAA	DMCGCGKH	7	65	179	1524	0.916919	0.643868
CCACGTCA	GAAAAGTC	2	44	83	1646	0.901472	0.65706
ACGTGGCA	VAAAGTCAA	3	41	131	1600	0.893735	0.658469
AGTCTTTG	VAAAGTCAA	4	55	130	1586	0.88732	0.663824
TGACGTGG	AGTCTTTG	1	32	58	1684	0.907374	0.67564
TCTCTCTCT	AGTCTTTG	2	67	57	1649	0.86364	0.678559
CCACGTCA	VAAAGTCAA	3	43	131	1598	0.851116	0.688419
TGACGTGG	DMCGCGKH	3	30	183	1559	0.851959	0.689001
AGTCTTTG	AAGTCAAAA	2	57	70	1646	0.825139	0.701445
AAGTCAAAA	AGTCAAMG	3	69	85	1618	0.827692	0.704736
TGACGTGGC	VAAAGTCAA	1	15	133	1626	0.815111	0.716762
TGACGTGG	VAAAGTCAA	2	31	132	1610	0.786978	0.725725
TCTCTCTCT	DMCGCGKH	6	63	180	1526	0.807502	0.747662
CTATAAATAC	AAGTCAAAA	1	35	71	1668	0.671346	0.778191
ACGTGGCA	AGTCTTTG	1	43	58	1673	0.67093	0.778211
CCACGTCA	AGTCTTTG	1	45	58	1671	0.640354	0.793077
TGACGTGG	AGTCAAMG	1	32	87	1655	0.594593	0.816165
TGACGTGGC	DMCGCGKH	1	15	185	1574	0.567353	0.831209
CTATAAATAC	GAAAAGTC	1	35	84	1655	0.563052	0.83215
ACGTGGCA	AAGTCAAAA	1	43	71	1660	0.543858	0.841961
CCACGTCA	TCTCTCTCT	1	45	68	1661	0.542941	0.842425
CCACGTCA	DMCGCGKH	3	43	183	1546	0.589546	0.876905
ACGTGGCA	GAAAAGTC	1	43	84	1647	0.456125	0.887683
TCTCTCTCT	VAAAGTCAA	3	66	131	1575	0.546643	0.905469
TCTCTCTCT	AAGTCAAAA	1	68	71	1635	0.338783	0.945775
RGTGACNNNGC	GAAAAGTC	0	12	85	1678	0	1
RGTGACNNNGC	VAAAGTCAA	0	12	134	1629	0	1
RGTGACNNNGC	AAGTCAAAA	0	12	72	1691	0	1
TGACGTGGC	GAAAAGTC	0	16	85	1674	0	1
CACGCAAT	AGTCTTTG	0	13	59	1703	0	1
CACGCAAT	RGTGACNNNGC	0	13	12	1750	0	1
CACGCAAT	TGACGTGGC	0	13	16	1746	0	1
TCTCTCTCT	AGTCAAMG	0	69	88	1618	0	1
TCTCTCTCT	TGACGTGGC	0	69	16	1690	0	1
GGTCANNNAGTC	GAAAAGTC	0	3	85	1687	0	1
GGTCANNNAGTC	VAAAGTCAA	0	3	134	1638	0	1
GGTCANNNAGTC	AGTCAAMG	0	3	88	1684	0	1
GGTCANNNAGTC	AAGTCAAAA	0	3	72	1700	0	1
GGTCANNNAGTC	AGTCTTTG	0	3	59	1713	0	1
GGTCANNNAGTC	RGTGACNNNGC	0	3	12	1760	0	1
GGTCANNNAGTC	TGACGTGGC	0	3	16	1756	0	1
GGTCANNNAGTC	CACGCAAT	0	3	13	1759	0	1
GGTCANNNAGTC	TCTCTCTCT	0	3	69	1703	0	1
TGACGTGG	TCTCTCTCT	0	33	69	1673	0	1
TGACGTGG	GGTCANNNAGTC	0	33	3	1739	0	1
ACGTGGCA	AGTCAAMG	0	44	88	1643	0	1
ACGTGGCA	CACGCAAT	0	44	13	1718	0	1
ACGTGGCA	GGTCANNNAGTC	0	44	3	1728	0	1
TCCACGTACT	GAAAAGTC	0	3	85	1687	0	1
TCCACGTACT	VAAAGTCAA	0	3	134	1638	0	1
TCCACGTACT	AGTCAAMG	0	3	88	1684	0	1
TCCACGTACT	AGTCTTTG	0	3	59	1713	0	1
TCCACGTACT	RGTGACNNNGC	0	3	12	1760	0	1
TCCACGTACT	TGACGTGGC	0	3	16	1756	0	1
TCCACGTACT	CACGCAAT	0	3	13	1759	0	1
TCCACGTACT	TCTCTCTCT	0	3	69	1703	0	1
TCCACGTACT	GGTCANNNAGTC	0	3	3	1769	0	1
TCCACGTACT	TGACGTGG	0	3	33	1739	0	1
TCCACGTACT	ACGTGGCA	0	3	44	1728	0	1
ATTCGCGC	GAAAAGTC	0	1	85	1689	0	1
ATTCGCGC	VAAAGTCAA	0	1	134	1640	0	1
ATTCGCGC	DMCGCGKH	0	1	186	1588	0	1
ATTCGCGC	AGTCAAMG	0	1	88	1686	0	1
ATTCGCGC	AAGTCAAAA	0	1	72	1702	0	1
ATTCGCGC	AGTCTTTG	0	1	59	1715	0	1
ATTCGCGC	RGTGACNNNGC	0	1	12	1762	0	1
ATTCGCGC	TGACGTGGC	0	1	16	1758	0	1
ATTCGCGC	CACGCAAT	0	1	13	1761	0	1
ATTCGCGC	TCTCTCTCT	0	1	69	1705	0	1
ATTCGCGC	GGTCANNNAGTC	0	1	3	1771	0	1
ATTCGCGC	TGACGTGG	0	1	33	1741	0	1
ATTCGCGC	ACGTGGCA	0	1	44	1730	0	1
ATTCGCGC	TCCACGTACT	0	1	3	1771	0	1
TCCATGCAT	AGTCAAMG	0	6	88	1681	0	1
TCCATGCAT	AGTCTTTG	0	6	59	1710	0	1
TCCATGCAT	RGTGACNNNGC	0	6	12	1757	0	1
TCCATGCAT	TGACGTGGC	0	6	16	1753	0	1
TCCATGCAT	CACGCAAT	0	6	13	1756	0	1
TCCATGCAT	GGTCANNNAGTC	0	6	3	1766	0	1
TCCATGCAT	TGACGTGG	0	6	33	1736	0	1
TCCATGCAT	ACGTGGCA	0	6	44	1725	0	1
TCCATGCAT	TCCACGTACT	0	6	3	1766	0	1
TCCATGCAT	ATTCGCGC	0	6	1	1768	0	1
CTATAAATAC	AGTCTTTG	0	36	59	1680	0	1
CTATAAATAC	RGTGACNNNGC	0	36	12	1727	0	1
CTATAAATAC	TGACGTGGC	0	36	16	1723	0	1
CTATAAATAC	CACGCAAT	0	36	13	1726	0	1
CTATAAATAC	TCTCTCTCT	0	36	69	1670	0	1
CTATAAATAC	GGTCANNNAGTC	0	36	3	1736	0	1
CTATAAATAC	ACGTGGCA	0	36	44	1695	0	1
CTATAAATAC	TCCACGTACT	0	36	3	1736	0	1
CTATAAATAC	ATTCGCGC	0	36	1	1738	0	1
CTATAAATAC	TCCATGCAT	0	36	6	1733	0	1
CCACGTCA	AGTCAAMG	0	46	88	1641	0	1
CCACGTCA	RGTGACNNNGC	0	46	12	1717	0	1
CCACGTCA	GGTCANNNAGTC	0	46	3	1726	0	1
CCACGTCA	TCCACGTACT	0	46	3	1726	0	1
CCACGTCA	ATTCGCGC	0	46	1	1728	0	1
CCACGTCA	TCCATGCAT	0	46	6	1723	0	1
GCGTNNNNNNNACGC	VAAAGTCAA	0	3	134	1638	0	1
GCGTNNNNNNNACGC	AGTCAAMG	0	3	88	1684	0	1
GCGTNNNNNNNACGC	AAGTCAAAA	0	3	72	1700	0	1
GCGTNNNNNNNACGC	AGTCTTTG	0	3	59	1713	0	1
GCGTNNNNNNNACGC	RGTGACNNNGC	0	3	12	1760	0	1
GCGTNNNNNNNACGC	TGACGTGGC	0	3	16	1756	0	1
GCGTNNNNNNNACGC	CACGCAAT	0	3	13	1759	0	1
GCGTNNNNNNNACGC	TCTCTCTCT	0	3	69	1703	0	1
GCGTNNNNNNNACGC	GGTCANNNAGTC	0	3	3	1769	0	1
GCGTNNNNNNNACGC	TGACGTGG	0	3	33	1739	0	1
GCGTNNNNNNNACGC	ACGTGGCA	0	3	44	1728	0	1
GCGTNNNNNNNACGC	TCCACGTACT	0	3	3	1769	0	1
GCGTNNNNNNNACGC	ATTCGCGC	0	3	1	1771	0	1
GCGTNNNNNNNACGC	TCCATGCAT	0	3	6	1766	0	1
GCGTNNNNNNNACGC	CTATAAATAC	0	3	36	1736	0	1
GCGTNNNNNNNACGC	CCACGTCA	0	3	46	1726	0	1
