# Supplementary material for: Cacao pod transcriptome profiling of seven genotypes identifies features associated with post-penetration resistance to Phytophthora palmivora
Source: Sci Rep. 2024 Feb 20;14:4175. doi: 10.1038/s41598-024-54355-8 (PMC10879190; doi:10.1038/s41598-024-54355-8)
Supplement: Supplementary file 6 — Supplementary Information 6. [file 41598_2024_54355_MOESM6_ESM.xlsx]

## Sheet: Supplementary Data 6
	GAAAAGTC	VAAAGTCAA	DMCGCGKH	AGTCAAMG	AAGTCAAAA	AGTCTTTG	RGTGACNNNGC	TGACGTGGC	CACGCAAT	TCTCTCTCT	GGTCANNNAGTC	TGACGTGG	ACGTGGCA	TCCACGTACT	ATTCGCGC	TCCATGCAT	CTATAAATAC	CCACGTCA	GCGTNNNNNNNACGC
Motif Class	de novo						antioxidant response	auxin response	auxin response	CaMV 35S	chitin response	bZIP binding	light response	storage response	UV response	seed maturation	transcription initiation	unfolded protein response	pollen development
Total	45	87	96	49	35	24	7	3	8	40	3	13	19	3	2	5	21	13	1
P-loop	1	3	0	0	2	1	0	0	0	0	0	0	0	0	0	0	1	0	0
LRR/NB-ARC/PK	2	4	0	2	2	1	0	0	0	0	0	0	0	0	0	0	0	0	0
G- and L-type lectins	3	3	1	1	2	1	0	0	0	0	0	0	0	0	0	0	0	0	0
LysM lectin	1	1	1	0	1	0	0	0	0	0	0	0	0	0	0	0	0	0	0
PAMP response	0	3	4	3	0	0	0	0	0	2	0	0	0	0	0	0	1	0	0
Plant pathogen interactions	4	5	4	4	3	1	0	0	0	5	0	0	1	0	0	0	1	0	0
MAP signaling	0	3	4	3	1	1	0	0	0	1	0	0	1	0	1	0	1	1	0
Terpenoid biosynthesis	0	1	0	0	0	0	0	0	0	1	0	0	0	0	0	0	0	0	0
Alpha-Linolenic acid metabolism	1	0	1	0	0	1	1	0	0	1	0	0	0	0	0	0	0	0	0
Plant hormone signaling	0	1	2	0	1	0	0	0	0	0	0	0	1	0	0	0	1	0	0
Phenylpropanoid biosynthesis	1	1	2	0	0	0	1	0	0	0	0	0	1	0	0	0	0	0	0
MYB domain	1	2	3	0	1	0	1	0	0	0	0	0	0	0	0	0	0	0	0
Calcium binding	0	0	2	0	0	0	0	0	0	2	0	1	0	0	0	0	1	0	0
Calmodulin	1	2	4	1	0	1	0	0	0	2	0	0	0	0	0	0	0	0	0
ERF TF	0	0	1	0	0	0	0	0	0	1	0	0	1	0	0	0	0	2	0
WRKY TF	0	4	4	3	0	2	0	1	0	1	0	1	2	1	0	1	0	1	0
All TF	5	10	17	5	2	3	1	1	1	10	0	3	4	1	0	2	1	5	0
MAPK	0	0	3	0	0	0	1	0	0	1	0	0	1	0	1	0	0	0	0
Protease	1	3	0	2	1	1	0	0	0	1	0	0	0	0	0	0	4	0	0
Cytochrome p450s	1	0	2	3	1	1	0	0	0	1	0	0	0	0	0	0	2	0	0
Ubiquitin related	4	7	9	4	3	4	2	0	1	5	1	3	1	0	0	0	1	1	1
CAZyme	11	12	9	5	6	0	0	0	2	3	0	2	3	0	0	1	0	0	0
SignalP	8	22	23	13	9	6	0	1	4	3	2	3	3	1	0	1	7	3	0
