# Supplementary material for: Cacao pod transcriptome profiling of seven genotypes identifies features associated with post-penetration resistance to Phytophthora palmivora
Source: Sci Rep. 2024 Feb 20;14:4175. doi: 10.1038/s41598-024-54355-8 (PMC10879190; doi:10.1038/s41598-024-54355-8)
Supplement: Supplementary file 7 — Supplementary Information 7. [file 41598_2024_54355_MOESM7_ESM.xlsx]

## Sheet: Supplementary Data 7
Locus	TATABOX1	TATABOX2	TATABOX3	TATABOX4	TATABOX5	TATABOXOSPAL	TATAPVTRNALEU	Within 100 bp of TSS	Clustered around -32
Thecc.01G000100	NA	NA	NA	NA	-842; -321; -249	NA	NA	FALSE	FALSE
Thecc.01G000200	NA	-747; -714	-870; -227	-251; -237	-965; -611; -173	-172	-786	FALSE	FALSE
Thecc.01G000300	NA	NA	-282	-315	-183; -139; -131	NA	-317	FALSE	FALSE
Thecc.01G000500	NA	NA	NA	NA	-831; -824; -190	NA	NA	FALSE	FALSE
Thecc.01G000600	NA	-246	-977; -950; -666; -577; -518; -491; -469; -334; -197	-456; -248	87	-940; -859; -806; -601; -567; -500	-250	TRUE	FALSE
Thecc.01G000700	NA	NA	NA	NA	NA	NA	NA	FALSE	FALSE
Thecc.01G000800	NA	NA	NA	NA	NA	NA	NA	FALSE	FALSE
Thecc.01G000900	NA	NA	NA	NA	NA	NA	NA	FALSE	FALSE
Thecc.01G001000	NA	NA	-106	NA	-137	NA	NA	FALSE	FALSE
Thecc.01G001100	NA	-421	-278	-787; -423; -408; -331	31	-913; -798; -616; -593	-410	TRUE	TRUE
Thecc.01G001200	NA	NA	NA	NA	NA	NA	NA	FALSE	FALSE
Thecc.01G001300	NA	NA	NA	NA	NA	NA	NA	FALSE	FALSE
Thecc.01G001400	NA	NA	NA	NA	NA	NA	NA	FALSE	FALSE
Thecc.01G001500	NA	NA	NA	NA	NA	NA	NA	FALSE	FALSE
Thecc.01G001600	NA	NA	NA	NA	NA	NA	NA	FALSE	FALSE
Thecc.01G001700	NA	NA	NA	NA	NA	NA	NA	FALSE	FALSE
Thecc.01G001800	NA	NA	90	NA	NA	NA	NA	TRUE	FALSE
Thecc.01G001900	NA	NA	NA	NA	NA	NA	NA	FALSE	FALSE
Thecc.01G002000	NA	-839; -816	NA	-841	-433; -405; -399; -357; -256	69	NA	TRUE	FALSE
Thecc.01G002100	NA	NA	-229	NA	-502	NA	NA	FALSE	FALSE
Thecc.01G002200	NA	-173	NA	NA	-831; -391; -239; -230	-921; -390	NA	FALSE	FALSE
Thecc.01G002300	NA	NA	NA	NA	-394	-983	-960	FALSE	FALSE
Thecc.01G002400	NA	NA	NA	NA	51	NA	NA	TRUE	FALSE
Thecc.01G002500	NA	NA	NA	NA	NA	NA	NA	FALSE	FALSE
Thecc.01G002600	NA	NA	NA	NA	NA	NA	NA	FALSE	FALSE
Thecc.01G002700	NA	-938; -908	NA	NA	-720; -104	-997	NA	FALSE	FALSE
Thecc.01G002800	NA	NA	NA	28	-121	NA	NA	TRUE	TRUE
Thecc.01G002900	NA	NA	-418	NA	-928; -214	NA	NA	FALSE	FALSE
Thecc.01G003000	NA	NA	NA	33	-670	-211	-382	TRUE	TRUE
Thecc.01G003100	NA	NA	-246	-877	NA	NA	NA	FALSE	FALSE
Thecc.01G003200	NA	NA	NA	NA	NA	NA	NA	FALSE	FALSE
Thecc.01G003300	NA	NA	NA	NA	NA	NA	NA	FALSE	FALSE
Thecc.01G003400	NA	NA	NA	NA	NA	NA	NA	FALSE	FALSE
Thecc.01G003500	NA	NA	NA	NA	NA	NA	NA	FALSE	FALSE
Thecc.01G003600	NA	NA	NA	NA	-353; -248; -142	NA	NA	FALSE	FALSE
Thecc.01G003700	NA	NA	-724	-733	-343	-235	NA	FALSE	FALSE
Thecc.01G003800	NA	NA	NA	NA	18	NA	NA	TRUE	FALSE
Thecc.01G003900	NA	NA	NA	NA	-557	NA	NA	FALSE	FALSE
Thecc.01G004000	NA	NA	NA	NA	-919; -141	NA	NA	FALSE	FALSE
Thecc.01G004100	NA	NA	NA	NA	NA	NA	NA	FALSE	FALSE
Thecc.01G004200	NA	NA	NA	NA	NA	NA	NA	FALSE	FALSE
Thecc.01G004300	NA	NA	NA	NA	NA	-151	NA	FALSE	FALSE
Thecc.01G004400	NA	NA	NA	NA	NA	NA	NA	FALSE	FALSE
Thecc.01G004500	NA	-225	NA	NA	-232	64	NA	TRUE	FALSE
Thecc.01G004600	NA	-276	NA	NA	-887; -287	NA	NA	FALSE	FALSE
Thecc.01G004700	NA	NA	-791; -533; -187	-664	-1000; -716; -692; -155	-715; -154	NA	FALSE	FALSE
Thecc.01G004900	NA	NA	73	NA	-259	NA	NA	TRUE	FALSE
Thecc.01G005000	NA	NA	-261	NA	NA	NA	NA	FALSE	FALSE
Thecc.01G005100	NA	NA	NA	NA	-301	NA	NA	FALSE	FALSE
Thecc.01G005200	NA	NA	NA	NA	-599	NA	-634	FALSE	FALSE
Thecc.01G005300	NA	NA	-145	NA	88	NA	NA	TRUE	FALSE
Thecc.01G005400	NA	NA	NA	NA	-581	-392	NA	FALSE	FALSE
Thecc.01G005500	NA	NA	NA	NA	-493; -431	NA	NA	FALSE	FALSE
Thecc.01G005600	NA	-654	NA	NA	NA	NA	NA	FALSE	FALSE
Thecc.01G005700	NA	NA	-934; -525	-535	-881; -851; -791; -471	-790; -782	NA	FALSE	FALSE
Thecc.01G005800	NA	-667; -389	-419; -369	44	63	-432	-723	TRUE	TRUE
Thecc.01G005900	NA	NA	NA	NA	NA	NA	NA	FALSE	FALSE
Thecc.01G006000	NA	NA	NA	NA	NA	NA	NA	FALSE	FALSE
Thecc.01G006100	NA	NA	NA	-640	-710; -111	-287	-108	FALSE	FALSE
Thecc.01G006200	NA	NA	NA	NA	-370	NA	-494	FALSE	FALSE
Thecc.01G006300	NA	NA	NA	NA	-598; -442; -421	NA	NA	FALSE	FALSE
Thecc.01G006400	NA	NA	NA	NA	-319	NA	NA	FALSE	FALSE
Thecc.01G006500	NA	NA	NA	-778; -552	-575	NA	NA	FALSE	FALSE
Thecc.01G006600	NA	NA	-262	36	-934; -784; -680; -219; -189; -130	-845; -679; -188; -129	99	TRUE	TRUE
Thecc.01G006700	NA	32	68	-607	-665; -512; -372; -302; -249; -106	-592	NA	TRUE	TRUE
Thecc.01G006800	NA	-768	-632	NA	-829; -809; -670; -544; -519; -503; -181	-518; -180	NA	FALSE	FALSE
Thecc.01G006900	NA	NA	NA	NA	NA	-633; -578	NA	FALSE	FALSE
Thecc.01G007000	NA	NA	NA	NA	35	NA	NA	TRUE	TRUE
Thecc.01G007100	NA	NA	NA	NA	NA	NA	NA	FALSE	FALSE
Thecc.01G007200	NA	-511; -237	64	-499; -464	-588; -580; -102	NA	NA	TRUE	FALSE
Thecc.01G007300	NA	-312	NA	NA	55; 25	NA	NA	TRUE	TRUE
Thecc.01G007400	NA	NA	NA	NA	-149	NA	NA	FALSE	FALSE
Thecc.01G007500	NA	-582	NA	NA	-553; -518; -371; -361; -292	-370; -360	NA	FALSE	FALSE
Thecc.01G007600	NA	-635; -606; -509	NA	-853	-984; -970; -615; -474	-932	NA	FALSE	FALSE
Thecc.01G007700	NA	NA	NA	NA	NA	NA	NA	FALSE	FALSE
Thecc.01G007800	NA	NA	NA	NA	NA	NA	NA	FALSE	FALSE
Thecc.01G007900	NA	-661; -287	-218	-248	-958; -790; -212	NA	-426; -206	FALSE	FALSE
Thecc.01G008000	NA	NA	NA	79	-381; -373; -327; -283; -245	NA	NA	TRUE	FALSE
Thecc.01G008100	NA	-470	NA	NA	-718; -653; -531; -514; -240	NA	NA	FALSE	FALSE
Thecc.01G008200	NA	NA	-509; -421; -187	NA	NA	NA	NA	FALSE	FALSE
Thecc.01G008300	NA	7	NA	NA	-860; -419	-589	NA	TRUE	FALSE
Thecc.01G008400	NA	NA	NA	NA	-766; -459; -214	-765; -458; -213	NA	FALSE	FALSE
Thecc.01G008500	NA	-681; -634	-781; -717; -277; -180; -155	-946; -199	-701; -616; -308; -294; -266	-696; -293	NA	FALSE	FALSE
Thecc.01G008600	NA	NA	NA	NA	-267	-161	NA	FALSE	FALSE
Thecc.01G008700	NA	NA	NA	NA	NA	NA	NA	FALSE	FALSE
Thecc.01G008800	NA	-289	NA	NA	-971; -660	NA	NA	FALSE	FALSE
Thecc.01G008900	NA	NA	NA	NA	NA	NA	NA	FALSE	FALSE
Thecc.01G009000	NA	NA	-545	NA	-383; -303; -242	-302	NA	FALSE	FALSE
Thecc.01G009200	NA	36	-437	NA	-274; -198; -146	-197	NA	TRUE	TRUE
Thecc.01G009300	NA	NA	NA	NA	-304	-303	NA	FALSE	FALSE
Thecc.01G009400	NA	NA	NA	-220	-409	-408	NA	FALSE	FALSE
Thecc.01G009500	NA	-520	-639	-235	-843; -471; -181	-180	NA	FALSE	FALSE
Thecc.01G009600	NA	43	NA	-794; -577	-917; -611; -330; -300	NA	NA	TRUE	TRUE
Thecc.01G009700	NA	NA	NA	NA	NA	NA	NA	FALSE	FALSE
Thecc.01G009800	NA	NA	NA	NA	NA	NA	NA	FALSE	FALSE
Thecc.01G009900	NA	NA	NA	NA	NA	NA	NA	FALSE	FALSE
Thecc.01G010000	NA	NA	NA	NA	NA	NA	NA	FALSE	FALSE
Thecc.01G010100	NA	NA	NA	NA	-978; -674	-820; -706; -687	NA	FALSE	FALSE
Thecc.01G010200	NA	NA	NA	-105	63	62	NA	TRUE	FALSE
Thecc.01G010300	NA	NA	NA	NA	NA	NA	NA	FALSE	FALSE
Thecc.01G010400	NA	33	NA	-762; -462; -420	-786; -272	-313	-952	TRUE	TRUE
Thecc.01G010500	NA	-566	-591	-315	-720	-484	NA	FALSE	FALSE
Thecc.01G010600	NA	NA	-691	NA	-478	NA	NA	FALSE	FALSE
Thecc.01G010700	NA	NA	NA	NA	NA	NA	NA	FALSE	FALSE
Thecc.01G010800	NA	NA	-132	NA	-169	-168	NA	FALSE	FALSE
Thecc.01G010900	NA	NA	-216	NA	-424; -162; -104	-284; -103	NA	FALSE	FALSE
Thecc.01G011000	NA	NA	-321	NA	-446	NA	NA	FALSE	FALSE
Thecc.01G011100	NA	33	NA	NA	NA	NA	NA	TRUE	TRUE
Thecc.01G011200	NA	NA	NA	NA	NA	NA	NA	FALSE	FALSE
Thecc.01G011300	NA	NA	-216	NA	-828; -556; -549; -515; -205	-718; -277; -204	NA	FALSE	FALSE
Thecc.01G011400	NA	NA	NA	NA	-390; -123	-638	NA	FALSE	FALSE
Thecc.01G011500	NA	NA	NA	NA	NA	NA	NA	FALSE	FALSE
Thecc.01G011600	NA	-298	-471; -181	-976	-858; -738; -372; -140	-873	NA	FALSE	FALSE
Thecc.01G011700	NA	-379	-510	-443	-834; -749; -476; -448; -433; -425; -286	-432; -285	-445	FALSE	FALSE
Thecc.01G011800	NA	NA	-329	-467	-519; -477; -236	-504; -226	NA	FALSE	FALSE
Thecc.01G011900	NA	NA	NA	NA	-941; -719	NA	NA	FALSE	FALSE
Thecc.01G012000	NA	-517	NA	-912; -816; -627	-559	-618; -558	-818	FALSE	FALSE
Thecc.01G012100	NA	NA	NA	NA	98	NA	NA	TRUE	FALSE
Thecc.01G012200	NA	-879	-603	NA	-742; -365	NA	NA	FALSE	FALSE
Thecc.01G012300	NA	-514	-610	NA	-863; -789; -283	-447; -177	NA	FALSE	FALSE
Thecc.01G012400	NA	NA	NA	NA	-169	-761	NA	FALSE	FALSE
Thecc.01G012500	NA	NA	NA	NA	NA	NA	NA	FALSE	FALSE
Thecc.01G012600	NA	NA	-117	NA	-221	-917	NA	FALSE	FALSE
Thecc.01G012700	NA	-762; -333	-157	-613; -183	-824; -196	-946; -823; -195	NA	FALSE	FALSE
Thecc.01G012800	NA	NA	NA	NA	-557	NA	NA	FALSE	FALSE
Thecc.01G012900	NA	NA	NA	NA	NA	NA	NA	FALSE	FALSE
Thecc.01G013000	NA	NA	NA	NA	21; 12	NA	NA	TRUE	TRUE
Thecc.01G013100	NA	-890	-674	NA	-534; -510	NA	NA	FALSE	FALSE
Thecc.01G013200	NA	NA	NA	-854; -472	NA	53	-858	TRUE	FALSE
Thecc.01G013300	NA	-426	-681; -394	NA	-999; -971; -945; -938; -923; -788; -651; -434; -368	-998	-920	FALSE	FALSE
Thecc.01G013400	NA	NA	NA	NA	NA	NA	NA	FALSE	FALSE
Thecc.01G013500	NA	NA	NA	NA	NA	NA	NA	FALSE	FALSE
Thecc.01G013600	NA	NA	NA	NA	NA	NA	NA	FALSE	FALSE
Thecc.01G013700	NA	35	-472; -184	37	-423; -380	-379	NA	TRUE	TRUE
Thecc.01G013800	NA	NA	-671	NA	-929; -870; -715	NA	NA	FALSE	FALSE
Thecc.01G013900	NA	-669; -288	-817; -487	-423; -290	31	NA	NA	TRUE	TRUE
Thecc.01G014000	NA	NA	-451	NA	-710; -581; -353; -266	51	NA	TRUE	FALSE
Thecc.01G014100	NA	NA	NA	NA	-368; -275	NA	NA	FALSE	FALSE
Thecc.01G014200	NA	NA	NA	68	NA	NA	NA	TRUE	FALSE
Thecc.01G014300	NA	-319	-947; -903	-201	-862; -443; -325	-883; -618; -442	NA	FALSE	FALSE
Thecc.01G014400	NA	NA	NA	NA	NA	NA	NA	FALSE	FALSE
Thecc.01G014500	NA	-577; -499	-531	NA	-980; -772; -760; -689; -659	-759	NA	FALSE	FALSE
Thecc.01G014600	NA	NA	-408	-621; -380	-779; -504	NA	-623	FALSE	FALSE
Thecc.01G014700	NA	NA	NA	NA	-761; -424	-760; -423	-414	FALSE	FALSE
Thecc.01G014800	NA	NA	-736; -244	-549	-714; -392; -343; -251	NA	NA	FALSE	FALSE
Thecc.01G014900	NA	NA	NA	NA	NA	NA	NA	FALSE	FALSE
Thecc.01G015000	NA	NA	NA	NA	-717	NA	NA	FALSE	FALSE
Thecc.01G015100	NA	-970	NA	-972; -642	-501	NA	NA	FALSE	FALSE
Thecc.01G015200	NA	NA	-751	NA	-866; -788; -729; -541; -461; -337	-728	NA	FALSE	FALSE
Thecc.01G015300	NA	-390; -191	NA	NA	-745; -303; -185	NA	NA	FALSE	FALSE
Thecc.01G015400	NA	NA	NA	NA	NA	NA	NA	FALSE	FALSE
Thecc.01G015500	NA	NA	-494; -411	NA	NA	NA	NA	FALSE	FALSE
Thecc.01G015600	NA	NA	NA	NA	NA	NA	NA	FALSE	FALSE
Thecc.01G015700	NA	NA	NA	NA	NA	NA	NA	FALSE	FALSE
Thecc.01G015800	NA	-666	NA	NA	-762; -678; -671; -624; -576	-551; -534; -263	NA	FALSE	FALSE
Thecc.01G015900	NA	16	NA	NA	NA	-148	NA	TRUE	FALSE
Thecc.01G016100	NA	NA	NA	-373	-200; -122	NA	NA	FALSE	FALSE
Thecc.01G016200	NA	NA	NA	NA	-652; -581	NA	NA	FALSE	FALSE
Thecc.01G016300	NA	NA	NA	-111	NA	NA	NA	FALSE	FALSE
Thecc.01G016400	NA	NA	NA	NA	NA	NA	NA	FALSE	FALSE
Thecc.01G016500	NA	NA	NA	NA	NA	NA	NA	FALSE	FALSE
Thecc.01G016600	NA	NA	NA	NA	NA	NA	NA	FALSE	FALSE
Thecc.01G016700	NA	NA	NA	NA	21	20	NA	TRUE	TRUE
Thecc.01G016800	NA	NA	NA	NA	9	NA	NA	TRUE	FALSE
Thecc.01G016900	NA	NA	NA	NA	76	75	NA	TRUE	FALSE
Thecc.01G017000	NA	NA	NA	NA	NA	-272	NA	FALSE	FALSE
Thecc.01G017300	NA	NA	NA	NA	NA	NA	NA	FALSE	FALSE
Thecc.01G017400	NA	NA	NA	NA	-854; -726; -556; -533; -444; -277; -230	-486	NA	FALSE	FALSE
Thecc.01G017500	NA	NA	NA	NA	38	NA	NA	TRUE	TRUE
Thecc.01G017600	NA	-516	NA	NA	-283	NA	NA	FALSE	FALSE
Thecc.01G017700	NA	-974; -787	-755; -344	-976	43; 31; 22	30	-932	TRUE	TRUE
Thecc.01G017800	NA	NA	NA	NA	NA	NA	NA	FALSE	FALSE
Thecc.01G017900	NA	NA	NA	-239	NA	NA	-241	FALSE	FALSE
Thecc.01G018000	NA	NA	-327	NA	45; 32	NA	NA	TRUE	TRUE
Thecc.01G018100	NA	NA	NA	NA	NA	NA	NA	FALSE	FALSE
Thecc.01G018200	NA	NA	NA	NA	NA	NA	NA	FALSE	FALSE
Thecc.01G018300	NA	NA	NA	NA	NA	NA	NA	FALSE	FALSE
Thecc.01G018400	NA	NA	-596	NA	-953; -746; -648; -613; -537; -453; -176	-452; -175	NA	FALSE	FALSE
Thecc.01G018500	NA	NA	NA	-108	33	32	-110	TRUE	TRUE
Thecc.01G018600	NA	NA	NA	-312	28	NA	-314	TRUE	TRUE
Thecc.01G018700	NA	-639; -626; -391; -149	-330	-393; -369; -151	-791; -736; -524; -385; -354; -267; -143; -113	-680; -210; -142; -112	-153	FALSE	FALSE
Thecc.01G018800	NA	16	NA	-764	NA	-299	NA	TRUE	FALSE
Thecc.01G019000	NA	NA	NA	NA	NA	NA	NA	FALSE	FALSE
Thecc.01G019100	NA	-285	-312	-389	-577; -543; -158	NA	-596; -391	FALSE	FALSE
Thecc.01G019200	NA	-878; -585	16	91	29	-548; -150; -133	-528	TRUE	TRUE
Thecc.01G019300	NA	-329	NA	NA	NA	NA	NA	FALSE	FALSE
Thecc.01G019400	NA	NA	NA	-213	-131	NA	NA	FALSE	FALSE
Thecc.01G019500	NA	NA	NA	NA	NA	NA	NA	FALSE	FALSE
Thecc.01G019600	NA	-253	NA	-255	-617; -554; -429	-520	NA	FALSE	FALSE
Thecc.01G019700	NA	NA	NA	-438	-354	NA	-440	FALSE	FALSE
Thecc.01G019800	NA	NA	NA	NA	-420; -146	NA	NA	FALSE	FALSE
Thecc.01G019900	NA	NA	28	NA	NA	NA	NA	TRUE	TRUE
Thecc.01G020000	NA	NA	NA	NA	-197	-771	NA	FALSE	FALSE
Thecc.01G020100	NA	NA	-938	-910; -871	81; 70	-970; -530	-898; -873	TRUE	FALSE
Thecc.01G020200	NA	NA	-100	NA	93	-224	NA	TRUE	FALSE
Thecc.01G020300	NA	NA	NA	NA	NA	NA	NA	FALSE	FALSE
Thecc.01G020400	NA	NA	NA	NA	NA	NA	NA	FALSE	FALSE
Thecc.01G020500	32	31	NA	NA	-583; -557	NA	NA	TRUE	TRUE
Thecc.01G020600	NA	NA	NA	NA	-308; -181	NA	NA	FALSE	FALSE
Thecc.01G020700	NA	NA	-859	35	-624; -225; -212	-653; -224; -182	-803	TRUE	TRUE
Thecc.01G020800	NA	NA	NA	NA	NA	NA	NA	FALSE	FALSE
Thecc.01G020900	NA	NA	NA	NA	NA	NA	NA	FALSE	FALSE
Thecc.01G021000	NA	31	87	NA	-716; -650; -399; -353; -238	-398	NA	TRUE	TRUE
Thecc.01G021100	31	30	-985; -973	-670	94	NA	-339	TRUE	TRUE
Thecc.01G021200	NA	NA	NA	NA	NA	NA	NA	FALSE	FALSE
Thecc.01G021300	NA	NA	NA	NA	NA	NA	NA	FALSE	FALSE
Thecc.01G021400	NA	33	-663	NA	-714; -523	-565	NA	TRUE	TRUE
Thecc.01G021500	NA	-953; -243	-907; -503; -431	-885	38	-566	NA	TRUE	TRUE
Thecc.01G021600	NA	-483	NA	NA	-378; -354	-353	NA	FALSE	FALSE
Thecc.01G021700	NA	-383	NA	NA	-908; -351; -177; -169	NA	NA	FALSE	FALSE
Thecc.01G021800	NA	NA	NA	NA	NA	NA	NA	FALSE	FALSE
Thecc.01G021900	NA	NA	NA	NA	NA	NA	NA	FALSE	FALSE
Thecc.01G022000	NA	NA	NA	NA	-926; -801	NA	NA	FALSE	FALSE
Thecc.01G022100	NA	NA	NA	NA	-919; -242	-184	NA	FALSE	FALSE
Thecc.01G022200	NA	NA	NA	NA	NA	NA	NA	FALSE	FALSE
Thecc.01G022300	NA	NA	-649	NA	-430	-429	NA	FALSE	FALSE
Thecc.01G022400	NA	-534	-207	NA	NA	-251	NA	FALSE	FALSE
Thecc.01G022500	NA	NA	NA	NA	-767; -759	NA	NA	FALSE	FALSE
Thecc.01G022600	NA	NA	-256	-272	-468; -406; -318; -173; -166; -153	-388	NA	FALSE	FALSE
Thecc.01G022700	NA	31	NA	NA	-199	NA	NA	TRUE	TRUE
Thecc.01G022800	NA	NA	NA	NA	NA	NA	NA	FALSE	FALSE
Thecc.01G022900	NA	-452; -368	-421	33	-917; -319	-463; -446	NA	TRUE	TRUE
Thecc.01G023000	NA	NA	NA	-958; -399	-794; -787; -181	NA	NA	FALSE	FALSE
Thecc.01G023100	NA	-900; -224	NA	31	-961; -803; -334; -302	NA	35	TRUE	TRUE
Thecc.01G023200	NA	-654	NA	33	-802; -764; -223	NA	-323	TRUE	TRUE
Thecc.01G023300	NA	49	NA	51	NA	NA	NA	TRUE	FALSE
Thecc.01G023400	NA	30	NA	NA	-507; -501; -361	NA	NA	TRUE	TRUE
Thecc.01G023500	NA	-112	-302; -160	NA	NA	NA	NA	FALSE	FALSE
Thecc.01G023600	NA	NA	-682	NA	NA	NA	NA	FALSE	FALSE
Thecc.01G023700	NA	NA	NA	NA	NA	NA	NA	FALSE	FALSE
Thecc.01G023800	NA	NA	NA	NA	-402	NA	NA	FALSE	FALSE
Thecc.01G023900	NA	-202	NA	-870	-785; -214; -180; -120	NA	-872	FALSE	FALSE
Thecc.01G024000	NA	NA	31	NA	99	NA	NA	TRUE	TRUE
Thecc.01G024200	NA	NA	-899	NA	-692; -283	NA	NA	FALSE	FALSE
Thecc.01G024300	NA	NA	NA	NA	-549	NA	NA	FALSE	FALSE
Thecc.01G024400	NA	NA	-249	NA	NA	NA	-592	FALSE	FALSE
Thecc.01G024500	NA	-890	-627	-580; -503	-895	NA	-931	FALSE	FALSE
Thecc.01G024600	NA	-700	NA	NA	67	-757	NA	TRUE	FALSE
Thecc.01G024700	NA	-172	-996; -724; -657; -109	-735; -216; -131	-663; -499; -162; -118	-498; -117	NA	FALSE	FALSE
Thecc.01G024800	NA	NA	-389	NA	-402; -290	NA	NA	FALSE	FALSE
Thecc.01G024900	NA	-357	-513	NA	-604; -544; -519	NA	NA	FALSE	FALSE
Thecc.01G025000	NA	NA	NA	NA	NA	NA	NA	FALSE	FALSE
Thecc.01G025100	NA	-433	NA	NA	-941; -832; -772; -718; -444; -411; -325	-831; -717	NA	FALSE	FALSE
Thecc.01G025200	NA	NA	NA	NA	NA	NA	NA	FALSE	FALSE
Thecc.01G025300	NA	NA	NA	-586	-184	NA	-799	FALSE	FALSE
Thecc.01G025400	NA	NA	-305	NA	NA	-297; -263	NA	FALSE	FALSE
Thecc.01G025500	NA	-440; -171	NA	-569	-953; -922; -913; -391; -327	NA	-571; -182	FALSE	FALSE
Thecc.01G025600	NA	-198	NA	NA	NA	NA	NA	FALSE	FALSE
Thecc.01G025700	NA	NA	-274	NA	-225; -165	-214	NA	FALSE	FALSE
Thecc.01G025800	NA	NA	-740	NA	-948; -361	NA	NA	FALSE	FALSE
Thecc.01G025900	NA	38	NA	NA	-516	NA	NA	TRUE	TRUE
Thecc.01G026100	NA	NA	-224	-193	-319; -269; -171	24	NA	TRUE	TRUE
Thecc.01G026200	NA	NA	-209; -161	33	-348; -316	-315	-172	TRUE	TRUE
Thecc.01G026300	NA	NA	NA	NA	26	NA	NA	TRUE	TRUE
Thecc.01G026400	NA	NA	NA	-996	NA	NA	NA	FALSE	FALSE
Thecc.01G026500	NA	NA	NA	NA	-144	NA	NA	FALSE	FALSE
Thecc.01G026600	NA	25	NA	NA	NA	NA	NA	TRUE	TRUE
Thecc.01G026700	NA	-329	NA	NA	-966; -417; -280; -258	-416	NA	FALSE	FALSE
Thecc.01G026800	NA	-846; -682; -268; -250	-992; -971; -100	56; 49	94; 79	93	-936	TRUE	FALSE
Thecc.01G026900	NA	NA	NA	NA	NA	NA	NA	FALSE	FALSE
Thecc.01G027000	NA	NA	-304	36	-191	NA	NA	TRUE	TRUE
Thecc.01G027100	NA	NA	NA	NA	NA	NA	NA	FALSE	FALSE
Thecc.01G027200	NA	NA	-136	NA	-176	NA	NA	FALSE	FALSE
Thecc.01G027300	NA	-268	NA	-270	93; 71; 48	-800	NA	TRUE	FALSE
Thecc.01G027400	NA	-741	NA	-548	-512; -450; -327; -206; -172; -150	-205	-552	FALSE	FALSE
Thecc.01G027500	NA	NA	-872; -615; -329	NA	-675; -534; -420; -217	-419	-818	FALSE	FALSE
Thecc.01G027600	NA	NA	NA	NA	NA	NA	NA	FALSE	FALSE
Thecc.01G027700	NA	-957	-461; -419; -364; -310	-144	-870; -560; -447; -270	-269	-526	FALSE	FALSE
Thecc.01G027800	NA	NA	NA	NA	-627	NA	NA	FALSE	FALSE
Thecc.01G027900	NA	-481	-692	-468	-728	NA	NA	FALSE	FALSE
Thecc.01G028000	NA	-671	-798	NA	-713; -664; -391; -341; -266	31	NA	TRUE	TRUE
Thecc.01G028100	NA	NA	NA	NA	-844	NA	NA	FALSE	FALSE
Thecc.01G028200	NA	NA	NA	NA	NA	NA	NA	FALSE	FALSE
Thecc.01G028300	NA	NA	NA	NA	NA	NA	NA	FALSE	FALSE
Thecc.01G028400	NA	NA	-729	-266	-915; -849; -540	-844	NA	FALSE	FALSE
Thecc.01G028500	NA	-757; -655	-911; -698	-967; -657	-982; -739; -577; -490	-576; -462	-969; -875	FALSE	FALSE
Thecc.01G028600	NA	-378	NA	NA	-277	NA	NA	FALSE	FALSE
Thecc.01G028700	NA	NA	NA	NA	NA	NA	NA	FALSE	FALSE
Thecc.01G028800	NA	NA	32	NA	54	53	NA	TRUE	TRUE
Thecc.01G028900	NA	NA	NA	NA	NA	NA	NA	FALSE	FALSE
Thecc.01G029000	NA	-911; -873; -813	-947	NA	-852; -845; -798; -782; -727; -717; -711	-965; -905	NA	FALSE	FALSE
Thecc.01G029100	NA	NA	NA	NA	58	NA	NA	TRUE	FALSE
Thecc.01G029200	NA	NA	-253	NA	-967; -335	-283	-951; -361	FALSE	FALSE
Thecc.01G029300	NA	NA	NA	NA	NA	NA	NA	FALSE	FALSE
Thecc.01G029400	NA	-222	NA	NA	NA	NA	NA	FALSE	FALSE
Thecc.01G029500	NA	NA	NA	NA	NA	NA	NA	FALSE	FALSE
Thecc.01G029600	NA	-146	-259	-200	NA	NA	NA	FALSE	FALSE
Thecc.01G029700	NA	NA	-444	-336	-755; -663; -535; -356; -298; -227	-355; -297	NA	FALSE	FALSE
Thecc.01G029800	NA	NA	NA	-229	-767	NA	NA	FALSE	FALSE
Thecc.01G029900	NA	NA	NA	NA	-386; -114	NA	NA	FALSE	FALSE
Thecc.01G030000	NA	NA	NA	NA	NA	NA	NA	FALSE	FALSE
Thecc.01G030100	NA	-732; -417	NA	-800; -516	-269; -186	NA	-802; -518	FALSE	FALSE
Thecc.01G030200	NA	-653	-680; -593	-340	-950; -934; -892; -864; -822; -506; -375; -321; -308	-891; -821; -374; -320; -307	NA	FALSE	FALSE
Thecc.01G030300	NA	NA	NA	NA	NA	NA	NA	FALSE	FALSE
Thecc.01G030400	NA	-785	NA	-787	NA	NA	-789	FALSE	FALSE
Thecc.01G030500	NA	-378	NA	NA	-973	NA	NA	FALSE	FALSE
Thecc.01G030600	NA	NA	NA	NA	-457	NA	NA	FALSE	FALSE
Thecc.01G030700	NA	-692	NA	-768	-843; -743; -499; -200; -143	-779; -607	-770	FALSE	FALSE
Thecc.01G030800	NA	34	NA	NA	77	NA	NA	TRUE	TRUE
Thecc.01G030900	NA	NA	NA	43	-352; -102	NA	NA	TRUE	TRUE
Thecc.01G031000	NA	NA	NA	NA	NA	NA	NA	FALSE	FALSE
Thecc.01G031100	NA	NA	NA	NA	-489	NA	NA	FALSE	FALSE
Thecc.01G031200	NA	NA	NA	35	98	-713	NA	TRUE	TRUE
Thecc.01G031300	NA	NA	-400	NA	-235	NA	NA	FALSE	FALSE
Thecc.01G031400	NA	NA	NA	NA	-482; -429; -250	NA	-443	FALSE	FALSE
Thecc.01G031500	NA	NA	NA	-912	-203	NA	NA	FALSE	FALSE
Thecc.01G031600	NA	NA	NA	NA	NA	NA	NA	FALSE	FALSE
Thecc.01G031700	NA	-865; -545	-941; -629	NA	-925; -878; -830; -550; -504; -468; -293	-924; -877; -623	NA	FALSE	FALSE
Thecc.01G031800	NA	NA	NA	NA	-688; -682; -510; -432	-431	NA	FALSE	FALSE
Thecc.01G031900	NA	NA	77	86	49	NA	NA	TRUE	FALSE
Thecc.01G032000	NA	NA	NA	NA	-304	-303	NA	FALSE	FALSE
Thecc.01G032100	NA	NA	NA	NA	NA	NA	NA	FALSE	FALSE
Thecc.01G032200	NA	NA	NA	NA	93	NA	-940	TRUE	FALSE
Thecc.01G032300	NA	NA	-738	NA	NA	-635	NA	FALSE	FALSE
Thecc.01G032400	NA	NA	NA	NA	NA	NA	NA	FALSE	FALSE
Thecc.01G032500	NA	-259	NA	-436; -261	85	-477	-438; -263	TRUE	FALSE
Thecc.01G032600	NA	NA	NA	NA	-217	NA	NA	FALSE	FALSE
Thecc.01G032700	NA	NA	-467	NA	NA	NA	NA	FALSE	FALSE
Thecc.01G032800	NA	NA	-285; -217; -205; -163	NA	-590; -342; -305; -237; -102	84; 62	NA	TRUE	FALSE
Thecc.01G032900	NA	NA	NA	NA	NA	NA	NA	FALSE	FALSE
Thecc.01G033000	NA	NA	NA	NA	NA	NA	NA	FALSE	FALSE
Thecc.01G033100	NA	NA	NA	NA	-211; -174	-173	NA	FALSE	FALSE
Thecc.01G033200	NA	NA	NA	35	NA	NA	37	TRUE	TRUE
Thecc.01G033300	NA	-759; -298	-488; -456	-300	43	NA	NA	TRUE	TRUE
Thecc.01G033400	NA	-338	-760	NA	-488; -471; -356	NA	NA	FALSE	FALSE
Thecc.01G033500	NA	-839; -707	NA	-709	-396	-570	NA	FALSE	FALSE
Thecc.01G033700	NA	NA	NA	NA	-234	NA	NA	FALSE	FALSE
Thecc.01G033800	NA	NA	NA	NA	NA	NA	NA	FALSE	FALSE
Thecc.01G033900	NA	-864; -335; -310; -259	-925; -820	-534; -484; -412	-957; -895; -723; -578; -238; -215	-376	-486	FALSE	FALSE
Thecc.01G034000	NA	-238	-250	-240	-378; -146	NA	NA	FALSE	FALSE
Thecc.01G034100	NA	NA	NA	NA	NA	NA	NA	FALSE	FALSE
Thecc.01G034200	NA	-792; -384	-978; -396; -309	-386	-562; -367; -282; -265; -226; -167	-682; -650; -294; -281; -259	-616; -274	FALSE	FALSE
Thecc.01G034300	NA	-728; -648; -380	-702; -632; -572; -496; -368; -248	-730; -465	-991; -587; -555; -412; -320; -101	49	-960	TRUE	FALSE
Thecc.01G034400	NA	NA	NA	-333	-758; -609	NA	NA	FALSE	FALSE
Thecc.01G034500	NA	-721	NA	-641	NA	NA	-643	FALSE	FALSE
Thecc.01G034600	NA	44	NA	NA	-701	NA	NA	TRUE	TRUE
Thecc.01G034700	NA	NA	-410	NA	-996; -740; -568; -404; -394; -322	-641; -403; -393	-564	FALSE	FALSE
Thecc.01G034800	NA	NA	NA	NA	NA	NA	NA	FALSE	FALSE
Thecc.01G034900	NA	NA	NA	NA	78	NA	NA	TRUE	FALSE
Thecc.01G035000	NA	NA	-658	NA	-652	-651	NA	FALSE	FALSE
Thecc.01G035100	NA	NA	NA	NA	-579; -190	43	NA	TRUE	TRUE
Thecc.01G035200	NA	NA	NA	NA	NA	NA	NA	FALSE	FALSE
Thecc.01G035300	NA	NA	NA	33	NA	NA	NA	TRUE	TRUE
Thecc.01G035400	NA	NA	NA	NA	-883	NA	NA	FALSE	FALSE
Thecc.01G035500	NA	37	-599; -429; -419; -282; -176	NA	-880; -688; -305; -292; -130	63	NA	TRUE	TRUE
Thecc.01G035600	NA	NA	NA	NA	NA	NA	NA	FALSE	FALSE
Thecc.01G035700	NA	NA	NA	NA	NA	NA	NA	FALSE	FALSE
Thecc.01G035800	NA	NA	NA	NA	NA	NA	NA	FALSE	FALSE
Thecc.01G035900	NA	NA	NA	NA	NA	NA	NA	FALSE	FALSE
Thecc.01G036000	NA	-906; -345	NA	-908; -676	-763; -642; -328; -287; -146	-286	-678	FALSE	FALSE
Thecc.01G036100	NA	NA	-426	NA	-405	NA	NA	FALSE	FALSE
Thecc.01G036200	NA	NA	-679; -564	-490; -474	-894; -691; -440	-455	NA	FALSE	FALSE
Thecc.01G036300	NA	-919	-407	-802	-627; -545; -343	-688	NA	FALSE	FALSE
Thecc.01G036400	NA	NA	NA	NA	NA	-129	NA	FALSE	FALSE
Thecc.01G036500	NA	NA	NA	NA	NA	NA	NA	FALSE	FALSE
Thecc.01G036600	NA	53	90	NA	95	NA	-300	TRUE	FALSE
Thecc.01G036700	NA	NA	NA	NA	81	NA	NA	TRUE	FALSE
Thecc.01G036800	NA	NA	-999	NA	-789; -715; -668; -640; -498	NA	-663	FALSE	FALSE
Thecc.01G036900	NA	NA	NA	NA	-946; -867; -341; -245	-945	-332	FALSE	FALSE
Thecc.01G037000	NA	-880	NA	NA	-887; -421	NA	NA	FALSE	FALSE
Thecc.01G037100	NA	-477; -288; -273; -261	NA	-290	-886; -731; -600; -536; -244	NA	NA	FALSE	FALSE
Thecc.01G037200	NA	-433	NA	NA	-683; -566; -426	NA	NA	FALSE	FALSE
Thecc.01G037300	NA	NA	NA	NA	NA	NA	NA	FALSE	FALSE
Thecc.01G037400	NA	NA	-675; -616; -165	NA	-795; -178	-494; -197	NA	FALSE	FALSE
Thecc.01G037500	NA	NA	NA	NA	NA	NA	NA	FALSE	FALSE
Thecc.01G037600	NA	NA	NA	NA	-321	NA	NA	FALSE	FALSE
Thecc.01G037700	NA	22	-343	NA	-394; -235; -210	-359	NA	TRUE	TRUE
Thecc.01G037800	NA	NA	NA	NA	60; 18	NA	NA	TRUE	FALSE
Thecc.01G037900	NA	NA	NA	NA	NA	NA	NA	FALSE	FALSE
Thecc.01G038000	NA	NA	NA	NA	NA	NA	NA	FALSE	FALSE
Thecc.01G038100	NA	-358	62	NA	-392; -116	-948; -391	NA	TRUE	FALSE
Thecc.01G038200	NA	NA	NA	NA	NA	NA	NA	FALSE	FALSE
Thecc.01G038300	NA	NA	NA	NA	98	NA	NA	TRUE	FALSE
Thecc.01G038400	NA	NA	NA	NA	NA	NA	NA	FALSE	FALSE
Thecc.01G038500	NA	NA	NA	-629; -519	-678; -368; -293; -282	NA	NA	FALSE	FALSE
Thecc.01G038700	NA	-685	-473; -422	-687	NA	NA	-689	FALSE	FALSE
Thecc.01G038800	NA	-525	NA	NA	-361	-360	NA	FALSE	FALSE
Thecc.01G038900	NA	-362	-368	NA	66	-192	NA	TRUE	FALSE
Thecc.01G039000	NA	-977; -969	76	-551; -383; -332	-513; -506; -231	NA	-385; -334	TRUE	FALSE
Thecc.01G039100	NA	-837; -706; -678	-112	NA	NA	NA	NA	FALSE	FALSE
Thecc.01G039200	NA	NA	-531	-521; -158	-833; -494; -388; -185	-184	NA	FALSE	FALSE
Thecc.01G039300	NA	NA	-487; -365	-547	-654; -621; -461	-620; -528	-549	FALSE	FALSE
Thecc.01G039400	NA	NA	NA	NA	-843; -716; -517	NA	NA	FALSE	FALSE
Thecc.01G039500	NA	NA	NA	-984; -917	-851	NA	-986	FALSE	FALSE
Thecc.01G039600	NA	NA	NA	NA	NA	-705	-672	FALSE	FALSE
Thecc.01G039700	NA	-324	NA	NA	-433; -268	43	NA	TRUE	TRUE
Thecc.01G039800	NA	NA	-500	NA	-715; -677; -328; -272; -115	-271	-476; -239	FALSE	FALSE
Thecc.01G039900	NA	65	NA	67	74	-901	71	TRUE	FALSE
Thecc.01G040000	NA	-977; -927; -461	NA	-979	-689; -629; -205	NA	NA	FALSE	FALSE
Thecc.01G040100	NA	33	NA	-877	-459	NA	NA	TRUE	TRUE
Thecc.01G040200	NA	NA	NA	-413; -386	-734	NA	-415; -388	FALSE	FALSE
Thecc.01G040300	NA	-825; -404; -338; -247	-794; -317; -234; -142	-576; -419	-868; -744; -285	-775; -284	-387	FALSE	FALSE
Thecc.01G040400	NA	NA	NA	NA	NA	NA	NA	FALSE	FALSE
Thecc.01G040500	NA	-147	NA	-241; -138	-758; -475; -444; -410; -403; -372; -211; -188	-702	-140	FALSE	FALSE
Thecc.01G040600	NA	NA	-922	NA	-947; -909; -847; -816; -770; -761; -673; -132	-644; -403	NA	FALSE	FALSE
Thecc.01G040700	NA	NA	-854	-794; -758; -621	-991; -932; -922; -784; -763; -706; -429	-990; -805; -783; -587	-798; -760	FALSE	FALSE
Thecc.01G040800	NA	NA	NA	NA	-997; -983; -592; -503	-922	NA	FALSE	FALSE
Thecc.01G040900	NA	NA	NA	32	-153	NA	NA	TRUE	TRUE
Thecc.01G041000	NA	NA	NA	34	43; 11	NA	NA	TRUE	TRUE
Thecc.01G041100	NA	NA	NA	NA	-635; -146	NA	NA	FALSE	FALSE
Thecc.01G041200	NA	-914; -414	-420; -334	-916; -389	-845; -690; -396	NA	-920; -393	FALSE	FALSE
Thecc.01G041300	NA	NA	NA	NA	-870	NA	NA	FALSE	FALSE
Thecc.01G041400	NA	NA	NA	-397	-831; -112	NA	NA	FALSE	FALSE
Thecc.01G041500	NA	NA	NA	-695; -329	-384; -343; -265	-383	-331	FALSE	FALSE
Thecc.01G041600	NA	NA	-726	-602	-734; -528	-340	-604	FALSE	FALSE
Thecc.01G041700	NA	NA	-368	NA	NA	-475; -213	NA	FALSE	FALSE
Thecc.01G041800	NA	NA	-387	-369	NA	NA	NA	FALSE	FALSE
Thecc.01G041900	NA	NA	NA	NA	77	NA	NA	TRUE	FALSE
Thecc.01G042000	NA	NA	NA	NA	NA	-666	NA	FALSE	FALSE
Thecc.01G042100	NA	NA	NA	NA	47	NA	NA	TRUE	FALSE
Thecc.01G042200	NA	NA	NA	NA	NA	NA	NA	FALSE	FALSE
Thecc.01G042300	NA	-266	-965	-908	-932; -255	NA	-910	FALSE	FALSE
Thecc.01G042400	NA	-597	-656; -634	-539; -352	-933; -576; -509; -445; -247	-575; -508	NA	FALSE	FALSE
Thecc.01G042500	NA	NA	NA	NA	-610	NA	-600	FALSE	FALSE
Thecc.01G042600	NA	NA	-920	29	-573	NA	NA	TRUE	TRUE
Thecc.01G042700	NA	-787	-968; -868	-889	-202; -155	NA	-891	FALSE	FALSE
Thecc.01G042800	NA	NA	NA	NA	79	78	NA	TRUE	FALSE
Thecc.01G042900	NA	-121	NA	NA	-115	-114	NA	FALSE	FALSE
Thecc.01G043000	NA	NA	NA	NA	-487; -428	NA	NA	FALSE	FALSE
Thecc.01G043100	NA	NA	NA	-561	NA	NA	NA	FALSE	FALSE
Thecc.01G043200	NA	NA	NA	NA	NA	NA	NA	FALSE	FALSE
Thecc.01G043300	NA	NA	NA	NA	-513	NA	NA	FALSE	FALSE
Thecc.01G043400	NA	NA	NA	-765	-735; -125	NA	-767	FALSE	FALSE
Thecc.01G043600	NA	-119	NA	NA	87; 76	NA	NA	TRUE	FALSE
Thecc.01G043700	NA	NA	NA	NA	NA	NA	NA	FALSE	FALSE
Thecc.01G043800	NA	NA	NA	-770	NA	NA	NA	FALSE	FALSE
Thecc.01G043900	NA	NA	NA	NA	-908; -823; -814; -803; -374	NA	NA	FALSE	FALSE
Thecc.01G044000	NA	NA	NA	NA	NA	NA	NA	FALSE	FALSE
Thecc.01G044100	NA	NA	NA	-728; -475	NA	NA	-732	FALSE	FALSE
Thecc.01G044200	NA	NA	NA	NA	NA	NA	NA	FALSE	FALSE
Thecc.01G044300	NA	-114	NA	NA	83; 14	70	NA	TRUE	FALSE
Thecc.01G044400	NA	NA	NA	NA	-759; -252	NA	NA	FALSE	FALSE
Thecc.01G044500	NA	-767; -663	NA	-769; -665	-825	-981; -686	-676; -667	FALSE	FALSE
Thecc.01G044600	NA	32	NA	NA	26	NA	NA	TRUE	TRUE
Thecc.01G044700	NA	NA	NA	-694; -592; -356	-830; -794; -263; -102	-793	NA	FALSE	FALSE
Thecc.01G044900	NA	35	NA	NA	7	NA	NA	TRUE	TRUE
Thecc.01G045000	NA	NA	NA	-516	NA	NA	NA	FALSE	FALSE
Thecc.01G045100	NA	NA	NA	NA	NA	NA	NA	FALSE	FALSE
Thecc.01G045200	NA	-346	NA	NA	-311	-494	NA	FALSE	FALSE
Thecc.01G045300	NA	NA	NA	NA	NA	NA	NA	FALSE	FALSE
Thecc.01G045400	NA	NA	NA	NA	NA	NA	NA	FALSE	FALSE
Thecc.01G045500	NA	NA	NA	-200	79	-560	NA	TRUE	FALSE
Thecc.01G045600	NA	NA	NA	NA	-385	NA	NA	FALSE	FALSE
Thecc.01G045700	NA	NA	NA	NA	NA	NA	NA	FALSE	FALSE
Thecc.01G045800	NA	NA	NA	NA	NA	NA	NA	FALSE	FALSE
Thecc.01G045900	NA	NA	NA	NA	-942; -769	NA	NA	FALSE	FALSE
Thecc.01G046000	NA	NA	NA	-550	-985; -464; -299; -269; -258	-268	NA	FALSE	FALSE
Thecc.01G046100	NA	NA	-726; -370	-828	-944; -581; -380; -301; -293; -191	NA	-117	FALSE	FALSE
Thecc.01G046200	NA	NA	-519	NA	39	-640; -628; -262	NA	TRUE	TRUE
Thecc.01G046300	NA	-856; -453	NA	NA	-847; -789; -767; -645; -589; -232	-846	NA	FALSE	FALSE
Thecc.01G046400	NA	-957	NA	NA	78	-514; -289; -269	-315	TRUE	FALSE
Thecc.01G046500	NA	NA	NA	NA	26	-123	NA	TRUE	TRUE
Thecc.01G046600	NA	-214	-143	NA	-256	NA	NA	FALSE	FALSE
Thecc.01G046700	NA	NA	-595	NA	-711; -481; -306; -235	NA	NA	FALSE	FALSE
Thecc.01G046800	NA	NA	NA	NA	NA	NA	NA	FALSE	FALSE
Thecc.01G046900	NA	NA	NA	NA	NA	NA	NA	FALSE	FALSE
Thecc.01G047000	NA	NA	NA	NA	NA	NA	NA	FALSE	FALSE
Thecc.01G047100	NA	NA	NA	NA	-308; -293; -249; -175; -148; -129	-307	NA	FALSE	FALSE
Thecc.01G047200	NA	NA	-230	NA	60	74	29	TRUE	TRUE
Thecc.01G047300	NA	NA	-811; -717; -542	-828	-268	-267	NA	FALSE	FALSE
Thecc.01G047400	NA	NA	NA	92	56	-214	NA	TRUE	FALSE
Thecc.01G047500	NA	NA	NA	NA	NA	NA	NA	FALSE	FALSE
Thecc.01G047600	NA	-760; -573	NA	NA	9	NA	NA	TRUE	FALSE
Thecc.01G047700	NA	NA	NA	NA	-281	NA	NA	FALSE	FALSE
Thecc.01G047800	NA	NA	NA	NA	-182	-181	NA	FALSE	FALSE
Thecc.01G047900	NA	NA	NA	NA	-191; -185; -179	NA	NA	FALSE	FALSE
Thecc.01G048000	NA	-384	NA	NA	-574; -546	-540; -429	NA	FALSE	FALSE
Thecc.01G048100	NA	NA	-120	-227	-443; -292	NA	NA	FALSE	FALSE
Thecc.01G048200	NA	NA	NA	NA	NA	-137	NA	FALSE	FALSE
Thecc.01G048300	NA	NA	NA	NA	30	NA	NA	TRUE	TRUE
Thecc.01G048400	NA	NA	NA	NA	NA	NA	NA	FALSE	FALSE
Thecc.01G048500	NA	-637	NA	NA	-979; -941; -768; -609; -318; -277	-317	-425	FALSE	FALSE
Thecc.01G048600	NA	NA	92	NA	NA	NA	NA	TRUE	FALSE
Thecc.01G048700	NA	-634	-946; -656	-433; -301	-468; -449; -238	-467; -448	NA	FALSE	FALSE
Thecc.01G048800	NA	-894; -623; -502	NA	NA	-950; -617; -221	-949	NA	FALSE	FALSE
Thecc.01G048900	NA	NA	NA	-507	NA	NA	NA	FALSE	FALSE
Thecc.01G049000	NA	49	NA	-691	-249; -221	-234	NA	TRUE	FALSE
Thecc.01G049100	NA	NA	-548	NA	-674; -433; -328; -307; -274; -267	-661; -387; -327; -306; -266	NA	FALSE	FALSE
Thecc.01G049200	NA	NA	-956; -745; -733; -668; -588	NA	68; 51	-972; -755; -659; -634; -582; -547	-761; -674; -594	TRUE	FALSE
Thecc.01G049300	NA	NA	NA	-477	9	NA	NA	TRUE	FALSE
Thecc.01G049400	NA	35	NA	NA	NA	NA	47	TRUE	TRUE
Thecc.01G049500	NA	NA	NA	NA	NA	NA	NA	FALSE	FALSE
Thecc.01G049600	NA	NA	NA	NA	-615; -599	-769; -422	NA	FALSE	FALSE
Thecc.01G049700	NA	NA	NA	NA	-322	NA	NA	FALSE	FALSE
Thecc.01G049800	NA	NA	-851; -386	-681; -483	NA	NA	-485	FALSE	FALSE
Thecc.01G049900	NA	NA	NA	-262	NA	NA	NA	FALSE	FALSE
Thecc.01G050000	NA	NA	NA	NA	-181	-550	NA	FALSE	FALSE
Thecc.01G050100	NA	NA	NA	NA	-411; -343	NA	NA	FALSE	FALSE
Thecc.01G050200	NA	-651	NA	-653; -499	-932; -822	NA	NA	FALSE	FALSE
Thecc.01G050300	NA	NA	35	NA	NA	NA	NA	TRUE	TRUE
Thecc.01G050400	NA	-181	-188	NA	-147; -137	NA	NA	FALSE	FALSE
Thecc.01G050500	NA	NA	-610	47	-984; -788; -744	-101	NA	TRUE	FALSE
Thecc.01G050600	NA	-419	-636	-294	-914; -858; -363; -304; -277	-857	-298	FALSE	FALSE
Thecc.01G050700	NA	NA	-688	29	-841	-840; -530	NA	TRUE	TRUE
Thecc.01G050800	NA	-353	NA	NA	-902; -730; -694; -483	NA	NA	FALSE	FALSE
Thecc.01G050900	NA	NA	-518	NA	76	-824; -285	NA	TRUE	FALSE
Thecc.01G051000	NA	NA	-386	NA	-835; -809; -735; -512; -400; -379	NA	NA	FALSE	FALSE
Thecc.01G051100	NA	29	NA	NA	-950; -729; -695; -515; -488	NA	NA	TRUE	TRUE
Thecc.01G051200	NA	NA	NA	NA	NA	NA	NA	FALSE	FALSE
Thecc.01G051300	NA	NA	NA	NA	NA	NA	NA	FALSE	FALSE
Thecc.01G051400	NA	30	NA	NA	NA	NA	NA	TRUE	TRUE
Thecc.01G051500	NA	NA	NA	-346; -338	-272	NA	NA	FALSE	FALSE
Thecc.01G051600	NA	NA	NA	NA	56	NA	NA	TRUE	FALSE
Thecc.01G051700	NA	NA	NA	32	40; 13	NA	NA	TRUE	TRUE
Thecc.01G051800	NA	-870; -245	NA	-872; -247; -213	-972; -951; -781; -763; -658; -599	-559	NA	FALSE	FALSE
Thecc.01G051900	NA	-447	-644	-214	-633; -532; -456	-677; -331	-962; -337	FALSE	FALSE
Thecc.01G052000	NA	-866	-941	NA	10	-400	NA	TRUE	FALSE
Thecc.01G052100	NA	NA	NA	NA	NA	NA	NA	FALSE	FALSE
Thecc.01G052200	NA	NA	NA	NA	NA	NA	NA	FALSE	FALSE
Thecc.01G052300	NA	NA	NA	NA	NA	NA	-920	FALSE	FALSE
Thecc.01G052400	NA	NA	NA	-388	-835; -625; -367; -319	-366	NA	FALSE	FALSE
Thecc.01G052500	NA	NA	-750; -337	-758	-521	NA	-760; -741; -108	FALSE	FALSE
Thecc.01G052600	NA	35	-405	37	59	-819	39	TRUE	TRUE
Thecc.01G052700	NA	NA	-272; -227	NA	-357; -297; -218	NA	NA	FALSE	FALSE
Thecc.01G052900	NA	NA	NA	NA	NA	NA	NA	FALSE	FALSE
Thecc.01G053000	NA	-688; -247	NA	NA	-971; -699; -202	NA	NA	FALSE	FALSE
Thecc.01G053100	NA	-794	NA	-750; -345	-863	-188	NA	FALSE	FALSE
Thecc.01G053200	NA	-683; -361	-352	NA	-971; -945; -698; -638; -554; -308; -169	-637; -435	NA	FALSE	FALSE
Thecc.01G053300	NA	31	NA	-702; -361	-888	NA	-363	TRUE	TRUE
Thecc.01G053400	NA	31	NA	-236	76	-409; -380; -133	NA	TRUE	TRUE
Thecc.01G053500	NA	-587	NA	NA	93	NA	NA	TRUE	FALSE
Thecc.01G053600	NA	NA	-412	NA	-925	NA	NA	FALSE	FALSE
Thecc.01G053700	NA	NA	NA	NA	NA	NA	NA	FALSE	FALSE
Thecc.01G053800	NA	NA	NA	NA	NA	NA	NA	FALSE	FALSE
Thecc.01G053900	NA	NA	NA	NA	-636	NA	NA	FALSE	FALSE
Thecc.01G054000	NA	NA	NA	-955; -356	-873; -576	NA	-957	FALSE	FALSE
Thecc.01G054100	NA	NA	NA	NA	-916; -660; -653; -646	-645	NA	FALSE	FALSE
Thecc.01G054200	NA	NA	NA	-813	NA	-697	NA	FALSE	FALSE
Thecc.01G054300	NA	-915	NA	-975	-493	-898	-363	FALSE	FALSE
Thecc.01G054400	NA	NA	NA	NA	-991; -791; -773; -241	NA	NA	FALSE	FALSE
Thecc.01G054500	NA	NA	NA	NA	-507; -494; -467	-466	-726	FALSE	FALSE
Thecc.01G054600	NA	48	NA	-525; -250	-635	NA	NA	TRUE	FALSE
Thecc.01G054700	NA	NA	NA	NA	NA	NA	NA	FALSE	FALSE
Thecc.01G054800	NA	-949; -256	NA	NA	NA	NA	NA	FALSE	FALSE
Thecc.01G054900	NA	-426; -372; -323; -290; -162	-589; -272	-164; -123	-930; -298; -224	-210; -193; -179	-394; -125	FALSE	FALSE
Thecc.01G055000	NA	-889; -801; -401	-766; -551	-740; -515	-976; -815; -806; -720; -529	-975; -528	NA	FALSE	FALSE
Thecc.01G055100	NA	-477	-434	42	-902; -594; -547; -466; -319	-901; -593; -485; -465; -281	NA	TRUE	TRUE
Thecc.01G055200	NA	NA	NA	NA	NA	NA	NA	FALSE	FALSE
Thecc.01G055300	NA	-957	-850	-941; -832; -804	-347; -320	-813	NA	FALSE	FALSE
Thecc.01G055400	NA	NA	NA	NA	-890	NA	NA	FALSE	FALSE
Thecc.01G055500	NA	NA	NA	NA	NA	NA	NA	FALSE	FALSE
Thecc.01G055600	NA	NA	NA	NA	-979; -960; -299	NA	NA	FALSE	FALSE
Thecc.01G055700	NA	NA	NA	NA	-999; -816	-815	NA	FALSE	FALSE
Thecc.01G055800	NA	-818	-681	-338	NA	NA	NA	FALSE	FALSE
Thecc.01G055900	NA	NA	NA	NA	NA	NA	NA	FALSE	FALSE
Thecc.01G056000	NA	-577	NA	-294	-755; -705; -232	-745	NA	FALSE	FALSE
Thecc.01G056100	NA	NA	-423	NA	-408; -173	-452; -330	NA	FALSE	FALSE
Thecc.01G056200	NA	-144	-229	NA	-267; -252	NA	NA	FALSE	FALSE
Thecc.01G056300	NA	NA	-555	NA	NA	-245	NA	FALSE	FALSE
Thecc.01G056400	30	29	NA	NA	-683	-410	NA	TRUE	TRUE
Thecc.01G056500	NA	-558	NA	NA	-951; -888; -826; -712; -181	-711	-229	FALSE	FALSE
Thecc.01G056600	NA	NA	NA	NA	-358	NA	NA	FALSE	FALSE
Thecc.01G056700	NA	NA	NA	-715; -327; -149	-628; -557	NA	NA	FALSE	FALSE
Thecc.01G056800	NA	-103	-115	-676	94	93	-712	TRUE	FALSE
Thecc.01G056900	NA	-972; -912; -897	NA	NA	-986; -558; -552; -544; -395; -348	-263	NA	FALSE	FALSE
Thecc.01G057000	NA	NA	-623	NA	-772	NA	NA	FALSE	FALSE
Thecc.01G057100	NA	NA	NA	NA	-877; -563	-571	NA	FALSE	FALSE
Thecc.01G057200	NA	NA	NA	NA	-554	NA	NA	FALSE	FALSE
Thecc.01G057300	NA	-460	NA	-694; -620; -462	NA	NA	NA	FALSE	FALSE
Thecc.01G057400	NA	NA	NA	54	-320	NA	NA	TRUE	FALSE
Thecc.01G057500	NA	NA	NA	NA	-991	NA	NA	FALSE	FALSE
Thecc.01G057700	NA	-724; -715	-525	32	NA	-763	-486	TRUE	TRUE
Thecc.01G057800	NA	NA	NA	NA	NA	NA	NA	FALSE	FALSE
Thecc.01G057900	NA	NA	NA	-613	NA	NA	NA	FALSE	FALSE
Thecc.01G058000	NA	NA	NA	NA	NA	NA	NA	FALSE	FALSE
Thecc.01G058100	NA	NA	-586; -257	NA	NA	NA	NA	FALSE	FALSE
Thecc.01G058200	NA	NA	NA	-874	86	-599	NA	TRUE	FALSE
Thecc.01G058300	NA	NA	NA	NA	28	NA	NA	TRUE	TRUE
Thecc.01G058400	NA	NA	NA	NA	NA	NA	NA	FALSE	FALSE
Thecc.01G058500	NA	NA	NA	NA	NA	NA	NA	FALSE	FALSE
Thecc.01G058600	NA	NA	NA	NA	99	98	NA	TRUE	FALSE
Thecc.01G058700	NA	NA	-932; -206; -195	NA	-174	NA	NA	FALSE	FALSE
Thecc.01G058800	NA	NA	NA	NA	62; 50	NA	NA	TRUE	FALSE
Thecc.01G058900	NA	-629	NA	NA	-939	NA	NA	FALSE	FALSE
Thecc.01G059000	NA	-152	NA	NA	-146	NA	NA	FALSE	FALSE
Thecc.01G059100	NA	-401	NA	NA	-444; -331	NA	NA	FALSE	FALSE
Thecc.01G059200	NA	NA	NA	NA	NA	NA	NA	FALSE	FALSE
Thecc.01G059300	NA	NA	NA	NA	NA	NA	NA	FALSE	FALSE
Thecc.01G059400	NA	-472; -342; -118	-927	NA	-728; -554; -112	NA	NA	FALSE	FALSE
Thecc.01G059500	NA	NA	NA	NA	-982; -242	NA	NA	FALSE	FALSE
Thecc.01G059600	NA	NA	NA	NA	NA	NA	NA	FALSE	FALSE
Thecc.01G059700	NA	NA	NA	NA	NA	NA	NA	FALSE	FALSE
Thecc.01G059800	NA	-557	NA	NA	-692; -275	NA	NA	FALSE	FALSE
Thecc.01G059900	NA	46	NA	30	-215; -156	NA	NA	TRUE	TRUE
Thecc.01G060000	NA	NA	NA	NA	-157	NA	-361	FALSE	FALSE
Thecc.01G060100	NA	NA	-698	NA	-803; -729; -630; -569; -512; -165	-847; -772; -511; -164	NA	FALSE	FALSE
Thecc.01G060200	NA	29	-860; -766; -678; -659; -558; -463	NA	-960; -943; -738; -635; -574	-774; -687	NA	TRUE	TRUE
Thecc.01G060300	NA	NA	-438; -392	NA	-938; -471; -327	NA	NA	FALSE	FALSE
Thecc.01G060400	NA	NA	NA	NA	-981	NA	NA	FALSE	FALSE
Thecc.01G060600	NA	-458	-684	32	-892; -720; -678; -321; -277; -218	-719; -300	-215	TRUE	TRUE
Thecc.01G060700	NA	-557; -306	-809; -219	NA	-759; -608; -585; -397; -245	-678	-684	FALSE	FALSE
Thecc.01G060800	NA	-312	NA	-475; -417; -314; -156	-671; -585; -568; -323	-484; -260	-316	FALSE	FALSE
Thecc.01G060900	NA	NA	NA	NA	NA	NA	NA	FALSE	FALSE
Thecc.01G061000	NA	NA	NA	35	-466; -147	NA	-985	TRUE	TRUE
Thecc.01G061100	NA	NA	NA	NA	-942; -779; -748; -727	-726	NA	FALSE	FALSE
Thecc.01G061200	NA	-133	-695	NA	-661; -592; -489; -423	NA	NA	FALSE	FALSE
Thecc.01G061300	NA	-637	NA	-580	-954; -942; -414; -140	-413	NA	FALSE	FALSE
Thecc.01G061400	NA	NA	-499	NA	-630; -615; -387	-614; -129; -112	NA	FALSE	FALSE
Thecc.01G061500	NA	NA	-501	NA	-986; -509	-508	NA	FALSE	FALSE
Thecc.01G061600	NA	NA	NA	-252; -206	-184	NA	-254	FALSE	FALSE
Thecc.01G061700	NA	NA	NA	NA	NA	NA	NA	FALSE	FALSE
Thecc.01G061800	NA	NA	NA	-739; -416	-800; -784; -747; -548; -170	-799	NA	FALSE	FALSE
Thecc.01G061900	NA	NA	NA	-699	-479	NA	NA	FALSE	FALSE
Thecc.01G062000	NA	NA	NA	NA	-769	NA	NA	FALSE	FALSE
Thecc.01G062100	NA	-586	NA	-875	-793; -300; -240	-552; -239	NA	FALSE	FALSE
Thecc.01G062200	NA	NA	NA	NA	NA	NA	NA	FALSE	FALSE
Thecc.01G062300	NA	NA	-889	-657	-971; -735	47	-661	TRUE	FALSE
Thecc.01G062400	NA	-217	-431	NA	-601; -536; -273; -257; -200	NA	-197	FALSE	FALSE
Thecc.01G062500	NA	-698; -676	-655	-700	-486; -322	-321	NA	FALSE	FALSE
Thecc.01G062600	NA	-529	NA	-633	-823; -393; -364; -128	NA	-635	FALSE	FALSE
Thecc.01G062700	NA	-883	-603	-857	-763; -730; -447	-932; -777; -446; -142	NA	FALSE	FALSE
Thecc.01G062800	NA	NA	NA	-980	94	-833; -125	NA	TRUE	FALSE
Thecc.01G062900	NA	NA	NA	NA	NA	NA	NA	FALSE	FALSE
Thecc.01G063000	NA	35	NA	NA	NA	NA	NA	TRUE	TRUE
Thecc.01G063100	NA	NA	NA	NA	-306	-366; -322	NA	FALSE	FALSE
Thecc.01G063200	NA	NA	NA	NA	-959; -560; -526	NA	NA	FALSE	FALSE
Thecc.01G063300	NA	NA	NA	NA	-997; -347; -265	NA	NA	FALSE	FALSE
Thecc.01G063400	NA	-558; -476	-777	NA	-568; -452	NA	NA	FALSE	FALSE
Thecc.01G063500	NA	NA	-248	NA	-883; -853	-882; -852	NA	FALSE	FALSE
Thecc.01G063600	NA	NA	NA	NA	-504	-549; -492	NA	FALSE	FALSE
Thecc.01G063700	NA	-704	NA	29	-772; -123	NA	-285	TRUE	TRUE
Thecc.01G063800	NA	NA	-210	43	86	85	-405	TRUE	TRUE
Thecc.01G063900	NA	NA	NA	NA	NA	NA	NA	FALSE	FALSE
Thecc.01G064000	NA	NA	NA	NA	NA	NA	NA	FALSE	FALSE
Thecc.01G064100	NA	NA	-587	NA	-477	-518	NA	FALSE	FALSE
Thecc.01G064200	NA	NA	NA	NA	NA	NA	NA	FALSE	FALSE
Thecc.01G064300	NA	NA	-530	NA	75	NA	NA	TRUE	FALSE
Thecc.01G064400	NA	-689	NA	-111	NA	NA	NA	FALSE	FALSE
Thecc.01G064500	NA	-200	NA	NA	-537	NA	NA	FALSE	FALSE
Thecc.01G064600	NA	NA	NA	NA	NA	NA	NA	FALSE	FALSE
Thecc.01G064700	NA	NA	NA	NA	NA	NA	NA	FALSE	FALSE
Thecc.01G064800	NA	-117	88	-580	-421; -329; -312	-311	-582	TRUE	FALSE
Thecc.01G064900	NA	NA	-954; -242; -100	NA	-797; -286	-852; -796	-440	FALSE	FALSE
Thecc.01G065000	NA	NA	NA	NA	-716; -649; -637	-715	NA	FALSE	FALSE
Thecc.01G065100	NA	-962; -345; -262	NA	NA	-979	-989	-472	FALSE	FALSE
Thecc.01G065200	NA	NA	NA	-634	-117	-863	NA	FALSE	FALSE
Thecc.01G065300	NA	NA	NA	NA	NA	NA	NA	FALSE	FALSE
Thecc.01G065400	NA	NA	NA	NA	NA	NA	NA	FALSE	FALSE
Thecc.01G065500	NA	NA	NA	NA	NA	NA	NA	FALSE	FALSE
Thecc.01G065600	NA	NA	NA	NA	NA	NA	NA	FALSE	FALSE
Thecc.01G065700	NA	NA	NA	NA	-991; -756; -580; -369; -243	NA	-378	FALSE	FALSE
Thecc.01G065800	NA	NA	-116	NA	-566	NA	NA	FALSE	FALSE
Thecc.01G065900	NA	NA	NA	34	-627; -503; -478	NA	NA	TRUE	TRUE
Thecc.01G066100	NA	10	NA	-638	-794	-793	NA	TRUE	FALSE
Thecc.01G066200	NA	NA	NA	NA	NA	NA	NA	FALSE	FALSE
Thecc.01G066300	NA	NA	NA	NA	-214; -161	NA	NA	FALSE	FALSE
Thecc.01G066400	NA	-946	-425	-996; -948	-913; -645; -581; -450; -404; -352	-434	-718	FALSE	FALSE
Thecc.01G066500	NA	NA	NA	NA	NA	NA	NA	FALSE	FALSE
Thecc.01G066600	NA	NA	NA	NA	NA	NA	NA	FALSE	FALSE
Thecc.01G066700	NA	NA	17	-122	27	NA	NA	TRUE	TRUE
Thecc.01G066800	NA	NA	NA	NA	-209	NA	NA	FALSE	FALSE
Thecc.01G066900	NA	NA	NA	NA	NA	NA	NA	FALSE	FALSE
Thecc.01G067000	NA	-645	NA	NA	-113	NA	NA	FALSE	FALSE
Thecc.01G067100	NA	-559	NA	NA	NA	-265	NA	FALSE	FALSE
Thecc.01G067200	NA	NA	NA	NA	-952; -875; -832; -674; -637	NA	NA	FALSE	FALSE
Thecc.01G067400	NA	NA	-770	NA	-848	-912	NA	FALSE	FALSE
Thecc.01G067500	NA	NA	NA	NA	NA	NA	NA	FALSE	FALSE
Thecc.01G067600	NA	-496	-731	-375	-349	-363	NA	FALSE	FALSE
Thecc.01G067700	NA	-955; -713; -354	-321	NA	-976; -245	-294; -244	NA	FALSE	FALSE
Thecc.01G067800	NA	NA	NA	NA	-213	NA	NA	FALSE	FALSE
Thecc.01G067900	NA	NA	NA	-432	NA	NA	-434	FALSE	FALSE
Thecc.01G068000	NA	NA	-213	28	NA	NA	NA	TRUE	TRUE
Thecc.01G068200	NA	NA	-697	NA	83	NA	NA	TRUE	FALSE
Thecc.01G068300	NA	-724	NA	NA	-617; -128	NA	NA	FALSE	FALSE
Thecc.01G068400	NA	NA	NA	NA	41	NA	NA	TRUE	TRUE
Thecc.01G068500	NA	NA	NA	NA	63	NA	NA	TRUE	FALSE
Thecc.01G068600	NA	NA	NA	NA	NA	NA	NA	FALSE	FALSE
Thecc.01G068700	NA	NA	NA	-209	NA	NA	NA	FALSE	FALSE
Thecc.01G068800	NA	NA	NA	NA	-923; -614	NA	NA	FALSE	FALSE
Thecc.01G068900	NA	NA	-948; -574; -416	NA	-579	-610	-716; -544	FALSE	FALSE
Thecc.01G069000	NA	-622; -354	NA	NA	-863; -763; -427; -288	-762; -287	-608	FALSE	FALSE
Thecc.01G069100	NA	-962	-718; -606	NA	-946; -696; -684; -668; -660; -461; -349; -214	73	-211	TRUE	FALSE
Thecc.01G069200	NA	NA	NA	NA	NA	NA	NA	FALSE	FALSE
Thecc.01G069300	NA	NA	NA	-201	-362	-684	NA	FALSE	FALSE
Thecc.01G069400	NA	NA	NA	-987; -756	10	NA	NA	TRUE	FALSE
Thecc.01G069500	NA	NA	NA	NA	-912; -759; -749; -712	NA	NA	FALSE	FALSE
Thecc.01G069600	NA	NA	NA	NA	-931; -819; -756	NA	NA	FALSE	FALSE
Thecc.01G069700	NA	NA	-757; -693	-179	-508	NA	NA	FALSE	FALSE
Thecc.01G069800	NA	NA	-813; -747	NA	-561; -508; -229	-507	NA	FALSE	FALSE
Thecc.01G069900	NA	NA	NA	NA	-793; -505; -310	NA	NA	FALSE	FALSE
Thecc.01G070000	NA	NA	NA	NA	NA	NA	NA	FALSE	FALSE
Thecc.01G070100	NA	NA	NA	NA	NA	NA	NA	FALSE	FALSE
Thecc.01G070200	NA	NA	NA	NA	-791; -596; -131	NA	NA	FALSE	FALSE
Thecc.01G070300	NA	-681	-805; -776; -746; -730; -707; -626; -573; -566; -539	-792; -500	-824; -720; -473; -455	-699; -533	-796	FALSE	FALSE
Thecc.01G070400	NA	NA	-391; -364; -260; -223; -184; -160; -125	-426; -134	-419; -409; -403; -250	-178	NA	FALSE	FALSE
Thecc.01G070500	NA	NA	NA	-782	-877; -458	NA	-641	FALSE	FALSE
Thecc.01G070600	NA	NA	NA	-840	-935; -513	NA	-696	FALSE	FALSE
Thecc.01G070700	NA	NA	-450	NA	-151; -141	NA	NA	FALSE	FALSE
Thecc.01G070900	NA	NA	NA	NA	-993; -987; -793; -684	-683	NA	FALSE	FALSE
Thecc.01G071000	NA	NA	NA	48	-551	NA	58	TRUE	FALSE
Thecc.01G071100	NA	NA	-898	NA	-729; -661; -423; -139; -133	-422	NA	FALSE	FALSE
Thecc.01G071200	NA	NA	NA	90	NA	NA	NA	TRUE	FALSE
Thecc.01G071300	NA	NA	NA	NA	NA	NA	-507	FALSE	FALSE
Thecc.01G071400	NA	NA	NA	NA	NA	NA	NA	FALSE	FALSE
Thecc.01G071500	NA	NA	NA	-110	NA	NA	NA	FALSE	FALSE
Thecc.01G071700	NA	NA	NA	NA	NA	NA	45	TRUE	TRUE
Thecc.01G071800	NA	NA	NA	-365	-113	NA	-369	FALSE	FALSE
Thecc.01G071900	NA	-971; -391	NA	-807	22	NA	-809; -331	TRUE	TRUE
Thecc.01G072000	NA	-793; -672	NA	-900	-787; -435	NA	-958; -902	FALSE	FALSE
Thecc.01G072100	NA	NA	NA	-177	-627; -588	NA	-621; -181	FALSE	FALSE
Thecc.01G072200	NA	NA	NA	NA	NA	NA	NA	FALSE	FALSE
Thecc.01G072300	NA	NA	-929	NA	-743	NA	NA	FALSE	FALSE
Thecc.01G072400	NA	NA	NA	NA	-357; -291; -273; -252	-290	NA	FALSE	FALSE
Thecc.01G072500	NA	NA	NA	NA	67	NA	NA	TRUE	FALSE
Thecc.01G072600	NA	-604	NA	NA	NA	NA	NA	FALSE	FALSE
Thecc.01G072700	NA	NA	NA	NA	-136; -130	NA	NA	FALSE	FALSE
Thecc.01G072800	NA	NA	NA	NA	-977; -754; -709	NA	NA	FALSE	FALSE
Thecc.01G072900	NA	NA	-553; -111	NA	-166	NA	NA	FALSE	FALSE
Thecc.01G073000	NA	NA	-146	NA	32	NA	NA	TRUE	TRUE
Thecc.01G073100	NA	NA	-713; -698	NA	-635; -502; -384; -314; -268; -250; -243	-740; -707; -501	NA	FALSE	FALSE
Thecc.01G073200	NA	-941; -725	-656; -462; -440; -264	-943; -727; -639; -166	-989; -935; -918; -853; -500; -476; -430; -277; -270	-876; -471; -429; -240	-945	FALSE	FALSE
Thecc.01G073300	NA	-209	-224	-211	-848; -518; -488; -359; -115	-487	NA	FALSE	FALSE
Thecc.01G073400	NA	NA	12	-691	-616; -236	-615	-693	TRUE	FALSE
Thecc.01G073500	NA	NA	NA	-150	-577	NA	NA	FALSE	FALSE
Thecc.01G073600	NA	-710; -686	-834	-712	-799; -359	NA	-794	FALSE	FALSE
Thecc.01G073700	NA	-133	NA	NA	NA	NA	NA	FALSE	FALSE
Thecc.01G073800	NA	NA	NA	NA	NA	NA	NA	FALSE	FALSE
Thecc.01G073900	NA	NA	NA	NA	NA	NA	NA	FALSE	FALSE
Thecc.01G074000	NA	NA	-774	NA	NA	NA	NA	FALSE	FALSE
Thecc.01G074100	NA	NA	-453	NA	-662; -198	-442; -434; -263	NA	FALSE	FALSE
Thecc.01G074200	NA	NA	NA	NA	-862; -400	-861; -819	NA	FALSE	FALSE
Thecc.01G074300	NA	NA	NA	NA	-352; -346	NA	NA	FALSE	FALSE
Thecc.01G074400	NA	-159	NA	NA	-953; -872	NA	NA	FALSE	FALSE
Thecc.01G074500	NA	NA	-563; -268	-537	-708; -647; -630; -612; -574; -517	-762	NA	FALSE	FALSE
Thecc.01G074600	NA	NA	-672	-332	-858; -775; -677; -652; -281	-739	NA	FALSE	FALSE
Thecc.01G074700	NA	NA	75	NA	98; 60	-356	NA	TRUE	FALSE
Thecc.01G074800	NA	NA	NA	NA	NA	NA	NA	FALSE	FALSE
Thecc.01G075000	NA	NA	NA	NA	-812; -524; -425	-665; -657	NA	FALSE	FALSE
Thecc.01G075100	NA	NA	NA	-289	-301; -144	-300	-291	FALSE	FALSE
Thecc.01G075200	NA	NA	NA	-202	-376	NA	NA	FALSE	FALSE
Thecc.01G075300	NA	-172	-116	NA	NA	-364	NA	FALSE	FALSE
Thecc.01G075400	NA	NA	-550; -294	NA	53	-255	NA	TRUE	FALSE
Thecc.01G075500	NA	NA	NA	NA	-939; -377	-376	NA	FALSE	FALSE
Thecc.01G075600	NA	-380	NA	-632	-263	NA	-636	FALSE	FALSE
Thecc.01G075800	NA	NA	-728; -154	-591; -197	-992; -889; -697; -629; -505; -319	NA	NA	FALSE	FALSE
Thecc.01G075900	NA	NA	-919; -617; -128	NA	-977; -736; -525	-968; -735; -611	NA	FALSE	FALSE
Thecc.01G076000	NA	NA	NA	NA	-957; -923; -866; -860; -640; -585	-922; -639; -584	NA	FALSE	FALSE
Thecc.01G076100	NA	NA	-657; -624	NA	-645; -336; -273; -264; -245; -170	NA	NA	FALSE	FALSE
Thecc.01G076200	NA	NA	NA	NA	NA	-830	NA	FALSE	FALSE
Thecc.01G076300	NA	-705	NA	NA	-992; -731; -151	NA	NA	FALSE	FALSE
Thecc.01G076400	NA	NA	NA	NA	NA	NA	NA	FALSE	FALSE
Thecc.01G076500	NA	NA	38	NA	92	NA	NA	TRUE	TRUE
Thecc.01G076600	NA	-812; -598	NA	NA	27	NA	-154	TRUE	TRUE
Thecc.01G076700	NA	NA	NA	-985	NA	44	NA	TRUE	TRUE
Thecc.01G076800	NA	NA	NA	NA	NA	NA	NA	FALSE	FALSE
Thecc.01G076900	NA	NA	NA	NA	NA	NA	NA	FALSE	FALSE
Thecc.01G077000	NA	-612	-547	-614	-340; -138	-297	-616	FALSE	FALSE
Thecc.01G077100	NA	-365	-982; -864; -747; -553	-995; -336; -115	-870; -613; -584; -571; -476; -430; -418; -276	-786; -741; -709	-595; -378; -338	FALSE	FALSE
Thecc.01G077200	NA	NA	-970; -439; -322	NA	-953; -944; -912; -518; -502; -123	-952; -517	NA	FALSE	FALSE
Thecc.01G077300	NA	NA	NA	NA	NA	NA	NA	FALSE	FALSE
Thecc.01G077400	NA	NA	NA	NA	NA	NA	NA	FALSE	FALSE
Thecc.01G077500	NA	NA	NA	-845	NA	NA	NA	FALSE	FALSE
Thecc.01G077600	NA	-133	NA	NA	30	NA	-489	TRUE	TRUE
Thecc.01G077700	NA	NA	NA	NA	NA	NA	NA	FALSE	FALSE
Thecc.01G077800	NA	50	-972	52	92	-560	-584; -183	TRUE	FALSE
Thecc.01G077900	NA	NA	NA	-584	NA	NA	-586	FALSE	FALSE
Thecc.01G078000	NA	NA	NA	-392	-999; -818; -172	NA	NA	FALSE	FALSE
Thecc.01G078100	NA	-988; -784; -601	-947; -529; -489	-755; -726; -668	-920; -883; -712; -658; -118	NA	-730; -670	FALSE	FALSE
Thecc.01G078300	NA	NA	-559	NA	-767; -640	-373; -129	NA	FALSE	FALSE
Thecc.01G078400	NA	NA	NA	NA	-348	NA	NA	FALSE	FALSE
Thecc.01G078500	NA	-741	81	-335	86	-872; -460; -353; -215	NA	TRUE	FALSE
Thecc.01G078700	NA	NA	NA	NA	NA	NA	NA	FALSE	FALSE
Thecc.01G078800	NA	NA	NA	NA	-671	NA	NA	FALSE	FALSE
Thecc.01G078900	NA	NA	-620	94	-881; -672; -641; -597; -574; -565; -517; -501; -297	-640; -596	NA	TRUE	FALSE
Thecc.01G079000	NA	NA	NA	NA	-942; -858	NA	NA	FALSE	FALSE
Thecc.01G079200	NA	NA	NA	NA	-709; -603	NA	NA	FALSE	FALSE
Thecc.01G079300	NA	-259	-173	-847; -221	-413	NA	NA	FALSE	FALSE
Thecc.01G079400	NA	-461	NA	NA	-644; -625	NA	NA	FALSE	FALSE
Thecc.01G079500	NA	-117	-486; -463; -345; -275; -208	30	-554; -539; -530; -454; -362; -324; -165; -108	-164; -107	95	TRUE	TRUE
Thecc.01G079600	NA	-314	-586; -552; -428; -415; -383; -325	-665; -515; -473; -316	-612; -576; -446; -251; -190	-575; -464; -250	-497; -421; -318	FALSE	FALSE
Thecc.01G079700	NA	-916; -724	NA	8	-992	NA	NA	TRUE	FALSE
Thecc.01G079800	NA	NA	NA	NA	NA	-281	NA	FALSE	FALSE
Thecc.01G079900	NA	NA	NA	NA	-410	NA	NA	FALSE	FALSE
Thecc.01G080000	NA	NA	NA	NA	-338	NA	NA	FALSE	FALSE
Thecc.01G080100	NA	-480	NA	-725; -451; -113	-994; -974; -799; -715; -513; -164	-993; -326; -319	-510	FALSE	FALSE
Thecc.01G080200	NA	-239	NA	-576	NA	NA	NA	FALSE	FALSE
Thecc.01G080300	NA	NA	NA	NA	NA	NA	NA	FALSE	FALSE
Thecc.01G080400	NA	NA	NA	NA	NA	NA	NA	FALSE	FALSE
Thecc.01G080500	NA	NA	-380	NA	-231; -197	NA	NA	FALSE	FALSE
Thecc.01G080600	NA	-318	-261	NA	-677; -242	NA	NA	FALSE	FALSE
Thecc.01G080700	NA	-721	-910	NA	-931; -595; -382	NA	NA	FALSE	FALSE
Thecc.01G080800	NA	NA	-533	-386	-367; -307	-408	NA	FALSE	FALSE
Thecc.01G081000	NA	NA	NA	-749	-575	NA	NA	FALSE	FALSE
Thecc.01G081200	NA	NA	NA	NA	-757	NA	NA	FALSE	FALSE
Thecc.01G081300	NA	-262	95	NA	NA	NA	NA	TRUE	FALSE
Thecc.01G081400	NA	NA	-936; -928	-671	-857	NA	NA	FALSE	FALSE
Thecc.01G081500	NA	NA	NA	NA	NA	NA	NA	FALSE	FALSE
Thecc.01G081600	NA	NA	NA	NA	NA	NA	NA	FALSE	FALSE
Thecc.01G081700	NA	-757	NA	-888; -402	-697; -555; -493; -461; -255; -220	-554; -516; -254; -219	-504	FALSE	FALSE
Thecc.01G081800	NA	-485; -344	-333	-367	-385; -307	-306	NA	FALSE	FALSE
Thecc.01G081900	NA	NA	NA	NA	94	NA	NA	TRUE	FALSE
Thecc.01G082000	NA	NA	NA	NA	NA	32	NA	TRUE	TRUE
Thecc.01G082100	NA	NA	NA	NA	NA	NA	NA	FALSE	FALSE
Thecc.01G082200	NA	NA	NA	NA	-955; -738	NA	NA	FALSE	FALSE
Thecc.01G082300	NA	NA	NA	NA	-502; -228; -133	35	NA	TRUE	TRUE
Thecc.01G082400	NA	NA	NA	NA	-350	NA	NA	FALSE	FALSE
Thecc.01G082500	NA	NA	NA	NA	NA	NA	NA	FALSE	FALSE
Thecc.01G082600	NA	31	NA	NA	NA	NA	NA	TRUE	TRUE
Thecc.01G082700	NA	NA	NA	NA	NA	NA	NA	FALSE	FALSE
Thecc.01G082900	NA	-496; -425	-303	-498	-471	NA	NA	FALSE	FALSE
Thecc.01G083100	NA	NA	NA	NA	NA	NA	NA	FALSE	FALSE
Thecc.01G083200	NA	-308	NA	NA	-247	NA	-327	FALSE	FALSE
Thecc.01G083300	NA	62	NA	64	81	-868	78; 54	TRUE	FALSE
Thecc.01G083400	NA	-644; -255	-629; -290	NA	-705; -276	-275	NA	FALSE	FALSE
Thecc.01G083500	NA	NA	66	NA	-216	NA	NA	TRUE	FALSE
Thecc.01G083600	NA	NA	-522	NA	-493	NA	NA	FALSE	FALSE
Thecc.01G083700	NA	NA	NA	NA	-383	NA	NA	FALSE	FALSE
Thecc.01G083800	NA	-241	NA	-213	-707; -387; -304; -287; -280; -234	-335; -233	-217	FALSE	FALSE
Thecc.01G083900	NA	NA	-443	NA	30	NA	NA	TRUE	TRUE
Thecc.01G084000	NA	NA	-490	NA	-404	NA	NA	FALSE	FALSE
Thecc.01G084200	NA	-218	NA	NA	64	NA	NA	TRUE	FALSE
Thecc.01G084300	NA	NA	NA	NA	NA	NA	NA	FALSE	FALSE
Thecc.01G084400	NA	NA	NA	NA	28	NA	NA	TRUE	TRUE
Thecc.01G084500	NA	NA	NA	NA	10	NA	NA	TRUE	FALSE
Thecc.01G084600	NA	NA	NA	NA	-583; -119	NA	-515	FALSE	FALSE
Thecc.01G084700	NA	NA	NA	NA	NA	NA	NA	FALSE	FALSE
Thecc.01G084800	NA	NA	NA	NA	-420	NA	NA	FALSE	FALSE
Thecc.01G084900	NA	NA	NA	NA	NA	NA	NA	FALSE	FALSE
Thecc.01G085000	NA	NA	NA	NA	-452	NA	NA	FALSE	FALSE
Thecc.01G085100	NA	-901	-242	NA	-912	NA	54	TRUE	FALSE
Thecc.01G085200	NA	-558	NA	-944	-605; -223; -156; -144; -114	-780; -222	NA	FALSE	FALSE
Thecc.01G085300	NA	-826; -283	-427	-639	-841; -782; -552; -480; -418; -387; -373; -196	-479	NA	FALSE	FALSE
Thecc.01G085400	NA	NA	NA	NA	NA	NA	NA	FALSE	FALSE
Thecc.01G085600	NA	NA	NA	-961	-385	NA	NA	FALSE	FALSE
Thecc.01G085700	NA	-457; -164	-751	-815	-655; -592; -561	-654	NA	FALSE	FALSE
Thecc.01G085800	NA	NA	NA	NA	NA	NA	NA	FALSE	FALSE
Thecc.01G085900	NA	NA	-805; -795	NA	-693	-941; -842	NA	FALSE	FALSE
Thecc.01G086000	NA	NA	-742	-397	-548; -480; -470; -314	NA	NA	FALSE	FALSE
Thecc.01G086100	NA	NA	-183	-135	NA	NA	-137	FALSE	FALSE
Thecc.01G086200	NA	NA	-677	NA	-668; -576; -123	NA	NA	FALSE	FALSE
Thecc.01G086300	NA	-949; -927; -864	NA	-951	-620	NA	NA	FALSE	FALSE
Thecc.01G086400	NA	NA	-946	39	-367; -318; -312	-311	NA	TRUE	TRUE
Thecc.01G086500	NA	-197	NA	NA	-920; -587	-919; -586; -208	-644	FALSE	FALSE
Thecc.01G086600	NA	NA	NA	38	-221; -155; -143; -114	NA	NA	TRUE	TRUE
Thecc.01G086700	NA	NA	-218	NA	-463; -388; -359	NA	NA	FALSE	FALSE
Thecc.01G086800	NA	-140	NA	-798; -142	-433	NA	NA	FALSE	FALSE
Thecc.01G086900	NA	NA	NA	NA	NA	NA	NA	FALSE	FALSE
Thecc.01G087000	NA	33	-392	-710; -370	77	NA	NA	TRUE	TRUE
Thecc.01G087100	NA	-861	-481	-633	-269	NA	NA	FALSE	FALSE
Thecc.01G087200	NA	NA	NA	NA	NA	NA	NA	FALSE	FALSE
Thecc.01G087300	NA	NA	-401	NA	-646; -571; -542	NA	32	TRUE	TRUE
Thecc.01G087400	NA	-460; -125	-484	-802; -462	-869; -706; -469; -425; -169	NA	NA	FALSE	FALSE
Thecc.01G087600	NA	NA	NA	NA	-270	NA	NA	FALSE	FALSE
Thecc.01G087700	NA	NA	NA	NA	-673; -638; -414; -383	-382	NA	FALSE	FALSE
Thecc.01G087800	NA	-400	-300	NA	-969; -757; -546	-545	NA	FALSE	FALSE
Thecc.01G087900	NA	-826	-467; -420	NA	-560	-549; -112	NA	FALSE	FALSE
Thecc.01G088000	NA	NA	-494; -275	NA	10	-438	NA	TRUE	FALSE
Thecc.01G088100	NA	8	NA	NA	NA	NA	NA	TRUE	FALSE
Thecc.01G088200	NA	NA	-435	NA	-797	NA	NA	FALSE	FALSE
Thecc.01G088300	NA	29	NA	NA	-965; -954; -946; -809; -777; -560	-945; -803	NA	TRUE	TRUE
Thecc.01G088400	NA	-501	-109	-438	-552; -378; -348	-993; -347	-948	FALSE	FALSE
Thecc.01G088500	NA	-831; -741	-580	NA	-963; -791; -256	-255	-631	FALSE	FALSE
Thecc.01G088600	NA	NA	NA	NA	-856	NA	NA	FALSE	FALSE
Thecc.01G088700	NA	NA	NA	NA	-534	NA	NA	FALSE	FALSE
Thecc.01G088800	NA	26	NA	28	NA	NA	30	TRUE	TRUE
Thecc.01G088900	NA	-450	NA	-452	-266; -258	-257	-454	FALSE	FALSE
Thecc.01G089000	NA	-901	-257; -160	-946	83	NA	NA	TRUE	FALSE
Thecc.01G089100	NA	-679	-342	NA	-960; -367	-366	NA	FALSE	FALSE
Thecc.01G089200	NA	32	NA	NA	-927; -899; -847; -716; -705; -690	-704	NA	TRUE	TRUE
Thecc.01G089300	NA	NA	NA	NA	NA	NA	NA	FALSE	FALSE
Thecc.01G089400	NA	-343	-376	-333	-789; -314; -239	-589	NA	FALSE	FALSE
Thecc.01G089600	NA	NA	-746	NA	-670; -610; -375	-669	NA	FALSE	FALSE
Thecc.01G089700	NA	NA	NA	-444	-702; -636; -610; -391; -377; -328	-701; -456; -327	NA	FALSE	FALSE
Thecc.01G089800	NA	NA	NA	NA	-513; -100	NA	-670	FALSE	FALSE
Thecc.01G089900	NA	-648	NA	NA	-955; -841; -835; -588; -558; -226; -198	-954; -587	NA	FALSE	FALSE
Thecc.01G090000	NA	-724	NA	-661	34	NA	NA	TRUE	TRUE
Thecc.01G090100	NA	NA	NA	NA	-349	-348	NA	FALSE	FALSE
Thecc.01G090200	NA	NA	NA	NA	19	-831	NA	TRUE	TRUE
Thecc.01G090300	NA	33	NA	-629	-732; -578; -457; -315	NA	NA	TRUE	TRUE
Thecc.01G090400	NA	NA	NA	NA	NA	NA	NA	FALSE	FALSE
Thecc.01G090500	NA	NA	NA	NA	NA	NA	NA	FALSE	FALSE
Thecc.01G090600	NA	NA	NA	NA	NA	NA	NA	FALSE	FALSE
Thecc.01G090700	NA	NA	NA	NA	NA	NA	NA	FALSE	FALSE
Thecc.01G090800	NA	NA	NA	NA	-397; -317	-312	NA	FALSE	FALSE
Thecc.01G090900	NA	NA	NA	NA	NA	NA	NA	FALSE	FALSE
Thecc.01G091000	NA	NA	NA	NA	-821; -547; -116	NA	NA	FALSE	FALSE
Thecc.01G091200	NA	-937; -847	NA	-849	-990; -920; -475; -468	-155	NA	FALSE	FALSE
Thecc.01G091300	NA	49	NA	-709; -277	-869; -805; -640; -371	-832; -398	NA	TRUE	FALSE
Thecc.01G091400	NA	NA	NA	-904; -668	-935; -896; -692; -189	-340; -204	-670; -287	FALSE	FALSE
Thecc.01G091500	NA	NA	NA	NA	NA	NA	NA	FALSE	FALSE
Thecc.01G091600	NA	NA	NA	NA	NA	NA	NA	FALSE	FALSE
Thecc.01G091700	NA	NA	NA	NA	-798; -631	NA	NA	FALSE	FALSE
Thecc.01G091800	NA	NA	NA	NA	NA	NA	NA	FALSE	FALSE
Thecc.01G091900	NA	-225	NA	NA	-829; -369; -320; -201; -157	NA	NA	FALSE	FALSE
Thecc.01G092000	NA	NA	-126	NA	-685; -592; -324; -184; -155; -101	94	NA	TRUE	FALSE
Thecc.01G092100	NA	NA	NA	-799	-563	NA	NA	FALSE	FALSE
Thecc.01G092200	NA	-851	-938; -923; -916; -890	NA	-822; -816; -807; -746; -713; -703; -665; -654; -309; -226; -175	-955	NA	FALSE	FALSE
Thecc.01G092300	NA	-503; -297	-611; -486	-505; -299	-906; -616; -591; -425; -355; -226; -151	-528	-477; -301	FALSE	FALSE
Thecc.01G092500	NA	NA	-823; -341	NA	69	NA	-716	TRUE	FALSE
Thecc.01G092600	NA	NA	NA	NA	-524; -169	NA	NA	FALSE	FALSE
Thecc.01G092700	NA	NA	NA	NA	-531; -254	NA	NA	FALSE	FALSE
Thecc.01G092800	NA	NA	-605	NA	NA	NA	NA	FALSE	FALSE
Thecc.01G093000	NA	NA	NA	NA	17	-610	NA	TRUE	FALSE
Thecc.01G093100	NA	NA	-344	NA	-791; -722; -612	NA	NA	FALSE	FALSE
Thecc.01G093200	NA	NA	NA	NA	NA	NA	NA	FALSE	FALSE
Thecc.01G093300	NA	-749; -300	-944; -895; -786; -663; -615; -509; -458; -265; -234	-414	-970; -955; -927; -885; -817; -807; -797; -754; -743; -736; -712; -685; -624; -605; -563; -536; -526; -375; -351; -305	-926; -848; -623	NA	FALSE	FALSE
Thecc.01G093400	NA	NA	-889	NA	33	-883	NA	TRUE	TRUE
Thecc.01G093500	NA	31	NA	33	NA	NA	-587	TRUE	TRUE
Thecc.01G093700	NA	NA	39	NA	-809	NA	NA	TRUE	TRUE
Thecc.01G093800	NA	NA	NA	NA	-293	-917	NA	FALSE	FALSE
Thecc.01G093900	NA	NA	-602	NA	-830; -778; -519	-829	NA	FALSE	FALSE
Thecc.01G094000	NA	NA	-674	NA	NA	NA	NA	FALSE	FALSE
Thecc.01G094100	NA	NA	NA	NA	-953; -765; -261	NA	NA	FALSE	FALSE
Thecc.01G094200	NA	NA	NA	-327	-485	NA	NA	FALSE	FALSE
Thecc.01G094300	NA	-926	-894; -859; -610; -463	-636	-876; -767; -524; -478	-875; -477	-853; -604; -521	FALSE	FALSE
Thecc.01G094400	NA	-878; -801; -718; -469	-402	33	-652; -531; -371; -265	-989	35	TRUE	TRUE
Thecc.01G094500	NA	NA	-516	-866	-848; -842	-841	-868	FALSE	FALSE
Thecc.01G094600	NA	NA	-526	-367	-779; -405	NA	NA	FALSE	FALSE
Thecc.01G094700	NA	NA	-701; -499	-186	59; 46	NA	-279	TRUE	FALSE
Thecc.01G094800	NA	-277	-222	-985	NA	NA	NA	FALSE	FALSE
Thecc.01G094900	NA	NA	-878	NA	-872	NA	-844	FALSE	FALSE
Thecc.01G095000	NA	NA	NA	NA	NA	NA	NA	FALSE	FALSE
Thecc.01G095100	NA	NA	-168	-565	-148	NA	NA	FALSE	FALSE
Thecc.01G095200	NA	NA	NA	NA	-305; -243	NA	-251	FALSE	FALSE
Thecc.01G095300	NA	-830	-695	-925; -650; -643	-717; -706; -689; -674	-705; -688; -155	NA	FALSE	FALSE
Thecc.01G095500	NA	-560	NA	-529	35	34	NA	TRUE	TRUE
Thecc.01G095600	NA	NA	NA	NA	NA	-973	NA	FALSE	FALSE
Thecc.01G095700	NA	-530	38	NA	-727; -639; -378; -320	-666	-992	TRUE	TRUE
Thecc.01G095800	NA	NA	NA	-181	-675; -229	NA	-624; -183	FALSE	FALSE
Thecc.01G095900	NA	NA	NA	NA	91	-997; -945; -857	-657	TRUE	FALSE
Thecc.01G096000	NA	38	NA	-480	-588; -520; -349; -338	NA	NA	TRUE	TRUE
Thecc.01G096100	NA	NA	NA	NA	NA	NA	NA	FALSE	FALSE
Thecc.01G096200	NA	NA	NA	NA	NA	NA	NA	FALSE	FALSE
Thecc.01G096300	NA	NA	NA	NA	24	NA	NA	TRUE	TRUE
Thecc.01G096400	NA	NA	NA	-956; -436	-983; -860; -842; -661	NA	-474	FALSE	FALSE
Thecc.01G096600	NA	NA	NA	NA	-278	-215; -149	NA	FALSE	FALSE
Thecc.01G096700	NA	NA	NA	NA	-302; -291	-290	NA	FALSE	FALSE
Thecc.01G096800	NA	-172	NA	NA	96; 79	NA	NA	TRUE	FALSE
Thecc.01G096900	NA	NA	NA	NA	NA	NA	NA	FALSE	FALSE
Thecc.01G097000	NA	NA	NA	NA	NA	NA	NA	FALSE	FALSE
Thecc.01G097100	NA	-936; -715	NA	-938	-419	-920	NA	FALSE	FALSE
Thecc.01G097200	NA	-514; -158	NA	-516; -401	-486	-485	-518	FALSE	FALSE
Thecc.01G097400	NA	-726; -372	NA	98	-698	-697; -491; -201	-730	TRUE	FALSE
Thecc.01G097500	NA	NA	NA	-530	-357	NA	NA	FALSE	FALSE
Thecc.01G097600	NA	32	-522; -437; -333; -317; -279	-873; -809; -600; -516; -456; -409; -271	NA	NA	NA	TRUE	TRUE
Thecc.01G097700	NA	NA	-715; -176	NA	-953; -723; -544; -404; -391; -348; -240	-891; -299	NA	FALSE	FALSE
Thecc.01G097800	NA	-873	-734	-918; -875; -342	-781; -713; -551; -493; -308; -267; -153	-804	-920	FALSE	FALSE
Thecc.01G097900	NA	NA	NA	-554; -467; -117	-653; -628; -532; -336	NA	-469	FALSE	FALSE
Thecc.01G098000	NA	NA	NA	NA	-807; -574; -366; -256	-573	NA	FALSE	FALSE
Thecc.01G098100	NA	NA	NA	NA	NA	NA	NA	FALSE	FALSE
Thecc.01G098200	NA	-894	NA	-553	-828; -776; -737; -651	-775; -641	NA	FALSE	FALSE
Thecc.01G098300	NA	NA	NA	NA	NA	NA	NA	FALSE	FALSE
Thecc.01G098400	NA	-406; -350	NA	NA	-891; -364; -337; -133	-890	NA	FALSE	FALSE
Thecc.01G098500	NA	-930; -659	NA	-932; -922; -914; -550	-723; -681; -593; -512	NA	64	TRUE	FALSE
Thecc.01G098600	NA	NA	-128	NA	-903; -724; -327	NA	NA	FALSE	FALSE
Thecc.01G098700	35	34	NA	-985	NA	-192	NA	TRUE	TRUE
Thecc.01G098800	NA	-973; -605; -542	-342	NA	-997; -707; -450; -432; -331; -303	-613	NA	FALSE	FALSE
Thecc.01G098900	NA	NA	NA	NA	NA	NA	NA	FALSE	FALSE
Thecc.01G099000	NA	NA	NA	NA	NA	NA	NA	FALSE	FALSE
Thecc.01G099100	NA	NA	NA	NA	-175	NA	NA	FALSE	FALSE
Thecc.01G099200	NA	-958	NA	-139	-927; -480	-986	NA	FALSE	FALSE
Thecc.01G099300	NA	-433	NA	-454	-917; -885; -856; -482	-356	NA	FALSE	FALSE
Thecc.01G099400	NA	-259	-920; -670	NA	-975; -965; -930; -549	NA	NA	FALSE	FALSE
Thecc.01G099500	NA	-385	NA	NA	NA	NA	NA	FALSE	FALSE
Thecc.01G099600	NA	-608	NA	NA	-538; -489; -418	NA	-669; -547	FALSE	FALSE
Thecc.01G099700	NA	NA	NA	NA	-940; -549; -274	NA	NA	FALSE	FALSE
Thecc.01G099800	NA	36	NA	-201	NA	NA	NA	TRUE	TRUE
Thecc.01G099900	NA	33	-978; -777; -525	NA	66	NA	NA	TRUE	TRUE
Thecc.01G100000	NA	-268	NA	NA	-382; -309; -252	-336; -251	NA	FALSE	FALSE
Thecc.01G100100	NA	NA	NA	NA	NA	NA	NA	FALSE	FALSE
Thecc.01G100200	NA	NA	NA	NA	NA	NA	NA	FALSE	FALSE
Thecc.01G100300	NA	33	-784	NA	-793; -778; -247	NA	NA	TRUE	TRUE
Thecc.01G100400	NA	NA	NA	NA	NA	NA	NA	FALSE	FALSE
Thecc.01G100500	NA	NA	NA	NA	17	NA	NA	TRUE	FALSE
Thecc.01G100600	NA	NA	-106	NA	93	NA	NA	TRUE	FALSE
Thecc.01G100700	NA	NA	NA	NA	-651	66	NA	TRUE	FALSE
Thecc.01G100800	NA	NA	NA	NA	NA	NA	NA	FALSE	FALSE
Thecc.01G100900	NA	-616	52	-289	88	-967	NA	TRUE	FALSE
Thecc.01G101000	NA	NA	NA	NA	74; 55; 49; 42; 33; 20	-523	NA	TRUE	TRUE
Thecc.01G101100	NA	-497	NA	-499	-788; -603; -124	NA	NA	FALSE	FALSE
Thecc.01G101200	NA	NA	NA	NA	NA	NA	NA	FALSE	FALSE
Thecc.01G101300	NA	NA	NA	NA	NA	NA	NA	FALSE	FALSE
Thecc.01G101400	NA	NA	NA	NA	-282; -224	NA	NA	FALSE	FALSE
Thecc.01G101500	NA	-343; -304	-298	NA	-739	NA	NA	FALSE	FALSE
Thecc.01G101600	NA	-691	NA	-693; -570	-589; -531; -454	NA	NA	FALSE	FALSE
Thecc.01G101700	NA	-526; -445	-458	NA	-431	NA	-641	FALSE	FALSE
Thecc.01G101800	NA	NA	NA	NA	NA	NA	NA	FALSE	FALSE
Thecc.01G101900	NA	NA	NA	-135	NA	NA	NA	FALSE	FALSE
Thecc.01G102000	NA	NA	NA	NA	8	NA	NA	TRUE	FALSE
Thecc.01G102100	NA	-353	-431; -160	-871	42	-549; -541	NA	TRUE	TRUE
Thecc.01G102200	NA	-562	NA	NA	-463; -362	NA	NA	FALSE	FALSE
Thecc.01G102300	NA	-922; -888; -686	NA	NA	-806; -243	-964; -903; -242	NA	FALSE	FALSE
Thecc.01G102400	NA	NA	NA	-172	-721	NA	37	TRUE	TRUE
Thecc.01G102500	NA	NA	NA	-758	-956; -747; -523; -429; -203; -150; -100	-955	-760	FALSE	FALSE
Thecc.01G102600	NA	NA	NA	-523	-428; -408; -371	-996; -407	NA	FALSE	FALSE
Thecc.01G102700	NA	NA	NA	20	-590; -511; -197	NA	NA	TRUE	TRUE
Thecc.01G102800	NA	NA	NA	NA	-357; -346	NA	-341	FALSE	FALSE
Thecc.01G102900	NA	-255	-329	NA	-380	NA	-548	FALSE	FALSE
Thecc.01G103000	NA	NA	NA	NA	NA	NA	NA	FALSE	FALSE
Thecc.01G103100	NA	NA	NA	NA	NA	NA	NA	FALSE	FALSE
Thecc.01G103200	NA	-936	NA	-938	-444	NA	NA	FALSE	FALSE
Thecc.01G103300	NA	NA	NA	-548	-303	88; 72	NA	TRUE	FALSE
Thecc.01G103400	NA	NA	NA	NA	-466	-437	NA	FALSE	FALSE
Thecc.01G103500	NA	-357	NA	NA	-789; -766; -727; -307	60	NA	TRUE	FALSE
Thecc.01G103600	NA	NA	NA	NA	-740; -659	NA	-536	FALSE	FALSE
Thecc.01G103700	NA	-103	-764	NA	-883; -856	NA	NA	FALSE	FALSE
Thecc.01G103800	NA	NA	NA	NA	-225	-260	NA	FALSE	FALSE
Thecc.01G103900	NA	-957	NA	-629	-760; -613	NA	-631	FALSE	FALSE
Thecc.01G104000	NA	NA	NA	NA	-519	NA	-817	FALSE	FALSE
Thecc.01G104100	NA	-793	NA	NA	-870; -839	NA	NA	FALSE	FALSE
Thecc.01G104200	NA	NA	NA	34	-753	NA	NA	TRUE	TRUE
Thecc.01G104300	NA	NA	NA	NA	-635	-689	NA	FALSE	FALSE
Thecc.01G104400	NA	-639	NA	NA	-330	NA	-171	FALSE	FALSE
Thecc.01G104500	NA	-542	NA	NA	-869; -859; -592	-591	NA	FALSE	FALSE
Thecc.01G104600	NA	-766; -588	-603	-590	-887	NA	NA	FALSE	FALSE
Thecc.01G104700	NA	-452	NA	-274	-676; -609; -573; -373	-549	-302; -254	FALSE	FALSE
Thecc.01G104800	NA	-806	NA	NA	-426; -238	NA	NA	FALSE	FALSE
Thecc.01G104900	NA	NA	-825	NA	-149	NA	NA	FALSE	FALSE
Thecc.01G105000	NA	NA	NA	NA	NA	NA	NA	FALSE	FALSE
Thecc.01G105100	NA	-997	NA	NA	-958	NA	NA	FALSE	FALSE
Thecc.01G105200	NA	-940	NA	-569; -311	-627; -620; -592; -404; -346	-579	NA	FALSE	FALSE
Thecc.01G105300	NA	-743; -705	-338; -255	-783; -745; -502; -408	-799; -712; -462	-798; -461	-911	FALSE	FALSE
Thecc.01G105400	NA	NA	NA	-159	-497; -468	-496; -467	-161	FALSE	FALSE
Thecc.01G105500	NA	-134; -115	-743	34	-930; -611; -573	-929	NA	TRUE	TRUE
Thecc.01G105600	NA	27	94	NA	-659; -223; -214; -186; -180; -108	-208; -107	NA	TRUE	TRUE
Thecc.01G105700	NA	NA	NA	-702	-834	NA	NA	FALSE	FALSE
Thecc.01G105800	NA	NA	NA	-158	-976; -820; -731; -541; -354; -297; -210	-975; -819	NA	FALSE	FALSE
Thecc.01G105900	NA	NA	NA	NA	-974	NA	NA	FALSE	FALSE
Thecc.01G106000	NA	NA	NA	NA	NA	NA	NA	FALSE	FALSE
Thecc.01G106100	NA	-970; -691; -599; -273	-260; -194; -165; -147	59	-889; -748; -717; -183	-214	-884	TRUE	FALSE
Thecc.01G106200	NA	NA	NA	NA	NA	-123	NA	FALSE	FALSE
Thecc.01G106300	NA	NA	NA	NA	NA	NA	NA	FALSE	FALSE
Thecc.01G106400	NA	NA	-610	-233	-245; -223; -213	-359; -244; -109	NA	FALSE	FALSE
Thecc.01G106500	NA	-196	NA	NA	-135	NA	NA	FALSE	FALSE
Thecc.01G106600	NA	NA	NA	NA	NA	13	NA	TRUE	FALSE
Thecc.01G106700	NA	NA	NA	NA	NA	NA	NA	FALSE	FALSE
Thecc.01G106800	NA	NA	NA	NA	NA	NA	NA	FALSE	FALSE
Thecc.01G106900	NA	NA	-382	-677	-251	NA	NA	FALSE	FALSE
Thecc.01G107000	NA	NA	NA	NA	NA	NA	NA	FALSE	FALSE
Thecc.01G107100	NA	-185	NA	-996; -761	74; 46	-967	NA	TRUE	FALSE
Thecc.01G107200	NA	NA	NA	NA	NA	NA	NA	FALSE	FALSE
Thecc.01G107300	NA	NA	NA	NA	NA	NA	NA	FALSE	FALSE
Thecc.01G107400	NA	NA	NA	NA	NA	NA	NA	FALSE	FALSE
Thecc.01G107500	NA	NA	NA	NA	NA	NA	NA	FALSE	FALSE
Thecc.01G107600	NA	-128	NA	NA	-570; -159	-649	NA	FALSE	FALSE
Thecc.01G107700	NA	-597	NA	99	-669; -499; -391; -284	-283	-451	TRUE	FALSE
Thecc.01G107800	NA	NA	-865; -782	-760; -680	-929; -482; -326; -173	-536; -167	NA	FALSE	FALSE
Thecc.01G107900	NA	NA	NA	-763	75	-565	-765	TRUE	FALSE
Thecc.01G108000	NA	-630	-720; -339	-686	-738; -710; -347; -284	-604	NA	FALSE	FALSE
Thecc.01G108100	NA	NA	NA	NA	NA	NA	NA	FALSE	FALSE
Thecc.01G108200	NA	NA	NA	NA	NA	-497	NA	FALSE	FALSE
Thecc.01G108300	NA	NA	NA	NA	-396	NA	NA	FALSE	FALSE
Thecc.01G108400	NA	NA	-781	-262	-863; -749; -658	NA	-872; -264	FALSE	FALSE
Thecc.01G108500	NA	-947	-631	75	-768; -664	NA	77	TRUE	FALSE
Thecc.01G108600	NA	NA	-350; -323	NA	-750; -670; -651; -603; -556; -415; -184	-749; -669	NA	FALSE	FALSE
Thecc.01G108700	NA	NA	NA	NA	NA	NA	NA	FALSE	FALSE
Thecc.01G108800	NA	NA	-729; -502	NA	-318; -262	35	NA	TRUE	TRUE
Thecc.01G108900	NA	NA	NA	NA	-377; -294	NA	NA	FALSE	FALSE
Thecc.01G109000	NA	-712; -350	-169	NA	-971; -934; -921; -639	NA	NA	FALSE	FALSE
Thecc.01G109100	NA	NA	NA	-827	-272	NA	NA	FALSE	FALSE
Thecc.01G109200	NA	-985	NA	NA	NA	NA	NA	FALSE	FALSE
Thecc.01G109300	NA	NA	-293	-962	69	-625	NA	TRUE	FALSE
Thecc.01G109400	NA	-367	NA	37	17	-317	NA	TRUE	TRUE
Thecc.01G109500	NA	89	NA	NA	-325; -183	-195	NA	TRUE	FALSE
Thecc.01G109600	NA	NA	NA	NA	-362	NA	NA	FALSE	FALSE
Thecc.01G109800	NA	NA	NA	-202	-928; -921; -645; -515; -469	-920; -885	NA	FALSE	FALSE
Thecc.01G109900	NA	NA	NA	NA	NA	NA	NA	FALSE	FALSE
Thecc.01G110000	NA	-544	NA	-211	-774; -735; -676; -660; -654; -643; -593; -497; -287; -232; -131	NA	NA	FALSE	FALSE
Thecc.01G110100	NA	NA	NA	NA	NA	NA	NA	FALSE	FALSE
Thecc.01G110200	NA	-228	75	-337	-934; -805; -688; -365; -295; -210	-273; -209	NA	TRUE	FALSE
Thecc.01G110300	NA	NA	41	-901; -779	-981; -816	NA	NA	TRUE	TRUE
Thecc.01G110400	NA	NA	-576	NA	-604; -596; -519; -406; -288	NA	-403	FALSE	FALSE
Thecc.01G110500	NA	NA	-386	NA	-541	-653; -540	NA	FALSE	FALSE
Thecc.01G110600	NA	NA	NA	-443	-558; -474; -256; -196	NA	-445	FALSE	FALSE
Thecc.01G110700	NA	NA	NA	NA	NA	11	NA	TRUE	FALSE
Thecc.01G110800	NA	NA	-657; -381	-244; -236	-799; -741; -646; -539; -408	-798; -740; -693; -403	NA	FALSE	FALSE
Thecc.01G110900	NA	-782; -750; -732	-819	-734	NA	NA	NA	FALSE	FALSE
Thecc.01G111000	NA	-735; -469	NA	-862	-838; -148	NA	-993	FALSE	FALSE
Thecc.01G111100	NA	NA	-460	-529	-996; -718; -447	NA	NA	FALSE	FALSE
Thecc.01G111200	NA	NA	NA	NA	-806; -396	-775	NA	FALSE	FALSE
Thecc.01G111300	NA	NA	NA	NA	NA	NA	NA	FALSE	FALSE
Thecc.01G111400	NA	-638; -381	NA	NA	-631; -620; -308; -297; -191	-630; -160	NA	FALSE	FALSE
Thecc.01G111500	NA	NA	NA	32	NA	NA	-560; -192	TRUE	TRUE
Thecc.01G111600	NA	NA	-298	NA	29	-915; -477; -333	NA	TRUE	TRUE
Thecc.01G111700	NA	NA	NA	NA	-800; -419	NA	NA	FALSE	FALSE
Thecc.01G111800	NA	NA	NA	NA	NA	NA	NA	FALSE	FALSE
Thecc.01G112000	NA	NA	NA	NA	-468; -212	-454; -295	NA	FALSE	FALSE
Thecc.01G112100	NA	-744	-671; -644; -630; -375	-544	-859; -755; -681; -364; -197	-680	-451	FALSE	FALSE
Thecc.01G112200	NA	-505	-766; -122	NA	-854; -828; -792; -555; -439	-554; -438	NA	FALSE	FALSE
Thecc.01G112300	NA	NA	NA	NA	64; 28	NA	NA	TRUE	TRUE
Thecc.01G112400	NA	-538; -462	NA	NA	-815; -800; -421	-579	-413	FALSE	FALSE
Thecc.01G112500	NA	-157	NA	NA	87	NA	NA	TRUE	FALSE
Thecc.01G112600	NA	-617	73	NA	60; 49; 43	NA	NA	TRUE	TRUE
Thecc.01G112700	NA	-906; -864; -753; -721; -701	-895; -853; -803; -742; -390; -352	NA	-650; -562; -493; -463; -360	-797	NA	FALSE	FALSE
Thecc.01G112800	NA	-805	-646	-977; -919; -702	-791; -722; -714; -690; -621; -327	NA	-890	FALSE	FALSE
Thecc.01G112900	NA	NA	NA	NA	NA	NA	NA	FALSE	FALSE
Thecc.01G113000	NA	NA	33	-118	-772; -739	-738	-855	TRUE	TRUE
Thecc.01G113100	NA	33	-506	NA	-549; -485; -334; -248	-333; -247; -177	NA	TRUE	TRUE
Thecc.01G113200	NA	NA	-163	NA	94	93	NA	TRUE	FALSE
Thecc.01G113300	NA	NA	NA	25	-697; -378	-377	NA	TRUE	TRUE
Thecc.01G113400	NA	NA	NA	NA	-773	-900	NA	FALSE	FALSE
Thecc.01G113500	NA	NA	-826; -620; -291	90	-331; -229	-509	-203	TRUE	FALSE
Thecc.01G113600	NA	NA	NA	30	NA	NA	NA	TRUE	TRUE
Thecc.01G113700	NA	29	-774; -557	NA	-908; -798; -688; -659; -278; -266	-797	-898	TRUE	TRUE
Thecc.01G113800	NA	-602	NA	NA	81	73	NA	TRUE	FALSE
Thecc.01G113900	NA	NA	-990; -411	NA	-479; -426; -158	-478; -421; -157; -134	NA	FALSE	FALSE
Thecc.01G114000	NA	NA	48	-182	-846; -785; -768; -323; -228	NA	NA	TRUE	FALSE
Thecc.01G114100	NA	NA	-525; -382; -294	-614	-998; -979	NA	NA	FALSE	FALSE
Thecc.01G114200	NA	NA	-196	NA	-189; -166; -155	-843	-214	FALSE	FALSE
Thecc.01G114300	NA	NA	NA	-850; -688; -660; -418	-525; -457	-336	-692; -664	FALSE	FALSE
Thecc.01G114400	NA	NA	NA	NA	-898; -618; -593	-897	NA	FALSE	FALSE
Thecc.01G114500	NA	NA	NA	52	NA	-220	NA	TRUE	FALSE
Thecc.01G114600	NA	-623; -479	-506; -499; -389; -326	NA	-511; -303; -191	-561	NA	FALSE	FALSE
Thecc.01G114700	NA	31	-508	33	56	NA	NA	TRUE	TRUE
Thecc.01G114800	NA	-824; -429; -261	NA	-431	-410	NA	-433	FALSE	FALSE
Thecc.01G114900	NA	NA	NA	NA	NA	NA	NA	FALSE	FALSE
Thecc.01G115000	NA	NA	NA	NA	-356	NA	NA	FALSE	FALSE
Thecc.01G115100	NA	NA	NA	NA	-201	-200	NA	FALSE	FALSE
Thecc.01G115200	NA	NA	NA	NA	NA	NA	NA	FALSE	FALSE
Thecc.01G115300	NA	-406	NA	NA	87	NA	NA	TRUE	FALSE
Thecc.01G115400	NA	NA	NA	-320	-117	NA	NA	FALSE	FALSE
Thecc.01G115500	NA	NA	NA	NA	92	NA	-289	TRUE	FALSE
Thecc.01G115600	NA	-277	-255	-570	73	-471	-574	TRUE	FALSE
Thecc.01G115700	NA	-385	-905; -377	-327	-877; -350	NA	-865; -329; -218	FALSE	FALSE
Thecc.01G115800	NA	NA	-799	-839; -436; -407	21	-966; -882	-411; -390; -350	TRUE	TRUE
Thecc.01G115900	NA	NA	59	NA	-964; -728; -624; -181; -148; -129	NA	NA	TRUE	FALSE
Thecc.01G116000	NA	NA	NA	NA	NA	NA	NA	FALSE	FALSE
Thecc.01G116100	NA	57	NA	NA	NA	NA	NA	TRUE	FALSE
Thecc.01G116200	NA	NA	NA	NA	-865; -359	-961	NA	FALSE	FALSE
Thecc.01G116300	NA	NA	-687	NA	-655; -528; -469; -439; -328	NA	NA	FALSE	FALSE
Thecc.01G116400	NA	NA	NA	NA	-591	NA	NA	FALSE	FALSE
Thecc.01G116500	NA	NA	NA	NA	-176	NA	NA	FALSE	FALSE
Thecc.01G116600	NA	NA	NA	NA	NA	NA	NA	FALSE	FALSE
Thecc.01G116700	NA	NA	NA	-115	-326	NA	NA	FALSE	FALSE
Thecc.01G116800	NA	NA	NA	-326	-214	NA	NA	FALSE	FALSE
Thecc.01G116900	NA	-510; -340	NA	-342	-629; -575	-431	NA	FALSE	FALSE
Thecc.01G117000	NA	NA	-196	-184	-985; -206	NA	-328	FALSE	FALSE
Thecc.01G117100	NA	NA	-584; -545	NA	-612; -604	NA	NA	FALSE	FALSE
Thecc.01G117200	NA	NA	-833; -528	-434	NA	-545; -537	NA	FALSE	FALSE
Thecc.01G117300	NA	NA	NA	-287	-377	-249	NA	FALSE	FALSE
Thecc.01G117400	NA	-344	NA	NA	6	NA	NA	TRUE	FALSE
Thecc.01G117500	NA	-399	NA	-401	40	NA	NA	TRUE	TRUE
Thecc.01G117600	NA	NA	NA	NA	-988; -847	-892; -838	-844	FALSE	FALSE
Thecc.01G117700	NA	NA	NA	32	-938; -752	NA	NA	TRUE	TRUE
Thecc.01G117800	NA	-744	-958; -943	-917	37; 17	-972	NA	TRUE	TRUE
Thecc.01G117900	NA	-534; -471	-487	NA	-804; -632; -163	NA	NA	FALSE	FALSE
Thecc.01G118000	NA	-643; -453; -250	-393	-645	-708; -700; -627; -399; -357	-699; -626	NA	FALSE	FALSE
Thecc.01G118100	NA	NA	-501	NA	27	NA	NA	TRUE	TRUE
Thecc.01G118200	NA	-351	NA	-722	-657; -585; -409; -248	-469; -247	-724	FALSE	FALSE
Thecc.01G118300	NA	NA	NA	51	NA	NA	55	TRUE	FALSE
Thecc.01G118400	NA	-681	NA	-935	15	NA	NA	TRUE	FALSE
Thecc.01G118500	NA	62	-475; -300	NA	-623	NA	NA	TRUE	FALSE
Thecc.01G118600	NA	31	NA	NA	-619	NA	NA	TRUE	TRUE
Thecc.01G118700	NA	NA	85	-770	72	NA	NA	TRUE	FALSE
Thecc.01G118800	NA	NA	-834	NA	-663	NA	NA	FALSE	FALSE
Thecc.01G119100	NA	-248	NA	NA	-618	NA	-529	FALSE	FALSE
Thecc.01G119200	NA	-446; -260	-956; -707	NA	20	-950; -730; -723	-962	TRUE	TRUE
Thecc.01G119300	NA	NA	-293; -208	NA	NA	50	NA	TRUE	FALSE
Thecc.01G119400	NA	NA	-766; -615; -555; -454	NA	-327; -236	NA	NA	FALSE	FALSE
Thecc.01G119500	NA	-675	NA	-930; -738	-943; -840; -772; -526; -467	-466; -268	-740	FALSE	FALSE
Thecc.01G119600	NA	NA	-580	NA	NA	NA	NA	FALSE	FALSE
Thecc.01G119700	NA	NA	NA	26	-999; -969; -787; -698; -687; -655	NA	-506	TRUE	TRUE
Thecc.01G119800	NA	-670	-718; -635	NA	-773	NA	NA	FALSE	FALSE
Thecc.01G119900	NA	NA	NA	NA	-687; -611; -464	-686	NA	FALSE	FALSE
Thecc.01G120000	NA	NA	NA	NA	NA	NA	NA	FALSE	FALSE
Thecc.01G120100	NA	-619	NA	NA	NA	NA	NA	FALSE	FALSE
Thecc.01G120200	NA	34	NA	NA	85; 69	NA	NA	TRUE	TRUE
Thecc.01G120300	NA	NA	NA	NA	-598; -238; -209	-858; -523	NA	FALSE	FALSE
Thecc.01G120400	NA	-180	NA	-201	-158	-803	NA	FALSE	FALSE
Thecc.01G120500	NA	-369	NA	NA	-446; -166	NA	-442	FALSE	FALSE
Thecc.01G120600	NA	NA	NA	-990	63	99	NA	TRUE	FALSE
Thecc.01G120700	NA	NA	NA	NA	-617; -321	NA	-998	FALSE	FALSE
Thecc.01G120800	NA	NA	NA	NA	-835	NA	NA	FALSE	FALSE
Thecc.01G120900	NA	NA	NA	NA	NA	NA	NA	FALSE	FALSE
Thecc.01G121000	NA	NA	NA	NA	NA	49	NA	TRUE	FALSE
Thecc.01G121100	NA	NA	NA	NA	-987; -378	NA	NA	FALSE	FALSE
Thecc.01G121200	NA	NA	94	NA	-797	NA	NA	TRUE	FALSE
Thecc.01G121400	NA	-892	NA	-851; -746	NA	NA	NA	FALSE	FALSE
Thecc.01G121500	NA	-733; -465	-149	30	95	94	-938	TRUE	TRUE
Thecc.01G121600	NA	NA	NA	-565	-714; -675; -655; -545; -274	-654; -544; -273	NA	FALSE	FALSE
Thecc.01G121700	NA	NA	NA	-226	-707; -677; -581; -572; -356; -350; -322	-321	NA	FALSE	FALSE
Thecc.01G121800	NA	-676; -598	-735; -425	37	-580; -515; -463; -456	-579; -490	-195	TRUE	TRUE
Thecc.01G121900	NA	30	-479	32	NA	-666; -603	NA	TRUE	TRUE
Thecc.01G122000	NA	-983; -927; -731	-847; -778; -433	-929	97	-693; -629; -612	-931	TRUE	FALSE
Thecc.01G122100	NA	NA	NA	-576	-933; -524; -323	-896	NA	FALSE	FALSE
Thecc.01G122200	NA	54	NA	56	-855	NA	NA	TRUE	FALSE
Thecc.01G122300	NA	NA	NA	28	-838	NA	NA	TRUE	TRUE
Thecc.01G122400	NA	-187	NA	NA	-278	NA	NA	FALSE	FALSE
Thecc.01G122600	NA	NA	NA	NA	-772; -520	-843	NA	FALSE	FALSE
Thecc.01G122700	NA	NA	47	NA	-911	55	NA	TRUE	FALSE
Thecc.01G122800	NA	NA	NA	NA	NA	NA	NA	FALSE	FALSE
Thecc.01G122900	NA	NA	55	NA	-935	63	NA	TRUE	FALSE
Thecc.01G123000	NA	54	-897	-545; -389; -100	-924; -354	-912; -353; -186	NA	TRUE	FALSE
Thecc.01G123100	NA	NA	NA	-865; -446; -211	-456; -342; -293	-455	NA	FALSE	FALSE
Thecc.01G123200	NA	-898	NA	-900	-825; -354; -300; -118	-824	NA	FALSE	FALSE
Thecc.01G123300	NA	-235	NA	NA	-968; -577; -274	-576	NA	FALSE	FALSE
Thecc.01G123400	NA	NA	-964; -894; -863	-928; -873	-856	-740; -505	-887; -582	FALSE	FALSE
Thecc.01G123500	NA	NA	-974; -932; -738; -711; -689; -579; -559; -537; -432; -407; -214; -179; -150	NA	77	-1000; -845; -600; -545	NA	TRUE	FALSE
Thecc.01G123600	NA	NA	NA	-736	-607; -383; -354	-382; -215	NA	FALSE	FALSE
Thecc.01G123700	NA	NA	-640	NA	83	82	NA	TRUE	FALSE
Thecc.01G123800	NA	NA	NA	NA	NA	NA	NA	FALSE	FALSE
Thecc.01G123900	NA	NA	NA	NA	NA	NA	NA	FALSE	FALSE
Thecc.01G124000	NA	NA	-642	-254	-933	NA	NA	FALSE	FALSE
Thecc.01G124100	NA	NA	NA	NA	NA	NA	NA	FALSE	FALSE
Thecc.01G124200	NA	NA	-752; -707	-699	-535; -498; -216; -186; -128	-560	-701	FALSE	FALSE
Thecc.01G124300	NA	-818	-984	-386	-926; -734; -715; -694; -505; -496; -362; -289	-477	NA	FALSE	FALSE
Thecc.01G124400	NA	-887; -212	-349	-426	-933; -595; -534; -498; -258	-963; -932	NA	FALSE	FALSE
Thecc.01G124500	NA	31	NA	NA	-671; -384	-383	NA	TRUE	TRUE
Thecc.01G124600	NA	NA	NA	NA	-335	87	NA	TRUE	FALSE
Thecc.01G124700	NA	-459	-467	-461	-548; -236; -158	NA	NA	FALSE	FALSE
Thecc.01G124800	NA	NA	-972	NA	-852; -312	NA	NA	FALSE	FALSE
Thecc.01G125000	NA	-655	NA	-548	38	-594	NA	TRUE	TRUE
Thecc.01G125100	NA	NA	NA	-304	-666; -597	-596	-360	FALSE	FALSE
Thecc.01G125200	NA	NA	NA	-345	-243; -213	NA	-401	FALSE	FALSE
Thecc.01G125300	NA	53; 41	NA	43	-757; -740; -699; -243; -179; -172	NA	45	TRUE	TRUE
Thecc.01G125400	NA	-483	NA	-456	-971; -825; -621; -368; -359	-808	-745	FALSE	FALSE
Thecc.01G125500	NA	-206	-505	NA	-972; -136	NA	NA	FALSE	FALSE
Thecc.01G125600	NA	NA	NA	92; 62	-705; -572; -368	NA	NA	TRUE	FALSE
Thecc.01G125700	NA	-853	NA	NA	-907; -579	-643	NA	FALSE	FALSE
Thecc.01G125800	NA	NA	NA	-622	-236	NA	NA	FALSE	FALSE
Thecc.01G125900	NA	NA	-653; -162	NA	NA	NA	NA	FALSE	FALSE
Thecc.01G126000	NA	NA	NA	-244	-584; -555	NA	NA	FALSE	FALSE
Thecc.01G126100	NA	NA	NA	-894	-482	-693	-731	FALSE	FALSE
Thecc.01G126200	NA	NA	-744; -617	-274; -140	59	NA	NA	TRUE	FALSE
Thecc.01G126300	NA	-995; -953	NA	-903	-876; -712	-937	NA	FALSE	FALSE
Thecc.01G126500	NA	-809	NA	-940; -852	-703; -662; -557; -312; -211; -163	NA	NA	FALSE	FALSE
Thecc.01G126600	NA	30	NA	NA	NA	-362	NA	TRUE	TRUE
Thecc.01G126700	NA	-850; -336	-924; -423	-415; -398	-833; -499	-210	-400	FALSE	FALSE
Thecc.01G126800	NA	-714; -695; -652; -346	-631	-654; -615	86	-862; -137	-656	TRUE	FALSE
Thecc.01G126900	NA	NA	NA	NA	NA	NA	NA	FALSE	FALSE
Thecc.01G127000	NA	NA	NA	NA	44	NA	NA	TRUE	TRUE
Thecc.01G127100	NA	NA	-490	NA	-271	-353	NA	FALSE	FALSE
Thecc.01G127200	NA	NA	NA	NA	-926; -382	-381	NA	FALSE	FALSE
Thecc.01G127300	NA	-642	NA	NA	52	NA	-546	TRUE	FALSE
Thecc.01G127400	NA	-946	NA	NA	-969; -932; -730; -333; -173	-332; -172	NA	FALSE	FALSE
Thecc.01G127500	NA	-548; -332	-262	NA	-759; -672; -582; -574; -413; -394; -286	-800	NA	FALSE	FALSE
Thecc.01G127600	NA	NA	28	NA	NA	-542	NA	TRUE	TRUE
Thecc.01G127700	NA	NA	NA	-523	-707	-706	NA	FALSE	FALSE
Thecc.01G127800	NA	NA	NA	-302	NA	NA	NA	FALSE	FALSE
Thecc.01G127900	NA	-887; -678; -196	-282	NA	58	-984; -731	NA	TRUE	FALSE
Thecc.01G128000	NA	NA	NA	NA	-496	-595; -495	NA	FALSE	FALSE
Thecc.01G128100	NA	35	NA	NA	44	NA	NA	TRUE	TRUE
Thecc.01G128200	NA	-497; -355; -257	-951	-499	-673; -651; -171	-215; -207	-501	FALSE	FALSE
Thecc.01G128300	NA	NA	NA	NA	9	NA	NA	TRUE	FALSE
Thecc.01G128400	NA	NA	NA	NA	-613; -379; -231; -166	-612; -230	NA	FALSE	FALSE
Thecc.01G128500	NA	-696	-572	-334	-948; -920; -711; -577	NA	-322	FALSE	FALSE
Thecc.01G128600	NA	-491; -147	NA	NA	NA	NA	NA	FALSE	FALSE
Thecc.01G128700	NA	NA	-417; -362	NA	-344	NA	NA	FALSE	FALSE
Thecc.01G128800	NA	NA	-461; -442	NA	-584; -485; -415; -376; -346	NA	NA	FALSE	FALSE
Thecc.01G128900	NA	NA	-471; -351	NA	-628; -335; -271; -213	-334; -270	NA	FALSE	FALSE
Thecc.01G129000	NA	-638	-514	NA	-986; -971; -912; -857; -658; -410	-911; -856	NA	FALSE	FALSE
Thecc.01G129100	NA	-513; -221	-651; -166	84; 27	12	-367	86	TRUE	TRUE
Thecc.01G129200	NA	73	NA	NA	-946	-945	NA	TRUE	FALSE
Thecc.01G129300	NA	NA	-357	-399	-664; -574; -548; -522; -454; -233; -203; -172; -113	-573; -202; -112	NA	FALSE	FALSE
Thecc.01G129400	NA	NA	NA	NA	-448; -403	NA	NA	FALSE	FALSE
Thecc.01G129500	NA	NA	-629; -210	-816; -751	-497; -235; -222; -203; -165	NA	-753	FALSE	FALSE
Thecc.01G129600	NA	-436; -424	-462	-750; -438	-576	NA	-652	FALSE	FALSE
Thecc.01G129700	NA	-856	-186	-858	-837; -725; -159	NA	NA	FALSE	FALSE
Thecc.01G129800	NA	NA	NA	NA	NA	NA	NA	FALSE	FALSE
Thecc.01G129900	NA	73	-985; -940; -888; -862	-824; -277	-797; -608; -592	-897; -856	NA	TRUE	FALSE
Thecc.01G130000	NA	84	NA	NA	66	65	NA	TRUE	FALSE
Thecc.01G130100	NA	NA	NA	NA	-760; -753; -431	NA	-567	FALSE	FALSE
Thecc.01G130200	NA	NA	NA	NA	-251	NA	NA	FALSE	FALSE
Thecc.01G130300	NA	NA	NA	NA	31	-597	-804	TRUE	TRUE
Thecc.01G130400	NA	NA	NA	-224	-866; -730; -333; -214; -166; -144	-990; -426	NA	FALSE	FALSE
Thecc.01G130500	NA	NA	NA	NA	-723; -714	NA	NA	FALSE	FALSE
Thecc.01G130600	NA	44	NA	46; 31	-140	NA	48	TRUE	TRUE
Thecc.01G130700	NA	-401; -388	NA	-455	-338	NA	-457	FALSE	FALSE
Thecc.01G130800	NA	-862	-466	-799	-534; -476; -217; -211	-210	NA	FALSE	FALSE
Thecc.01G130900	NA	-942	NA	NA	NA	33	NA	TRUE	TRUE
Thecc.01G131000	NA	-310	-833	NA	NA	NA	NA	FALSE	FALSE
Thecc.01G131100	NA	-731; -411	-883	NA	-934; -756; -741; -248	NA	NA	FALSE	FALSE
Thecc.01G131200	NA	NA	NA	-821	NA	NA	NA	FALSE	FALSE
Thecc.01G131300	NA	-253	NA	-739; -419; -386; -345; -277	-986; -778; -156; -134	-985; -245	-126	FALSE	FALSE
Thecc.01G131400	NA	58	NA	NA	NA	NA	NA	TRUE	FALSE
Thecc.01G131500	NA	NA	NA	NA	-787; -723; -366; -327; -105	-842; -326	-682	FALSE	FALSE
Thecc.01G131600	NA	-345; -308	-849; -769; -413	NA	-905; -813; -483; -418; -393; -337; -300; -122	55	-369	TRUE	FALSE
Thecc.01G131700	NA	NA	NA	NA	-220	NA	NA	FALSE	FALSE
Thecc.01G131800	NA	NA	NA	NA	NA	NA	NA	FALSE	FALSE
Thecc.01G131900	NA	-326	NA	-412	-995; -547; -317; -274; -226	-273	-414	FALSE	FALSE
Thecc.01G132000	NA	NA	NA	-889	NA	-717; -604	NA	FALSE	FALSE
Thecc.01G132100	NA	NA	NA	NA	-973; -799; -584; -504; -125	-583	NA	FALSE	FALSE
Thecc.01G132200	NA	NA	NA	NA	-995; -959; -776; -561; -481; -450; -101	-560	NA	FALSE	FALSE
Thecc.01G132300	NA	NA	NA	NA	NA	NA	NA	FALSE	FALSE
Thecc.01G132400	NA	NA	NA	NA	-797	-796	NA	FALSE	FALSE
Thecc.01G132500	NA	NA	NA	NA	-987; -332	NA	NA	FALSE	FALSE
Thecc.01G132600	NA	-734	31	NA	-820; -753; -124	-819; -752; -588; -424; -349	-886	TRUE	TRUE
Thecc.01G132700	NA	-581	NA	NA	-825; -134	NA	NA	FALSE	FALSE
Thecc.01G132800	NA	NA	-210	NA	98	97	NA	TRUE	FALSE
Thecc.01G132900	NA	NA	-979	-962	NA	NA	NA	FALSE	FALSE
Thecc.01G133000	NA	NA	NA	-796; -656	-950; -888; -833; -808; -700	NA	-658	FALSE	FALSE
Thecc.01G133100	NA	-917	-656	-919; -648; -140	-888; -772; -563; -393; -162	-771	NA	FALSE	FALSE
Thecc.01G133200	NA	NA	NA	-295	-713	-712; -278	NA	FALSE	FALSE
Thecc.01G133300	NA	-335	-320	-510; -457	-530; -523; -304; -123	-303	NA	FALSE	FALSE
Thecc.01G133400	NA	NA	-282	-227	NA	NA	NA	FALSE	FALSE
Thecc.01G133500	NA	-161	NA	NA	-105	NA	NA	FALSE	FALSE
Thecc.01G133600	NA	NA	NA	NA	NA	NA	NA	FALSE	FALSE
Thecc.01G133700	NA	NA	NA	-928	-839; -815; -809; -302; -296; -251	NA	NA	FALSE	FALSE
Thecc.01G133800	NA	NA	-779	NA	-854	NA	NA	FALSE	FALSE
Thecc.01G133900	NA	-913	-838; -394	-915; -506; -457	-957; -830; -803; -787; -744; -659	-956; -738; -658	-463	FALSE	FALSE
Thecc.01G134000	NA	-223	-149	-806; -225	-823; -779; -393; -385; -369; -277	-347	-808; -227	FALSE	FALSE
Thecc.01G134100	NA	NA	-319	-748	-630; -221	-340	NA	FALSE	FALSE
Thecc.01G134200	NA	-694	NA	NA	-992; -465	99	NA	TRUE	FALSE
Thecc.01G134300	NA	NA	-994	-934; -410; -351	49	NA	NA	TRUE	FALSE
Thecc.01G134400	NA	NA	-743	-871; -590; -375	77	NA	NA	TRUE	FALSE
Thecc.01G134500	NA	NA	NA	NA	NA	NA	NA	FALSE	FALSE
Thecc.01G134600	NA	-834; -586	-707; -557; -548	69	-804; -663	-773	-824	TRUE	FALSE
Thecc.01G134700	NA	-546	-600	NA	-693	-692	NA	FALSE	FALSE
Thecc.01G134800	NA	NA	-814	-260	-608; -582; -492; -482; -440; -404; -203; -104	NA	NA	FALSE	FALSE
Thecc.01G134900	NA	NA	NA	NA	NA	NA	NA	FALSE	FALSE
Thecc.01G135000	NA	-660	-450; -377	-662; -518	NA	NA	-694	FALSE	FALSE
Thecc.01G135100	NA	-678; -437	NA	28	-867; -598	NA	NA	TRUE	TRUE
Thecc.01G135200	NA	NA	-729	-904; -268	-948; -778	-999	-906; -639	FALSE	FALSE
Thecc.01G135300	NA	NA	NA	NA	92	-802; -641	NA	TRUE	FALSE
Thecc.01G135400	NA	-456	NA	NA	-701; -690	99	NA	TRUE	FALSE
Thecc.01G135500	NA	-291	NA	-293	-706; -682; -119	NA	NA	FALSE	FALSE
Thecc.01G135600	NA	NA	NA	NA	36	NA	NA	TRUE	TRUE
Thecc.01G135700	NA	NA	NA	NA	NA	-909	NA	FALSE	FALSE
Thecc.01G135800	NA	-832; -731	NA	NA	-862; -659; -624; -607	NA	NA	FALSE	FALSE
Thecc.01G135900	NA	-683; -211	NA	-137	-257	-256	NA	FALSE	FALSE
Thecc.01G136000	NA	NA	NA	NA	-776	-491	NA	FALSE	FALSE
Thecc.01G136100	NA	8	-296	-581	22	-953	NA	TRUE	TRUE
Thecc.01G136200	NA	-964; -350	NA	-864	29	-734; -448	-855	TRUE	TRUE
Thecc.01G136300	NA	NA	NA	NA	NA	NA	NA	FALSE	FALSE
Thecc.01G136400	NA	NA	NA	NA	NA	NA	NA	FALSE	FALSE
Thecc.01G136500	NA	-457; -295; -266	99	-107	15	-157	-109	TRUE	FALSE
Thecc.01G136600	NA	NA	NA	-188	-663; -611; -565; -544; -136	NA	NA	FALSE	FALSE
Thecc.01G136700	NA	-958; -806; -781; -383	NA	-385; -147	-857; -786; -675; -310	-412	-711	FALSE	FALSE
Thecc.01G136800	NA	NA	-635	-600	-691; -410	NA	-602	FALSE	FALSE
Thecc.01G136900	NA	NA	-431; -332	NA	-682; -604; -573; -272	-367	NA	FALSE	FALSE
Thecc.01G137000	NA	48	-883; -287	NA	83; 72	-976; -741; -375	NA	TRUE	FALSE
Thecc.01G137100	NA	-944	-950; -166	NA	-439; -148; -140	-113	-314	FALSE	FALSE
Thecc.01G137200	NA	NA	NA	-965; -671; -355; -315	-376; -343; -331	-281; -251	-317	FALSE	FALSE
Thecc.01G137300	NA	NA	-758	NA	-638; -395	NA	NA	FALSE	FALSE
Thecc.01G137400	NA	-160	NA	-162	-538; -432	NA	NA	FALSE	FALSE
Thecc.01G137500	NA	NA	NA	NA	NA	NA	NA	FALSE	FALSE
Thecc.01G137600	NA	NA	NA	NA	NA	NA	NA	FALSE	FALSE
Thecc.01G137700	NA	-676; -541	-607; -579	NA	-961; -802; -776; -738; -623; -556	-970; -960; -820; -801; -555	NA	FALSE	FALSE
Thecc.01G137800	NA	-695	50	-404	63	-511	-406	TRUE	FALSE
Thecc.01G137900	NA	71	NA	-244	NA	NA	-246	TRUE	FALSE
Thecc.01G138000	NA	NA	NA	NA	NA	NA	NA	FALSE	FALSE
Thecc.01G138100	NA	NA	NA	NA	NA	NA	NA	FALSE	FALSE
Thecc.01G138200	NA	10	-284	67	73	NA	69	TRUE	FALSE
Thecc.01G138300	NA	NA	-912	NA	-997	NA	-755	FALSE	FALSE
Thecc.01G138400	NA	-610	-229	18	38	-735; -693	20	TRUE	TRUE
Thecc.01G138500	NA	NA	NA	NA	NA	NA	NA	FALSE	FALSE
Thecc.01G138600	NA	NA	NA	NA	-370	-322	NA	FALSE	FALSE
Thecc.01G138700	NA	NA	NA	NA	NA	NA	NA	FALSE	FALSE
Thecc.01G138800	NA	NA	54	-231	-480; -202	NA	NA	TRUE	FALSE
Thecc.01G138900	NA	33	NA	NA	NA	NA	NA	TRUE	TRUE
Thecc.01G139000	NA	NA	NA	NA	NA	NA	NA	FALSE	FALSE
Thecc.01G139100	NA	34	NA	NA	62	NA	NA	TRUE	TRUE
Thecc.01G139200	NA	-682	-995	NA	-583; -527; -508; -294; -111	NA	NA	FALSE	FALSE
Thecc.01G139300	NA	NA	NA	NA	NA	NA	NA	FALSE	FALSE
Thecc.01G139400	NA	NA	NA	NA	NA	NA	NA	FALSE	FALSE
Thecc.01G139500	NA	NA	NA	NA	NA	NA	NA	FALSE	FALSE
Thecc.01G139600	NA	NA	NA	-756	NA	-619; -594	NA	FALSE	FALSE
Thecc.01G139700	NA	-965	22	-223	NA	NA	NA	TRUE	TRUE
Thecc.01G139800	NA	-748	NA	-992; -414	-804; -661; -534; -490; -458; -325	-786	-994; -416	FALSE	FALSE
Thecc.01G139900	NA	NA	44; 37	NA	NA	-235	NA	TRUE	TRUE
Thecc.01G140000	NA	NA	NA	NA	-875; -121	NA	NA	FALSE	FALSE
Thecc.01G140100	NA	-551	NA	-859	-375; -293; -266	NA	NA	FALSE	FALSE
Thecc.01G140200	NA	-778; -518	NA	-780	32; 19	-356; -346; -328; -268	NA	TRUE	TRUE
Thecc.01G140300	NA	NA	NA	NA	NA	NA	NA	FALSE	FALSE
Thecc.01G140400	NA	-735; -118	49	-914	-472; -150	-810	-920	TRUE	FALSE
Thecc.01G140500	NA	NA	-507	NA	NA	NA	NA	FALSE	FALSE
Thecc.01G140600	NA	NA	NA	NA	-730	-801	NA	FALSE	FALSE
Thecc.01G140700	NA	-207	-568; -421; -227	-476	-338; -316; -307	-487	NA	FALSE	FALSE
Thecc.01G140800	NA	-418	-452; -429	-385	-878; -872; -718; -560; -536; -499; -437; -373	-942; -559	NA	FALSE	FALSE
Thecc.01G140900	NA	NA	-807; -618	-145	-867; -702; -672; -604; -321	-764; -320	NA	FALSE	FALSE
Thecc.01G141000	NA	NA	NA	NA	NA	-302	NA	FALSE	FALSE
Thecc.01G141100	NA	-240	NA	-578	-758; -741; -378; -304; -231; -202; -176	NA	-318	FALSE	FALSE
Thecc.01G141200	NA	-968; -531	NA	-970	NA	NA	-710	FALSE	FALSE
Thecc.01G141300	NA	35	-697; -594	-549; -537; -315	80	-343	NA	TRUE	TRUE
Thecc.01G141400	NA	-877	NA	NA	-792; -478; -450; -412	NA	NA	FALSE	FALSE
Thecc.01G141500	NA	-665	NA	-911	-903; -852	NA	NA	FALSE	FALSE
Thecc.01G141600	NA	NA	NA	NA	39	NA	NA	TRUE	TRUE
Thecc.01G141700	NA	NA	NA	NA	NA	NA	NA	FALSE	FALSE
Thecc.01G141800	NA	-429	-114	NA	-932; -681; -604; -464; -393; -128	-603; -152	NA	FALSE	FALSE
Thecc.01G141900	NA	33	NA	-849	-963; -798; -688; -491	-687; -511	-855	TRUE	TRUE
Thecc.01G142000	NA	NA	-414	NA	-505; -499; -399; -375	NA	NA	FALSE	FALSE
Thecc.01G142100	NA	NA	NA	NA	-923; -516; -223; -132	NA	NA	FALSE	FALSE
Thecc.01G142200	NA	NA	-398; -304; -129	-834; -698	-990; -802; -745; -673; -621; -380; -360; -171; -114	NA	NA	FALSE	FALSE
Thecc.01G142300	NA	NA	NA	NA	NA	NA	NA	FALSE	FALSE
Thecc.01G142400	NA	-369	NA	-371	-386	NA	NA	FALSE	FALSE
Thecc.01G142500	NA	14	-787	NA	-934; -361	NA	NA	TRUE	FALSE
Thecc.01G142600	NA	NA	NA	NA	NA	NA	NA	FALSE	FALSE
Thecc.01G142700	NA	93	NA	NA	86; 75	85	NA	TRUE	FALSE
Thecc.01G142800	NA	-915; -237; -176	-166	NA	-922; -818; -349	NA	NA	FALSE	FALSE
Thecc.01G142900	NA	-693; -103	-884; -127	-683; -603; -105	-419	-418; -152	-819	FALSE	FALSE
Thecc.01G143000	NA	NA	NA	NA	-521; -491; -431; -390; -292; -279; -196	-520; -422; -291	-428	FALSE	FALSE
Thecc.01G143100	NA	NA	-572; -408	-229; -174; -152	-675; -564; -444; -387	-443	-621	FALSE	FALSE
Thecc.01G143200	NA	-529; -258	-242	31	-276	-503	-212	TRUE	TRUE
Thecc.01G143300	NA	NA	NA	NA	-454	NA	NA	FALSE	FALSE
Thecc.01G143400	NA	-933; -879; -724	31	49	70; 40	-786	NA	TRUE	TRUE
Thecc.01G143500	NA	-224	NA	-671; -226	NA	NA	-693; -677	FALSE	FALSE
Thecc.01G143600	NA	-744	-709	-762; -746	-781; -446	NA	NA	FALSE	FALSE
Thecc.01G143700	NA	-964	NA	-955; -445; -360	-997; -141	NA	-957	FALSE	FALSE
Thecc.01G143800	NA	NA	NA	NA	-136; -128	NA	NA	FALSE	FALSE
Thecc.01G143900	NA	-492	NA	-737; -657; -494; -135	-797; -790; -781; -762; -514; -458	-761; -513	NA	FALSE	FALSE
Thecc.01G144000	NA	NA	NA	NA	NA	NA	NA	FALSE	FALSE
Thecc.01G144100	NA	-717	-527	-894; -344	-421; -408	NA	NA	FALSE	FALSE
Thecc.01G144200	NA	-131	NA	NA	-456	NA	NA	FALSE	FALSE
Thecc.01G144300	NA	-552	-928	-922; -554	-786; -634; -592; -113	NA	-556	FALSE	FALSE
Thecc.01G144400	NA	-106	-445; -148; -124	NA	-814; -724; -677; -658	-676	NA	FALSE	FALSE
Thecc.01G144500	NA	NA	-230	NA	-840; -328	NA	NA	FALSE	FALSE
Thecc.01G144600	NA	NA	NA	NA	-365; -212; -125	NA	NA	FALSE	FALSE
Thecc.01G144700	NA	-745; -695	-780; -736	-948; -555; -262	-757; -468; -305	-467; -304; -252; -219	-264	FALSE	FALSE
Thecc.01G144800	NA	NA	-727; -541	-582	45	-736; -239	-1000; -584	TRUE	TRUE
Thecc.01G144900	NA	NA	NA	NA	-107	-106	NA	FALSE	FALSE
Thecc.01G145000	NA	NA	NA	NA	NA	NA	NA	FALSE	FALSE
Thecc.01G145100	NA	NA	NA	NA	NA	NA	NA	FALSE	FALSE
Thecc.01G145200	NA	NA	NA	NA	-450	-449	NA	FALSE	FALSE
Thecc.01G145400	NA	NA	54	NA	-895; -820; -223	NA	NA	TRUE	FALSE
Thecc.01G145500	NA	-608; -272	-619; -369	78	68	67	NA	TRUE	FALSE
Thecc.01G145600	NA	32	64	71	-360; -349	NA	73	TRUE	TRUE
Thecc.01G145700	NA	NA	NA	NA	-988; -462; -450	-461	NA	FALSE	FALSE
Thecc.01G145800	NA	NA	NA	NA	69	NA	NA	TRUE	FALSE
Thecc.01G145900	NA	-655	NA	NA	NA	NA	NA	FALSE	FALSE
Thecc.01G146000	NA	NA	-549; -497	NA	-554; -509	NA	NA	FALSE	FALSE
Thecc.01G146100	NA	NA	NA	NA	-261; -250	-260	NA	FALSE	FALSE
Thecc.01G146200	NA	-711	NA	-713	-452	-785; -451	37	TRUE	TRUE
Thecc.01G146300	NA	NA	NA	-780	-859; -827; -417	-580; -416	NA	FALSE	FALSE
Thecc.01G146400	NA	-905	NA	-945; -823	-954; -847; -377	NA	-949	FALSE	FALSE
Thecc.01G146500	NA	29	NA	31	-185	NA	NA	TRUE	TRUE
Thecc.01G146600	NA	NA	-987; -667; -329	-962; -853	-680; -316; -259; -242	-819; -414; -355	NA	FALSE	FALSE
Thecc.01G146700	NA	51	-176	-414	-572; -472; -457; -450; -283; -225; -189	-966; -808; -571; -282; -224	-525	TRUE	FALSE
Thecc.01G146800	NA	NA	NA	NA	98	NA	NA	TRUE	FALSE
Thecc.01G146900	NA	-506	-243	-500	-998; -903; -880; -154	-997	NA	FALSE	FALSE
Thecc.01G147000	NA	-548	NA	NA	-965; -745; -143	-744	NA	FALSE	FALSE
Thecc.01G147100	NA	NA	NA	NA	NA	NA	NA	FALSE	FALSE
Thecc.01G147200	NA	NA	NA	NA	NA	NA	NA	FALSE	FALSE
Thecc.01G147300	NA	NA	-830; -707; -662; -624; -600; -565	-862; -574	68	-632; -618	NA	TRUE	FALSE
Thecc.01G147400	NA	NA	NA	NA	NA	NA	NA	FALSE	FALSE
Thecc.01G147500	NA	NA	39	-652	99	-192	-656; -474	TRUE	TRUE
Thecc.01G147600	NA	-891; -381	NA	-622	-902; -265	-420	NA	FALSE	FALSE
Thecc.01G147700	NA	NA	NA	NA	-922; -201; -171; -111	-634; -200; -102	NA	FALSE	FALSE
Thecc.01G147800	NA	NA	NA	NA	NA	NA	NA	FALSE	FALSE
Thecc.01G147900	NA	28	-605	NA	62	-875; -591	NA	TRUE	TRUE
Thecc.01G148000	NA	NA	63; 10	NA	89	NA	NA	TRUE	FALSE
Thecc.01G148100	NA	NA	NA	-339	NA	NA	NA	FALSE	FALSE
Thecc.01G148200	NA	-768	-519; -110	NA	-668; -660; -412; -393; -274	NA	-554	FALSE	FALSE
Thecc.01G148300	NA	NA	-349	NA	80	NA	NA	TRUE	FALSE
Thecc.01G148400	NA	10	-256	NA	15	NA	NA	TRUE	FALSE
Thecc.01G148500	NA	-458	-690; -609	-460	-719; -349	-830	NA	FALSE	FALSE
Thecc.01G148600	NA	NA	98	NA	-534; -521; -271; -137	-520; -136; -115	NA	TRUE	FALSE
Thecc.01G148700	NA	-510; -411	-308; -245	-973; -571; -424; -413	-999; -714; -229; -179	NA	-575	FALSE	FALSE
Thecc.01G148800	NA	-549; -409	-810; -714	-916; -757; -627; -551; -488	-838; -779; -762; -632; -556	-881; -675; -327; -262	-759; -629; -553	FALSE	FALSE
Thecc.01G148900	NA	-763; -703; -192	-788	-705; -194	83	-425	-238; -198	TRUE	FALSE
Thecc.01G149000	NA	-642	NA	NA	-841; -824; -731; -509; -414; -319	-840; -730; -504	NA	FALSE	FALSE
Thecc.01G149100	NA	NA	-123	-511	-829; -823; -732; -421; -306; -230; -156	NA	-515	FALSE	FALSE
Thecc.01G149200	NA	NA	-843	53	-958; -813; -694; -687	NA	NA	TRUE	FALSE
Thecc.01G149300	NA	NA	NA	NA	NA	NA	NA	FALSE	FALSE
Thecc.01G149400	NA	NA	-733	NA	-689; -612; -580; -572; -480; -347	-760; -385	NA	FALSE	FALSE
Thecc.01G149600	NA	-617; -450; -337; -279; -165	-751; -558; -198	-452; -437; -281	-606; -599; -267; -206	NA	-454; -283; -240	FALSE	FALSE
Thecc.01G149700	NA	-280; -119	-446; -252	-282; -137	-973; -785; -753; -743; -724; -499; -424; -258	-972; -910; -874; -423; -299	NA	FALSE	FALSE
Thecc.01G149800	NA	NA	NA	-228	-401	NA	NA	FALSE	FALSE
Thecc.01G149900	NA	47	NA	NA	-193	NA	NA	TRUE	FALSE
Thecc.01G150000	NA	-675	-792	-273; -158	71	NA	NA	TRUE	FALSE
Thecc.01G150100	NA	NA	NA	-534; -123	-793; -512; -330	NA	NA	FALSE	FALSE
Thecc.01G150200	NA	NA	NA	NA	46	NA	NA	TRUE	FALSE
Thecc.01G150300	NA	NA	NA	NA	NA	NA	NA	FALSE	FALSE
Thecc.01G150400	NA	NA	-616	NA	89	-326; -241	NA	TRUE	FALSE
Thecc.01G150500	NA	NA	-888	NA	-947; -783; -503; -398	-397; -151	NA	FALSE	FALSE
Thecc.01G150600	NA	NA	NA	NA	82; 64	NA	NA	TRUE	FALSE
Thecc.01G150800	NA	-376	NA	NA	NA	-920; -872	NA	FALSE	FALSE
Thecc.01G150900	NA	-744	NA	NA	-987; -416; -274	NA	-633	FALSE	FALSE
Thecc.01G151000	NA	-474	-895; -764; -732; -267; -247	-742	-932; -873; -554; -505; -355; -293	-546; -394; -375; -354	NA	FALSE	FALSE
Thecc.01G151100	NA	NA	NA	NA	NA	NA	NA	FALSE	FALSE
Thecc.01G151200	NA	NA	NA	NA	-797; -772; -613	-796	NA	FALSE	FALSE
Thecc.01G151300	NA	NA	-672	NA	-918	-917	NA	FALSE	FALSE
Thecc.01G151400	NA	-711	NA	NA	-705; -198	NA	-460	FALSE	FALSE
Thecc.01G151500	NA	-718	-284	NA	-712; -207	NA	-469	FALSE	FALSE
Thecc.01G151600	NA	NA	NA	NA	NA	NA	NA	FALSE	FALSE
Thecc.01G151700	NA	NA	NA	NA	NA	NA	NA	FALSE	FALSE
Thecc.01G151800	NA	NA	NA	NA	-416	NA	NA	FALSE	FALSE
Thecc.01G151900	NA	NA	NA	-772; -765	NA	NA	-774	FALSE	FALSE
Thecc.01G152000	NA	NA	NA	NA	38	-297	NA	TRUE	TRUE
Thecc.01G152100	NA	NA	-525	NA	-817; -811; -800; -234; -196	-195	NA	FALSE	FALSE
Thecc.01G152300	NA	-169	NA	NA	-358	NA	NA	FALSE	FALSE
Thecc.01G152400	NA	NA	NA	NA	-838; -795; -718	-874	NA	FALSE	FALSE
Thecc.01G152500	NA	NA	-247; -214	-330; -225	-169; -110	NA	NA	FALSE	FALSE
Thecc.01G152600	NA	NA	NA	-334	-407; -359; -293; -192	NA	NA	FALSE	FALSE
Thecc.01G152700	NA	55	NA	-456	-567; -516	-556; -539	NA	TRUE	FALSE
Thecc.01G152800	NA	NA	NA	NA	-529	NA	-309	FALSE	FALSE
Thecc.01G152900	NA	-379	-828; -329	NA	-822; -563; -519; -493; -457; -312; -281; -262; -236	-801; -562; -518; -311; -280; -261; -235	NA	FALSE	FALSE
Thecc.01G153000	NA	NA	NA	30	-234; -180	NA	NA	TRUE	TRUE
Thecc.01G153100	NA	-395	-839; -403	-605; -445	-698; -590; -571; -474	NA	-447	FALSE	FALSE
Thecc.01G153200	NA	NA	NA	NA	-397; -292; -171	NA	-444	FALSE	FALSE
Thecc.01G153300	NA	53	-361	-847; -693; -598	85; 75	NA	-705	TRUE	FALSE
Thecc.01G153400	NA	-908; -732; -679; -607; -406; -394	NA	-910; -880; -848; -792; -609	-426; -196	-425	NA	FALSE	FALSE
Thecc.01G153500	NA	NA	NA	NA	-767; -366	NA	NA	FALSE	FALSE
Thecc.01G153600	NA	NA	NA	71; 34	-845; -610	NA	NA	TRUE	TRUE
Thecc.01G153700	NA	36	NA	NA	95	-860; -608; -356	NA	TRUE	TRUE
Thecc.01G153800	NA	-847; -317; -193	NA	-836; -278	-948; -678; -516; -496; -332; -204	-331	-838	FALSE	FALSE
Thecc.01G153900	NA	NA	NA	NA	-987; -516; -336	NA	NA	FALSE	FALSE
Thecc.01G154000	NA	-637	-974; -545; -283	-639	-985; -802; -516; -467	NA	-641	FALSE	FALSE
Thecc.01G154100	NA	NA	7	NA	-940; -236	NA	NA	TRUE	FALSE
Thecc.01G154200	NA	-497	-949	-499	-753	NA	NA	FALSE	FALSE
Thecc.01G154300	NA	NA	NA	NA	-355; -289; -165; -148	NA	NA	FALSE	FALSE
Thecc.01G154400	NA	NA	NA	-749	-557; -452; -387	-556	NA	FALSE	FALSE
Thecc.01G154500	NA	NA	NA	NA	NA	NA	NA	FALSE	FALSE
Thecc.01G154600	NA	NA	-372	NA	-924	NA	NA	FALSE	FALSE
Thecc.01G154700	NA	NA	NA	NA	NA	NA	NA	FALSE	FALSE
Thecc.01G154800	NA	-901	-557	NA	-657; -631; -562; -285; -230; -177; -129	-229	NA	FALSE	FALSE
Thecc.01G154900	NA	-829; -268	-479	NA	28	-457; -424; -397	NA	TRUE	TRUE
Thecc.01G155000	NA	NA	NA	NA	-875	NA	NA	FALSE	FALSE
Thecc.01G155100	NA	NA	-622	-478	-780; -774; -598; -420; -389; -336	-787; -335	NA	FALSE	FALSE
Thecc.01G155200	NA	NA	NA	NA	NA	NA	NA	FALSE	FALSE
Thecc.01G155300	NA	NA	-596	-663	NA	-548	NA	FALSE	FALSE
Thecc.01G155400	NA	-400; -384	-986	-131	-831; -782; -594; -238	-233	-133	FALSE	FALSE
Thecc.01G155500	NA	-565	NA	NA	NA	NA	NA	FALSE	FALSE
Thecc.01G155600	NA	NA	NA	NA	NA	NA	NA	FALSE	FALSE
Thecc.01G155700	NA	NA	NA	-933	-901	-223	NA	FALSE	FALSE
Thecc.01G155800	NA	NA	NA	NA	-523	NA	NA	FALSE	FALSE
Thecc.01G155900	NA	NA	NA	NA	NA	NA	NA	FALSE	FALSE
Thecc.01G156000	NA	NA	NA	NA	NA	NA	NA	FALSE	FALSE
Thecc.01G156100	NA	NA	-357	NA	79	-452	NA	TRUE	FALSE
Thecc.01G156200	NA	-486	-230	30	37	-948; -366	34	TRUE	TRUE
Thecc.01G156300	NA	-617	-999; -527	-619	-604	NA	-875; -621	FALSE	FALSE
Thecc.01G156400	NA	NA	NA	-676; -530; -261; -210	-570; -562; -493; -473; -224	-125	-263; -179	FALSE	FALSE
Thecc.01G156500	NA	NA	41	NA	90; 63	NA	82	TRUE	TRUE
Thecc.01G156600	NA	-376; -368	-411	-370	-417	NA	NA	FALSE	FALSE
Thecc.01G156900	NA	-195	-392	-197	-947; -930; -923; -916; -908; -891; -880; -782; -768; -559; -549; -533; -520; -489; -425; -377; -361; -321; -309; -251; -242	-946; -879	-905	FALSE	FALSE
Thecc.01G157000	NA	NA	NA	45	-760	NA	51	TRUE	TRUE
Thecc.01G157100	NA	NA	NA	-873	-358	NA	-875	FALSE	FALSE
Thecc.01G157200	NA	74	NA	-953	-101	NA	NA	TRUE	FALSE
Thecc.01G157300	NA	-243; -221	NA	-605; -501; -223	-725; -321; -305	-304	NA	FALSE	FALSE
Thecc.01G157400	NA	NA	NA	NA	NA	NA	NA	FALSE	FALSE
Thecc.01G157500	NA	NA	NA	NA	-685; -673; -661; -360; -351; -312	-846	NA	FALSE	FALSE
Thecc.01G157600	NA	-226	98; 83	-228	-919; -901; -812; -684; -606; -162	-397; -298; -217; -161	NA	TRUE	FALSE
Thecc.01G157700	NA	NA	NA	NA	NA	NA	NA	FALSE	FALSE
Thecc.01G157800	NA	NA	NA	-841; -731	-954	-953	NA	FALSE	FALSE
Thecc.01G157900	NA	29	-385	-602	9	NA	-339	TRUE	TRUE
Thecc.01G158000	NA	NA	NA	-451; -328; -117	-774; -678; -611; -254	NA	NA	FALSE	FALSE
Thecc.01G158100	NA	NA	NA	NA	NA	NA	NA	FALSE	FALSE
Thecc.01G158200	NA	NA	NA	NA	NA	NA	NA	FALSE	FALSE
Thecc.01G158300	NA	-367	NA	NA	NA	-426	91	TRUE	FALSE
Thecc.01G158400	NA	NA	NA	NA	-350	32	NA	TRUE	TRUE
Thecc.01G158500	NA	NA	NA	NA	NA	NA	NA	FALSE	FALSE
Thecc.01G158600	NA	NA	NA	NA	NA	NA	NA	FALSE	FALSE
Thecc.01G158700	NA	-379	-474	-355	-839	NA	NA	FALSE	FALSE
Thecc.01G158800	NA	NA	-886; -506	-965; -865	-780; -743; -490; -431	-906; -805; -430	-967; -912	FALSE	FALSE
Thecc.01G158900	NA	NA	NA	NA	-936; -493	34	NA	TRUE	TRUE
Thecc.01G159000	NA	-926; -672	-336; -208	NA	-966; -747; -729; -722; -657; -572; -451; -343; -298	-721	NA	FALSE	FALSE
Thecc.01G159100	NA	NA	NA	94	-223; -114	NA	NA	TRUE	FALSE
Thecc.01G159200	NA	NA	NA	NA	NA	NA	NA	FALSE	FALSE
Thecc.01G159300	NA	-959; -798; -423	NA	-755; -425; -400	-976; -736; -728; -710; -649; -568; -557; -170	-785; -266	NA	FALSE	FALSE
Thecc.01G159400	NA	NA	-426	-890	60	87	-894	TRUE	FALSE
Thecc.01G159500	NA	-428	NA	-385	-758; -680	NA	NA	FALSE	FALSE
Thecc.01G159600	NA	-230	NA	-760	-863; -661; -626; -553	-625	NA	FALSE	FALSE
Thecc.01G159700	NA	-379	-290	-381	-786; -730; -431; -396; -338; -267; -168; -154	-480	-783	FALSE	FALSE
Thecc.01G159900	NA	NA	-913; -838	-664	-903	NA	NA	FALSE	FALSE
Thecc.01G160000	NA	NA	NA	NA	-219	NA	NA	FALSE	FALSE
Thecc.01G160100	NA	-850; -203	NA	-983; -852	-936; -908; -827; -794; -502	NA	-985	FALSE	FALSE
Thecc.01G160300	NA	NA	NA	NA	NA	NA	NA	FALSE	FALSE
Thecc.01G160400	NA	NA	NA	NA	-834; -619; -486	-618; -430	NA	FALSE	FALSE
Thecc.01G160500	NA	25	-102	27	-558	-687; -469	-713	TRUE	TRUE
Thecc.01G160600	NA	NA	-741	NA	-977; -695	-976; -694	NA	FALSE	FALSE
Thecc.01G160700	NA	-561	NA	-487	NA	NA	NA	FALSE	FALSE
Thecc.01G160800	NA	-653	NA	NA	NA	NA	NA	FALSE	FALSE
Thecc.01G160900	NA	-555	NA	-557	-711	NA	NA	FALSE	FALSE
Thecc.01G161000	NA	NA	-742; -635; -320; -299	-917; -729; -355	-866; -750; -513; -367; -339; -274	-617; -439	NA	FALSE	FALSE
Thecc.01G161100	NA	-545; -296	-960; -938; -894; -861; -788	-846; -536; -447	-999; -928; -355	-435; -354	NA	FALSE	FALSE
Thecc.01G161200	NA	-829	-608; -599	NA	-398	-929	-806; -591	FALSE	FALSE
Thecc.01G161300	NA	-571	NA	NA	-899	NA	NA	FALSE	FALSE
Thecc.01G161400	NA	NA	NA	NA	NA	NA	NA	FALSE	FALSE
Thecc.01G161500	NA	-928	NA	-237	-373	NA	NA	FALSE	FALSE
Thecc.01G161600	NA	-402	NA	NA	NA	NA	NA	FALSE	FALSE
Thecc.01G161700	NA	-807	-889	-852	-748	-515	-843	FALSE	FALSE
Thecc.01G161800	NA	-747; -623	-867	-909; -625	-974; -892; -760	-973; -891	NA	FALSE	FALSE
Thecc.01G161900	NA	NA	NA	NA	28	NA	NA	TRUE	TRUE
Thecc.01G162000	NA	NA	-785	NA	-582	NA	NA	FALSE	FALSE
Thecc.01G162100	NA	NA	-844	NA	68	NA	NA	TRUE	FALSE
Thecc.01G162200	NA	NA	NA	NA	-168	NA	NA	FALSE	FALSE
Thecc.01G162300	NA	NA	NA	NA	-842; -810; -794; -771; -490; -380; -352; -282	NA	NA	FALSE	FALSE
Thecc.01G162400	NA	-154	NA	NA	-871	-746	NA	FALSE	FALSE
Thecc.01G162500	NA	NA	NA	NA	NA	NA	NA	FALSE	FALSE
Thecc.01G162600	NA	NA	NA	NA	-730	NA	NA	FALSE	FALSE
Thecc.01G162700	NA	NA	NA	NA	-633	33	NA	TRUE	TRUE
Thecc.01G162800	NA	NA	NA	NA	NA	NA	NA	FALSE	FALSE
Thecc.01G162900	NA	NA	NA	NA	-626	-592	NA	FALSE	FALSE
Thecc.01G163000	NA	-905	NA	-907	71	-486	NA	TRUE	FALSE
Thecc.01G163200	NA	NA	-934	NA	-942	-361	-624	FALSE	FALSE
Thecc.01G163300	NA	-404	-163	NA	-355	-894; -813; -193	NA	FALSE	FALSE
Thecc.01G163400	NA	NA	-215	NA	-632; -319; -242; -129	-790	NA	FALSE	FALSE
Thecc.01G163500	NA	-443	NA	-542	NA	NA	NA	FALSE	FALSE
Thecc.01G163600	NA	NA	NA	NA	NA	NA	NA	FALSE	FALSE
Thecc.01G163700	NA	-925; -249	-726	NA	-740; -731; -435	NA	NA	FALSE	FALSE
Thecc.01G163800	NA	-989; -347	-579; -317; -115	-991	76; 38; 16	NA	12	TRUE	TRUE
Thecc.01G163900	NA	NA	NA	NA	-662; -367	NA	NA	FALSE	FALSE
Thecc.01G164000	NA	-962; -448; -137	-977	-920; -910; -798	-312	-455; -350	NA	FALSE	FALSE
Thecc.01G164100	NA	-916; -654; -415	-290	-928; -417	92; 58	91	NA	TRUE	FALSE
Thecc.01G164200	NA	NA	NA	NA	-809; -303	-808; -624	NA	FALSE	FALSE
Thecc.01G164300	NA	-968	-978; -159	-900	-850; -191	-820; -768	NA	FALSE	FALSE
Thecc.01G164400	NA	-699; -347; -114	-341	-701; -177	-800; -358; -220	-799; -777; -578; -167	-703	FALSE	FALSE
Thecc.01G164500	NA	NA	NA	NA	90	NA	NA	TRUE	FALSE
Thecc.01G164600	NA	-352	NA	-354	-410; -223	NA	-335	FALSE	FALSE
Thecc.01G164700	NA	NA	-814	NA	61	NA	NA	TRUE	FALSE
Thecc.01G164800	NA	-893	-939; -147	NA	54	-989; -875	NA	TRUE	FALSE
Thecc.01G164900	NA	NA	NA	NA	-151; -120	NA	NA	FALSE	FALSE
Thecc.01G165000	NA	NA	NA	NA	-240	-607	NA	FALSE	FALSE
Thecc.01G165100	NA	-935; -638; -259	-922; -714; -520	NA	93	NA	NA	TRUE	FALSE
Thecc.01G165200	NA	NA	NA	NA	NA	NA	NA	FALSE	FALSE
Thecc.01G165300	NA	-297	-421	-403	-956; -897; -518; -376	NA	NA	FALSE	FALSE
Thecc.01G165500	NA	-164	NA	-744; -210	-601; -537	-829	-472; -212	FALSE	FALSE
Thecc.01G165700	NA	NA	83	-514	-338	NA	-516	TRUE	FALSE
Thecc.01G165800	NA	-835	-408	NA	-541; -454; -348; -326; -266	-453; -325	NA	FALSE	FALSE
Thecc.01G165900	NA	NA	NA	NA	NA	NA	NA	FALSE	FALSE
Thecc.01G166000	NA	NA	NA	NA	NA	NA	NA	FALSE	FALSE
Thecc.01G166100	NA	30	-601	NA	-608; -377	-376	NA	TRUE	TRUE
Thecc.01G166200	NA	-469; -194	-820; -458	74	-843	-842; -830; -489	NA	TRUE	FALSE
Thecc.01G166300	NA	NA	NA	NA	NA	NA	NA	FALSE	FALSE
Thecc.01G166400	NA	NA	NA	NA	NA	NA	NA	FALSE	FALSE
Thecc.01G166500	NA	NA	-909; -570	-261	87	NA	-588	TRUE	FALSE
Thecc.01G166600	NA	NA	-882; -654; -543	-864	-682; -535; -398; -319	NA	NA	FALSE	FALSE
Thecc.01G166700	NA	-721; -119	-942	-867; -799; -644	-921; -785	-613; -577	-869; -646	FALSE	FALSE
Thecc.01G166800	NA	NA	NA	NA	-670; -549; -344; -319; -269	-548; -268	NA	FALSE	FALSE
Thecc.01G166900	NA	-817; -363	-991; -945; -882; -853; -667	-862; -695	64	63	-864; -699	TRUE	FALSE
Thecc.01G167000	NA	NA	NA	NA	NA	NA	NA	FALSE	FALSE
Thecc.01G167100	NA	NA	49	NA	-815; -762; -467; -433; -186; -145	-513; -242; -185	NA	TRUE	FALSE
Thecc.01G167200	NA	NA	NA	NA	NA	NA	NA	FALSE	FALSE
Thecc.01G167300	NA	-130	-319	NA	-872; -794	51	NA	TRUE	FALSE
Thecc.01G167500	NA	NA	NA	NA	NA	-105	NA	FALSE	FALSE
Thecc.01G167600	NA	NA	NA	NA	-794; -706; -466	NA	NA	FALSE	FALSE
Thecc.01G167700	NA	-842; -832	-854	-844	-997; -591	-982; -949; -590	NA	FALSE	FALSE
Thecc.01G167800	NA	-594	NA	-875; -794; -638	-926; -586	-585	-513	FALSE	FALSE
Thecc.01G167900	NA	NA	NA	NA	-852; -801	NA	NA	FALSE	FALSE
Thecc.01G168000	NA	-841	-958	NA	-977; -934; -775; -745; -716; -582	-774; -715	-683	FALSE	FALSE
Thecc.01G168200	NA	-309	-895	-978; -953; -691; -682	-776; -611; -525; -491; -415; -253; -153	-443; -252; -152	-955	FALSE	FALSE
Thecc.01G168300	NA	-425	NA	NA	-225; -167; -144	-572	NA	FALSE	FALSE
Thecc.01G168400	NA	-975; -909; -870; -769; -655; -571; -560; -490; -450; -291	-989; -941; -863; -784; -758; -736; -713; -644; -613; -602; -439; -322; -303; -280	-331; -250	94	-918; -857; -707; -596; -433; -384; -342	NA	TRUE	FALSE
Thecc.01G168500	NA	NA	NA	NA	NA	NA	NA	FALSE	FALSE
Thecc.01G168600	NA	-531	NA	NA	-136	-872	NA	FALSE	FALSE
Thecc.01G168800	NA	-561	NA	NA	-689; -639; -627	NA	NA	FALSE	FALSE
Thecc.01G168900	NA	-210	NA	-212	NA	NA	NA	FALSE	FALSE
Thecc.01G169000	NA	NA	NA	NA	NA	NA	NA	FALSE	FALSE
Thecc.01G169100	NA	-273	-637; -310	NA	-362	NA	NA	FALSE	FALSE
Thecc.01G169200	NA	NA	NA	NA	NA	NA	NA	FALSE	FALSE
Thecc.01G169300	NA	NA	-551; -477	37	-795; -462; -321; -110	NA	-140	TRUE	TRUE
Thecc.01G169400	NA	NA	NA	NA	NA	NA	NA	FALSE	FALSE
Thecc.01G169500	NA	NA	NA	NA	NA	NA	NA	FALSE	FALSE
Thecc.01G169600	NA	NA	NA	NA	NA	NA	NA	FALSE	FALSE
Thecc.01G169700	NA	-502	NA	NA	-574; -410; -392; -320	NA	NA	FALSE	FALSE
Thecc.01G169800	NA	NA	NA	NA	-287	-414	-591	FALSE	FALSE
Thecc.01G169900	NA	NA	NA	NA	NA	NA	NA	FALSE	FALSE
Thecc.01G170000	NA	NA	NA	NA	-573; -497; -474	NA	NA	FALSE	FALSE
Thecc.01G170100	NA	-826; -470	NA	NA	-784; -765; -734; -642; -500; -391; -354; -231	-783; -733; -562; -230	NA	FALSE	FALSE
Thecc.01G170200	NA	-613	NA	-424; -267	-840; -522; -463; -454; -204; -146	-294; -203	NA	FALSE	FALSE
Thecc.01G170300	NA	NA	-659; -458; -440	NA	-911; -795; -781; -709; -432; -413; -365; -270; -150	NA	-705	FALSE	FALSE
Thecc.01G170600	NA	NA	NA	NA	-426; -189	-727	NA	FALSE	FALSE
Thecc.01G170700	NA	NA	NA	NA	-823; -429; -232	NA	NA	FALSE	FALSE
Thecc.01G170800	NA	NA	NA	NA	-570; -289; -211; -153	NA	NA	FALSE	FALSE
Thecc.01G170900	NA	-999; -919; -835; -338	-749	-845; -809; -386	-777; -486; -153	-820; -604; -195	-813; -646	FALSE	FALSE
Thecc.01G171000	NA	NA	-800	-742	-778; -647; -557; -467; -373; -365; -211	-777; -670; -466	NA	FALSE	FALSE
Thecc.01G171100	NA	-990	NA	NA	NA	-187	22	TRUE	TRUE
Thecc.01G171200	NA	-406; -297	-667; -601; -567; -468	NA	63	43	-960	TRUE	TRUE
Thecc.01G171300	NA	NA	NA	NA	12	-127	NA	TRUE	FALSE
Thecc.01G171500	NA	NA	NA	NA	-353; -347	NA	NA	FALSE	FALSE
Thecc.01G171600	NA	NA	NA	NA	NA	NA	NA	FALSE	FALSE
Thecc.01G171700	NA	NA	NA	NA	-353	NA	-227	FALSE	FALSE
Thecc.01G171800	NA	NA	NA	NA	-751	NA	NA	FALSE	FALSE
Thecc.01G172000	NA	NA	-786; -403; -305	-870	93	-487	NA	TRUE	FALSE
Thecc.01G172100	NA	-743	-384	-547	-943; -851; -834; -827; -534; -470; -376	-906; -375; -365	NA	FALSE	FALSE
Thecc.01G172200	NA	NA	NA	NA	NA	NA	NA	FALSE	FALSE
Thecc.01G172300	NA	NA	-546; -368	-257	-998; -974; -968; -935; -916; -902; -887; -511	NA	NA	FALSE	FALSE
Thecc.01G172400	NA	-719	-760; -191; -167	-713	-974; -802; -772; -422; -341	-771	-379; -350	FALSE	FALSE
Thecc.01G172500	NA	NA	NA	-761	NA	NA	NA	FALSE	FALSE
Thecc.01G172600	NA	NA	NA	NA	NA	NA	NA	FALSE	FALSE
Thecc.01G172700	NA	-438	-414; -341; -273; -228	-484; -236	-996; -880; -541; -524	-879; -631; -215	-486	FALSE	FALSE
Thecc.01G172800	NA	NA	-500	NA	NA	-303	NA	FALSE	FALSE
Thecc.01G172900	NA	-972	NA	35	-877; -139; -132; -107	-131	-976; -240	TRUE	TRUE
Thecc.01G173000	NA	42	-804; -529; -315; -175	NA	-793; -580	26	-763	TRUE	TRUE
Thecc.01G173100	NA	NA	NA	-414; -243; -148	15	76	-275	TRUE	FALSE
Thecc.01G173200	NA	-334	NA	-358	-238; -218	NA	-210	FALSE	FALSE
Thecc.01G173300	NA	NA	NA	-852	-814; -752; -532	-809; -160	NA	FALSE	FALSE
Thecc.01G173400	NA	NA	NA	-994	-687	-686	NA	FALSE	FALSE
Thecc.01G173500	NA	-947	-500; -200	NA	-964; -459; -284; -179; -167	-274; -166	NA	FALSE	FALSE
Thecc.01G173600	NA	NA	NA	72	-685; -602; -485; -468; -185	NA	NA	TRUE	FALSE
Thecc.01G173700	NA	NA	-949	-694	-219	-218	NA	FALSE	FALSE
Thecc.01G173800	NA	NA	-924	-765; -279	-997; -844; -815; -756; -391	-755	-767; -743; -448	FALSE	FALSE
Thecc.01G173900	NA	NA	NA	NA	-580	NA	-874	FALSE	FALSE
Thecc.01G174000	NA	NA	NA	62	NA	NA	NA	TRUE	FALSE
Thecc.01G174100	NA	NA	NA	NA	-534; -143	NA	NA	FALSE	FALSE
Thecc.01G174200	NA	NA	NA	NA	33	-658	NA	TRUE	TRUE
Thecc.01G174300	NA	NA	NA	-419	NA	NA	NA	FALSE	FALSE
Thecc.01G174400	NA	-244	NA	NA	-918; -821	-820; -554	NA	FALSE	FALSE
Thecc.01G174500	NA	-361	-780; -176; -151	NA	77	-376	NA	TRUE	FALSE
Thecc.01G174600	NA	-672; -358	-722; -391	87	-946; -892; -819; -781	-945	NA	TRUE	FALSE
Thecc.01G174700	NA	NA	NA	NA	-759; -722	NA	NA	FALSE	FALSE
Thecc.01G174900	NA	38	-585	40	-984; -511; -404; -395; -323; -273; -246	-403	NA	TRUE	TRUE
Thecc.01G175000	NA	NA	NA	NA	-422	NA	NA	FALSE	FALSE
Thecc.01G175200	NA	-764; -299	-957	NA	-867; -358; -351	-1000; -883	-539; -346	FALSE	FALSE
Thecc.01G175400	NA	-928; -513	-852; -318	-451	-583; -308	NA	NA	FALSE	FALSE
Thecc.01G175600	NA	NA	NA	NA	60	-923	NA	TRUE	FALSE
Thecc.01G175700	NA	NA	48	NA	NA	NA	-149	TRUE	FALSE
Thecc.01G175800	NA	NA	NA	-503	-635; -371; -303; -176	NA	NA	FALSE	FALSE
Thecc.01G175900	NA	NA	NA	NA	NA	NA	NA	FALSE	FALSE
Thecc.01G176000	NA	NA	NA	NA	NA	NA	NA	FALSE	FALSE
Thecc.01G176100	NA	-339	-465	-365	-601	-209	NA	FALSE	FALSE
Thecc.01G176200	NA	-877	-709	NA	-770; -751; -509; -468; -396; -357	-395	NA	FALSE	FALSE
Thecc.01G176300	NA	NA	NA	NA	-649	NA	NA	FALSE	FALSE
Thecc.01G176400	NA	NA	NA	-264	-767	NA	NA	FALSE	FALSE
Thecc.01G176500	NA	-333	-342	-138	-622; -471	-381	NA	FALSE	FALSE
Thecc.01G176600	NA	28	NA	30	61	NA	NA	TRUE	TRUE
Thecc.01G176700	NA	-611	-841; -755	-642	-868; -565; -351; -342	-867; -341	NA	FALSE	FALSE
Thecc.01G176800	NA	-123	NA	NA	27	67	NA	TRUE	TRUE
Thecc.01G176900	NA	NA	NA	NA	85; 68; 60	59	NA	TRUE	FALSE
Thecc.01G177000	NA	-467	NA	-908; -357	87	-406	NA	TRUE	FALSE
Thecc.01G177100	-941	-940	NA	-384	-841; -217	-216	NA	FALSE	FALSE
Thecc.01G177200	NA	-322	NA	NA	-903; -768; -406	NA	NA	FALSE	FALSE
Thecc.01G177300	NA	-689	-286	NA	-985; -244	NA	NA	FALSE	FALSE
Thecc.01G177400	NA	NA	-872	NA	81	NA	NA	TRUE	FALSE
Thecc.01G177500	NA	NA	NA	NA	-256; -246	-255; -245	NA	FALSE	FALSE
Thecc.01G177600	NA	NA	NA	NA	-261; -188; -120	NA	NA	FALSE	FALSE
Thecc.01G177700	NA	NA	NA	NA	-435; -212	NA	NA	FALSE	FALSE
Thecc.01G177800	NA	NA	NA	NA	NA	NA	NA	FALSE	FALSE
Thecc.01G177900	NA	-525	-829	-527	-965; -901; -854; -847; -677; -618; -392	-964; -924; -676; -617	NA	FALSE	FALSE
Thecc.01G178000	NA	NA	NA	NA	NA	NA	NA	FALSE	FALSE
Thecc.01G178100	NA	-652	NA	-654; -378	-714; -414; -338	-337; -329	NA	FALSE	FALSE
Thecc.01G178200	NA	NA	-171	-256	NA	NA	NA	FALSE	FALSE
Thecc.01G178300	NA	NA	-712	-529	35	NA	NA	TRUE	TRUE
Thecc.01G178400	NA	NA	-633	-906; -667	-288; -256	-893	NA	FALSE	FALSE
Thecc.01G178500	NA	NA	NA	NA	-241	NA	NA	FALSE	FALSE
Thecc.01G178700	NA	NA	NA	NA	NA	NA	NA	FALSE	FALSE
Thecc.01G178800	NA	NA	NA	NA	NA	NA	NA	FALSE	FALSE
Thecc.01G178900	NA	NA	-543	-615; -350	-591; -476	-590	NA	FALSE	FALSE
Thecc.01G179000	NA	NA	-504	NA	-509; -426; -365; -356	NA	NA	FALSE	FALSE
Thecc.01G179100	NA	NA	NA	NA	31	-887; -609; -486	NA	TRUE	TRUE
Thecc.01G179200	NA	-437	NA	-439	-396	NA	NA	FALSE	FALSE
Thecc.01G179300	NA	NA	-996; -506	-970; -627	47	-818; -783	-972; -629	TRUE	FALSE
Thecc.01G179400	NA	NA	-639; -593; -526; -311	-787; -700	-760; -660; -598; -531; -497; -338; -244; -206; -186; -123	-759; -729; -659; -337; -305; -229; -185	-702; -327	FALSE	FALSE
Thecc.01G179500	NA	-522	-915; -700; -633; -593; -508; -448	-899; -524; -437	-1000; -949; -841; -799; -793; -773; -656	-999; -948; -772; -655; -516	NA	FALSE	FALSE
Thecc.01G179600	NA	NA	NA	NA	NA	NA	NA	FALSE	FALSE
Thecc.01G179700	NA	NA	NA	-852	-727	NA	NA	FALSE	FALSE
Thecc.01G179800	NA	NA	62	-518	-739; -184	37	NA	TRUE	TRUE
Thecc.01G179900	NA	NA	-306; -283	-735	NA	NA	NA	FALSE	FALSE
Thecc.01G180000	85	84	NA	-938	-865; -511; -461; -448	-443; -422	NA	TRUE	FALSE
Thecc.01G180100	NA	NA	NA	NA	NA	NA	NA	FALSE	FALSE
Thecc.01G180200	NA	NA	NA	NA	NA	NA	NA	FALSE	FALSE
Thecc.01G180300	NA	-956; -856	NA	-958; -858; -364	79; 6	-686; -533	NA	TRUE	FALSE
Thecc.01G180400	NA	NA	NA	NA	-580; -495	-494	NA	FALSE	FALSE
Thecc.01G180500	NA	-647; -328	-632; -532; -380; -312; -237	-405	-998; -657; -267	-656; -453; -266	-374	FALSE	FALSE
Thecc.01G180600	NA	-417; -317; -240	-610	NA	-814; -496; -330; -202	-890; -641; -604; -568; -495	NA	FALSE	FALSE
Thecc.01G180700	NA	-963; -773	-375	-986; -723; -178	NA	-441	NA	FALSE	FALSE
Thecc.01G180800	NA	NA	NA	NA	NA	NA	NA	FALSE	FALSE
Thecc.01G180900	NA	NA	NA	NA	NA	NA	NA	FALSE	FALSE
Thecc.01G181000	NA	-928	NA	NA	-584	NA	NA	FALSE	FALSE
Thecc.01G181100	NA	NA	-977	NA	-388	NA	NA	FALSE	FALSE
Thecc.01G181200	NA	-624	-985; -932; -709; -571	NA	-972; -778	NA	NA	FALSE	FALSE
Thecc.01G181300	NA	NA	NA	NA	NA	-430	NA	FALSE	FALSE
Thecc.01G181400	NA	-623	-629	NA	-951; -644	-643	NA	FALSE	FALSE
Thecc.01G181500	NA	NA	NA	NA	-768; -663; -604; -111	-662	NA	FALSE	FALSE
Thecc.01G181600	NA	69	NA	NA	11	76	NA	TRUE	FALSE
Thecc.01G181700	NA	-352; -281	NA	-283	-809; -763; -388; -377	NA	-285	FALSE	FALSE
Thecc.01G181800	NA	31	-527	NA	NA	NA	NA	TRUE	TRUE
Thecc.01G181900	NA	NA	NA	NA	NA	NA	NA	FALSE	FALSE
Thecc.01G182000	NA	-148	NA	74; 34	94	NA	NA	TRUE	TRUE
Thecc.01G182100	NA	NA	NA	NA	NA	NA	NA	FALSE	FALSE
Thecc.01G182200	NA	NA	NA	NA	70; 59	NA	NA	TRUE	FALSE
Thecc.01G182300	NA	-940; -526	-977	-774	-736; -630	NA	NA	FALSE	FALSE
Thecc.01G182400	NA	-958	-671; -183	-960; -252	-435; -410; -404	-908	-219	FALSE	FALSE
Thecc.01G182500	NA	NA	NA	NA	-363; -243; -236	NA	NA	FALSE	FALSE
Thecc.01G182600	34	33	NA	-829	82	NA	NA	TRUE	TRUE
Thecc.01G182700	NA	-771; -739; -674	NA	29	11	NA	NA	TRUE	TRUE
Thecc.01G182800	NA	NA	NA	NA	-667; -646	NA	NA	FALSE	FALSE
Thecc.01G182900	NA	32	NA	-577	-488; -144	NA	-579	TRUE	TRUE
Thecc.01G183000	NA	NA	NA	NA	NA	NA	NA	FALSE	FALSE
Thecc.01G183100	NA	-829	NA	-870	-525; -157	NA	NA	FALSE	FALSE
Thecc.01G183200	NA	NA	NA	NA	NA	NA	NA	FALSE	FALSE
Thecc.01G183400	NA	-761; -621	-893	-623	-911; -872	-598	NA	FALSE	FALSE
Thecc.01G183500	NA	-699; -428	-653	-430	-823; -662; -438	-676	-950; -432	FALSE	FALSE
Thecc.01G183600	NA	NA	-579; -522	NA	28	-985; -562	NA	TRUE	TRUE
Thecc.01G183700	NA	NA	-429	NA	-105	-934	NA	FALSE	FALSE
Thecc.01G183800	NA	NA	NA	NA	-219	NA	NA	FALSE	FALSE
Thecc.01G183900	NA	NA	NA	NA	-544; -463; -412	NA	NA	FALSE	FALSE
Thecc.01G184000	NA	NA	NA	NA	NA	NA	NA	FALSE	FALSE
Thecc.01G184100	NA	-379	-344	NA	-319; -134	74	NA	TRUE	FALSE
Thecc.01G184200	NA	NA	NA	-463	-435; -347; -293	NA	NA	FALSE	FALSE
Thecc.01G184300	NA	NA	NA	-136	-164	-587; -276	NA	FALSE	FALSE
Thecc.01G184400	NA	NA	NA	NA	NA	NA	NA	FALSE	FALSE
Thecc.01G184500	NA	-578	NA	NA	NA	NA	-737	FALSE	FALSE
Thecc.01G184600	NA	-923; -612	-735; -667	NA	-660; -645	-636; -296	-642	FALSE	FALSE
Thecc.01G184700	NA	-499	NA	NA	-581	-580	NA	FALSE	FALSE
Thecc.01G184800	NA	NA	83	51	74	NA	89	TRUE	FALSE
Thecc.01G184900	NA	-605	-483; -413; -401	31	-427	NA	-495	TRUE	TRUE
Thecc.01G185000	NA	38	NA	40; 16	-511; -429; -272; -212	-856; -588; -510; -282	18	TRUE	TRUE
Thecc.01G185100	NA	NA	NA	NA	NA	NA	NA	FALSE	FALSE
Thecc.01G185200	NA	NA	NA	NA	NA	NA	NA	FALSE	FALSE
Thecc.01G185300	NA	NA	NA	NA	-574; -564	NA	NA	FALSE	FALSE
Thecc.01G185400	NA	NA	NA	NA	-388	NA	NA	FALSE	FALSE
Thecc.01G185500	NA	NA	NA	NA	-495; -478; -444; -257	NA	NA	FALSE	FALSE
Thecc.01G185600	NA	-952	-810; -789	-845	-866; -857; -833; -764	-177	NA	FALSE	FALSE
Thecc.01G185800	NA	NA	-231	32	-588	-587	NA	TRUE	TRUE
Thecc.01G185900	NA	NA	NA	NA	-508; -256	NA	NA	FALSE	FALSE
Thecc.01G186000	NA	-692	NA	-694	-869	-453	-338	FALSE	FALSE
Thecc.01G186100	NA	NA	-656; -424	NA	-981; -549; -168	NA	-662	FALSE	FALSE
Thecc.01G186200	NA	-556	-289; -181	74	-391; -384; -204; -158	-153	-358	TRUE	FALSE
Thecc.01G186300	NA	75; 65	NA	NA	80	NA	NA	TRUE	FALSE
Thecc.01G186400	NA	-273; -263	NA	NA	-278; -239	NA	NA	FALSE	FALSE
Thecc.01G186500	NA	-885	NA	NA	-929; -228	-614	NA	FALSE	FALSE
Thecc.01G186600	NA	34	NA	NA	-555	NA	NA	TRUE	TRUE
Thecc.01G186700	NA	-639	NA	-806	NA	NA	NA	FALSE	FALSE
Thecc.01G186800	NA	NA	82	54	-878; -673	NA	NA	TRUE	FALSE
Thecc.01G186900	NA	NA	NA	-677	-641; -560; -527; -483	NA	NA	FALSE	FALSE
Thecc.01G187000	NA	-288	-331	NA	-427; -233	NA	NA	FALSE	FALSE
Thecc.01G187100	NA	NA	NA	NA	-163	NA	NA	FALSE	FALSE
Thecc.01G187200	NA	-352; -198	NA	-447	-684; -386; -240; -184	-456; -183	NA	FALSE	FALSE
Thecc.01G187300	NA	NA	NA	NA	-240	NA	NA	FALSE	FALSE
Thecc.01G187400	NA	NA	NA	NA	NA	NA	NA	FALSE	FALSE
Thecc.01G187500	NA	NA	NA	NA	-505	-281	-299	FALSE	FALSE
Thecc.01G187600	NA	-335; -218	NA	-220	-729; -385; -353; -324; -315; -178	-377; -323	-579	FALSE	FALSE
Thecc.01G187700	NA	-745	90; 11	-183; -131	-981; -709	NA	77	TRUE	FALSE
Thecc.01G187800	NA	NA	NA	-851	NA	NA	-853	FALSE	FALSE
Thecc.01G187900	NA	-586; -537	NA	NA	NA	NA	NA	FALSE	FALSE
Thecc.01G188000	NA	NA	NA	NA	-689	-688	NA	FALSE	FALSE
Thecc.01G188100	NA	NA	NA	NA	-624	NA	NA	FALSE	FALSE
Thecc.01G188300	NA	NA	NA	NA	-774; -196	NA	NA	FALSE	FALSE
Thecc.01G188400	NA	30	NA	32	-463	-462	NA	TRUE	TRUE
Thecc.01G188500	NA	35	-232	NA	NA	NA	NA	TRUE	TRUE
Thecc.01G188600	NA	36	NA	38	-355	-369; -354	NA	TRUE	TRUE
Thecc.01G188700	NA	34	-611	NA	22	NA	NA	TRUE	TRUE
Thecc.01G188800	NA	NA	-339	NA	-766	NA	NA	FALSE	FALSE
Thecc.01G188900	NA	NA	-199	-487	-323	NA	NA	FALSE	FALSE
Thecc.01G189000	NA	34	-954	36	-677	NA	NA	TRUE	TRUE
Thecc.01G189100	NA	-171	-328	-353; -173	-401; -364; -225; -139	NA	NA	FALSE	FALSE
Thecc.01G189200	NA	NA	NA	-804	-975; -746	-998; -969; -745	-986	FALSE	FALSE
Thecc.01G189300	NA	NA	-877; -467; -319	NA	-866; -777	-808	-863	FALSE	FALSE
Thecc.01G189400	NA	NA	NA	-503	-790; -750; -726; -375	NA	NA	FALSE	FALSE
Thecc.01G189500	NA	NA	-344	-828	93	-480	NA	TRUE	FALSE
Thecc.01G189600	NA	30	NA	NA	NA	-325	NA	TRUE	TRUE
Thecc.01G189700	NA	73	-268	-445; -419	-767; -355	NA	-421	TRUE	FALSE
Thecc.01G190000	NA	NA	-558	NA	-612; -599; -589	-611; -598; -588; -347	NA	FALSE	FALSE
Thecc.01G190100	NA	NA	NA	NA	68; 26	NA	NA	TRUE	TRUE
Thecc.01G190200	NA	-680; -226	-500	-569; -255	61	NA	-571	TRUE	FALSE
Thecc.01G190300	NA	NA	NA	NA	-902; -698	NA	NA	FALSE	FALSE
Thecc.01G190500	NA	-719	-131	NA	-774; -763; -695; -368; -285; -182	-181	NA	FALSE	FALSE
Thecc.01G190600	NA	NA	NA	NA	99	NA	NA	TRUE	FALSE
Thecc.01G190700	NA	-885	NA	NA	-969	NA	NA	FALSE	FALSE
Thecc.01G190800	NA	NA	93	66	-337; -277; -175	-276	NA	TRUE	FALSE
Thecc.01G190900	NA	NA	NA	-953; -442	-978; -486; -422	NA	NA	FALSE	FALSE
Thecc.01G191000	NA	NA	NA	NA	NA	NA	NA	FALSE	FALSE
Thecc.01G191100	NA	NA	-472	NA	-990	NA	NA	FALSE	FALSE
Thecc.01G191200	NA	-800	-687	-721	-876; -559; -309	-945	-723	FALSE	FALSE
Thecc.01G191300	NA	-509; -124	87	-126	-964; -939; -889	-888; -664	NA	TRUE	FALSE
Thecc.01G191400	NA	-246	NA	NA	-601; -210	-600	NA	FALSE	FALSE
Thecc.01G191500	NA	-162	NA	NA	-419; -281; -147	-250	NA	FALSE	FALSE
Thecc.01G191600	NA	-639	NA	-708	-177	NA	NA	FALSE	FALSE
Thecc.01G191700	NA	NA	-912; -850	NA	-716; -630	-715	NA	FALSE	FALSE
Thecc.01G191800	NA	NA	-440	NA	-871; -788; -652; -534; -526; -127	-870	NA	FALSE	FALSE
Thecc.01G191900	NA	-228	NA	NA	14	NA	NA	TRUE	FALSE
Thecc.01G192100	33	32	NA	NA	65	NA	NA	TRUE	TRUE
Thecc.01G192200	NA	NA	-148	-771	-754; -418; -265	NA	NA	FALSE	FALSE
Thecc.01G192300	NA	NA	NA	NA	NA	NA	-781	FALSE	FALSE
Thecc.01G192400	NA	NA	NA	NA	NA	NA	NA	FALSE	FALSE
Thecc.01G192500	NA	-942	-852	NA	-145; -138	-831	-903	FALSE	FALSE
Thecc.01G192600	NA	NA	NA	-873; -859	-164	-970	NA	FALSE	FALSE
Thecc.01G192800	NA	NA	NA	NA	-992; -734; -726; -626; -131	NA	NA	FALSE	FALSE
Thecc.01G192900	NA	NA	NA	NA	NA	NA	NA	FALSE	FALSE
Thecc.01G193000	NA	-292	NA	NA	-186	NA	NA	FALSE	FALSE
Thecc.01G193100	NA	NA	NA	NA	NA	NA	NA	FALSE	FALSE
Thecc.01G193300	NA	NA	NA	NA	-538; -474	NA	NA	FALSE	FALSE
Thecc.01G193500	NA	NA	NA	53	-841; -371	NA	NA	TRUE	FALSE
Thecc.01G193600	NA	-317	NA	-999	-895; -697; -514; -502	-103	NA	FALSE	FALSE
Thecc.01G193700	NA	NA	NA	NA	NA	NA	NA	FALSE	FALSE
Thecc.01G193800	NA	NA	NA	NA	NA	NA	NA	FALSE	FALSE
Thecc.01G193900	NA	NA	63	NA	53	NA	NA	TRUE	FALSE
Thecc.01G194300	NA	NA	NA	NA	NA	NA	NA	FALSE	FALSE
Thecc.01G194400	NA	NA	NA	-726; -364	-231	-495	-730; -508; -366	FALSE	FALSE
Thecc.01G194800	NA	-994	-758; -516	-639	-768; -490	-657; -489	NA	FALSE	FALSE
Thecc.01G194900	NA	NA	NA	NA	-104	NA	NA	FALSE	FALSE
Thecc.01G195000	NA	31	NA	-887; -525	NA	-656	-891; -669; -527	TRUE	TRUE
Thecc.01G195100	NA	NA	NA	NA	NA	NA	NA	FALSE	FALSE
Thecc.01G195200	NA	NA	NA	NA	-896; -394; -183	-393	NA	FALSE	FALSE
Thecc.01G195300	NA	NA	-756	-482	-331; -323	-735	-486	FALSE	FALSE
Thecc.01G195400	NA	-213; -205	-966	-493; -207	-142	NA	NA	FALSE	FALSE
Thecc.01G195500	NA	67	NA	NA	45	-493; -334; -188	NA	TRUE	TRUE
Thecc.01G195600	NA	-317	NA	NA	47; 19	-134	NA	TRUE	TRUE
Thecc.01G195700	NA	-207	NA	NA	-737; -468; -408; -240; -194	-314	NA	FALSE	FALSE
Thecc.01G195800	NA	NA	-204	NA	-883; -853; -794; -565; -480; -265	-479	NA	FALSE	FALSE
Thecc.01G195900	NA	NA	NA	NA	-964; -638; -438	-584	NA	FALSE	FALSE
Thecc.01G196000	NA	NA	NA	NA	-356; -261; -220	NA	NA	FALSE	FALSE
Thecc.01G196100	NA	-987	NA	-217	-578; -182	-181	-219	FALSE	FALSE
Thecc.01G196200	NA	NA	NA	NA	NA	NA	NA	FALSE	FALSE
Thecc.01G196300	NA	NA	-761	NA	NA	NA	NA	FALSE	FALSE
Thecc.01G196500	NA	NA	NA	NA	NA	NA	NA	FALSE	FALSE
Thecc.01G196600	NA	34	-939; -912; -890; -865; -849; -802; -746; -711	NA	-965; -955; -836; -829; -674	-705; -385	NA	TRUE	TRUE
Thecc.01G196700	NA	NA	NA	NA	87	NA	NA	TRUE	FALSE
Thecc.01G196800	NA	30	NA	-648	-549	NA	-722; -656	TRUE	TRUE
Thecc.01G196900	NA	-856	-906; -807	NA	-469	NA	-308	FALSE	FALSE
Thecc.01G197000	NA	NA	NA	NA	NA	NA	NA	FALSE	FALSE
Thecc.01G197100	NA	NA	-835	-471	-868; -843; -748; -694; -501; -494; -452; -199; -158	-867	NA	FALSE	FALSE
Thecc.01G197200	NA	-892; -483	NA	78	-673; -619; -334; -256; -249; -233	-381	-582	TRUE	FALSE
Thecc.01G197300	NA	NA	NA	NA	NA	NA	NA	FALSE	FALSE
Thecc.01G197400	NA	NA	NA	-629; -277	-970; -829; -476; -343; -261	NA	NA	FALSE	FALSE
Thecc.01G197500	NA	NA	NA	-488	NA	-559	NA	FALSE	FALSE
Thecc.01G197600	NA	-828; -797; -729; -702; -496	-843; -722	-235	-818; -519; -296; -253; -192; -130	NA	NA	FALSE	FALSE
Thecc.01G197700	NA	NA	NA	NA	NA	NA	NA	FALSE	FALSE
Thecc.01G197800	NA	-659	NA	-508	NA	NA	NA	FALSE	FALSE
Thecc.01G197900	NA	NA	NA	NA	81; 15	80	NA	TRUE	FALSE
Thecc.01G198000	NA	NA	NA	-457	NA	-528	NA	FALSE	FALSE
Thecc.01G198100	NA	NA	-913	NA	NA	-833	NA	FALSE	FALSE
Thecc.01G198200	NA	NA	NA	NA	NA	NA	NA	FALSE	FALSE
Thecc.01G198300	NA	NA	NA	NA	NA	NA	NA	FALSE	FALSE
Thecc.01G198400	NA	NA	NA	NA	-690; -643; -632	NA	-454	FALSE	FALSE
Thecc.01G198500	NA	NA	-982; -233	NA	-752	NA	-972	FALSE	FALSE
Thecc.01G198700	NA	-335; -314	-390	-150	-398; -117	-308	NA	FALSE	FALSE
Thecc.01G198800	NA	-479; -357	NA	NA	NA	-965	NA	FALSE	FALSE
Thecc.01G198900	NA	NA	NA	NA	NA	NA	NA	FALSE	FALSE
Thecc.01G199000	NA	NA	NA	NA	-274	-258	NA	FALSE	FALSE
Thecc.01G199100	NA	NA	NA	NA	-729; -394; -295	-528	NA	FALSE	FALSE
Thecc.01G199200	NA	-785; -512	-521; -356	NA	-859; -776; -740; -505; -329	NA	NA	FALSE	FALSE
Thecc.01G199300	NA	-260; -130	NA	-233; -124	-140	-139	-235	FALSE	FALSE
Thecc.01G199400	NA	NA	-841; -795	NA	-829; -784; -597; -579	-783	NA	FALSE	FALSE
Thecc.01G199500	NA	NA	-843	29	-806; -666; -230	NA	-898; -459	TRUE	TRUE
Thecc.01G199600	NA	-520; -355	NA	NA	-406; -106	NA	NA	FALSE	FALSE
Thecc.01G199700	NA	-372	NA	-822	-893; -730; -559; -531; -498; -312; -253	-558; -252	-824	FALSE	FALSE
Thecc.01G199800	NA	NA	69	-467; -133	-303; -267; -184	-145	NA	TRUE	FALSE
Thecc.01G199900	NA	NA	NA	NA	NA	NA	NA	FALSE	FALSE
Thecc.01G200000	NA	NA	NA	NA	NA	NA	NA	FALSE	FALSE
Thecc.01G200100	NA	NA	NA	NA	NA	NA	NA	FALSE	FALSE
Thecc.01G200200	NA	NA	NA	-549	-759; -623; -565; -435	-564	-551	FALSE	FALSE
Thecc.01G200700	NA	NA	-984	-273	-737; -448; -389; -253	-799; -760; -388	NA	FALSE	FALSE
Thecc.01G200800	NA	-749	-739; -302	NA	-944; -850; -630; -608	-943; -849	NA	FALSE	FALSE
Thecc.01G200900	NA	NA	-709	NA	-535; -518; -142	NA	NA	FALSE	FALSE
Thecc.01G201000	36	35	NA	NA	-213	NA	NA	TRUE	TRUE
Thecc.01G201100	NA	NA	NA	NA	-422; -414	NA	NA	FALSE	FALSE
Thecc.01G201200	NA	NA	NA	-933	-856; -704; -556	-555; -507	NA	FALSE	FALSE
Thecc.01G201300	NA	-506	NA	NA	-475; -460; -300; -276	-474; -268	NA	FALSE	FALSE
Thecc.01G201400	NA	NA	-515	NA	-422	-890; -480	NA	FALSE	FALSE
Thecc.01G201500	NA	-424	-954	NA	-976; -719; -498; -343; -321	NA	NA	FALSE	FALSE
Thecc.01G201600	NA	NA	-444	NA	NA	NA	NA	FALSE	FALSE
Thecc.01G201800	NA	-695	-515	NA	NA	NA	NA	FALSE	FALSE
Thecc.01G201900	NA	88	NA	NA	-532; -431; -374; -333	NA	NA	TRUE	FALSE
Thecc.01G202000	NA	-289; -188	NA	NA	-591; -581; -328; -320; -163	NA	NA	FALSE	FALSE
Thecc.01G202100	NA	-359	NA	NA	-477; -436	NA	NA	FALSE	FALSE
Thecc.01G202200	NA	NA	-968	-172	82	-294; -261	NA	TRUE	FALSE
Thecc.01G202300	NA	NA	-267	-225	-890; -786	-308	NA	FALSE	FALSE
Thecc.01G202400	NA	-717	NA	-569	-902	-901; -659	NA	FALSE	FALSE
Thecc.01G202500	NA	NA	NA	-524	10	NA	NA	TRUE	FALSE
Thecc.01G202600	NA	NA	-930; -790; -762; -705; -625; -510; -447	-989; -254	NA	NA	-258	FALSE	FALSE
Thecc.01G202700	NA	NA	NA	NA	NA	NA	NA	FALSE	FALSE
Thecc.01G202800	NA	NA	NA	NA	20	19	NA	TRUE	TRUE
Thecc.01G202900	NA	-401; -387; -288	-879	-336; -290	-834; -524; -324; -232; -200	-541; -231	NA	FALSE	FALSE
Thecc.01G203000	NA	NA	-995; -936; -914; -887; -822; -796; -774; -754; -747; -684; -662; -635	NA	-568	-989; -930; -840; -701; -678; -629	NA	FALSE	FALSE
Thecc.01G203100	NA	NA	-930; -903; -881; -818; -791; -769; -743; -651; -629; -570; -544; -522; -431; -409; -384	NA	19	-871; -800; -732; -660; -618; -552	NA	TRUE	TRUE
Thecc.01G203200	NA	-515	-977; -958; -916; -819; -797; -727; -700; -678; -582	-665; -517	-996; -949; -934; -906; -877; -867; -833; -787; -754; -744; -710; -641; -626; -593; -399	-905; -828; -786; -709	-667; -519	FALSE	FALSE
Thecc.01G203300	NA	NA	NA	NA	-972; -532; -223	-490	NA	FALSE	FALSE
Thecc.01G203400	NA	NA	-192	-271; -166	99	98	-198; -170	TRUE	FALSE
Thecc.01G203500	NA	NA	NA	NA	NA	NA	NA	FALSE	FALSE
Thecc.01G203600	NA	NA	NA	NA	NA	NA	NA	FALSE	FALSE
Thecc.01G203700	NA	NA	NA	NA	NA	NA	NA	FALSE	FALSE
Thecc.01G203800	NA	NA	-147	NA	NA	-187	NA	FALSE	FALSE
Thecc.01G203900	NA	NA	NA	NA	NA	NA	NA	FALSE	FALSE
Thecc.01G204000	NA	NA	NA	NA	NA	NA	NA	FALSE	FALSE
Thecc.01G204100	NA	NA	-909	NA	NA	NA	NA	FALSE	FALSE
Thecc.01G204200	NA	-780	NA	NA	-910; -767; -695	NA	NA	FALSE	FALSE
Thecc.01G204300	NA	NA	NA	-669	-817; -442; -381; -266	-441	-671	FALSE	FALSE
Thecc.01G204500	NA	NA	NA	NA	NA	NA	NA	FALSE	FALSE
Thecc.01G204600	NA	-905; -441	-721	-863	-750; -703	-763	NA	FALSE	FALSE
Thecc.01G204700	NA	NA	NA	-344	-656; -535; -331; -306; -256	-534; -255	NA	FALSE	FALSE
Thecc.01G204800	NA	NA	NA	NA	NA	NA	NA	FALSE	FALSE
Thecc.01G204900	NA	-495	NA	97	-966; -921; -898; -489; -178	-965; -400	NA	TRUE	FALSE
Thecc.01G205100	NA	NA	-908	-180	NA	-744	-184	FALSE	FALSE
Thecc.01G205200	NA	-705; -316	NA	NA	-193; -118	-308; -192	NA	FALSE	FALSE
Thecc.01G205300	NA	NA	NA	NA	NA	NA	NA	FALSE	FALSE
Thecc.01G205400	NA	-641	-589; -567; -525	-448; -220	83; 10	-675	NA	TRUE	FALSE
Thecc.01G205500	NA	NA	NA	NA	-264	NA	NA	FALSE	FALSE
Thecc.01G205600	NA	NA	NA	NA	NA	NA	NA	FALSE	FALSE
Thecc.01G205700	NA	NA	NA	NA	NA	NA	NA	FALSE	FALSE
Thecc.01G205800	NA	NA	-494; -353; -298	NA	-769; -438; -383; -336; -329	-372	NA	FALSE	FALSE
Thecc.01G205900	NA	-306	-508; -453	NA	-761; -620; -437; -408; -297	-436; -407	NA	FALSE	FALSE
Thecc.01G206000	NA	NA	NA	-261	-691; -615; -175	-174	-263	FALSE	FALSE
Thecc.01G206100	NA	-800	NA	NA	-859; -523; -515; -361; -240; -219	-360	-236	FALSE	FALSE
Thecc.01G206200	NA	-329	NA	NA	NA	NA	NA	FALSE	FALSE
Thecc.01G206500	NA	33	NA	NA	NA	-722	NA	TRUE	TRUE
Thecc.01G206600	NA	-451; -317	-930; -922; -633	-640	-687; -267	NA	NA	FALSE	FALSE
Thecc.01G206800	NA	NA	-879; -432; -410; -290	NA	-447; -395; -379; -276; -252; -239; -222	NA	NA	FALSE	FALSE
Thecc.01G206900	NA	NA	NA	NA	-561; -195; -127	NA	NA	FALSE	FALSE
Thecc.01G207000	NA	NA	-595	-661	94	-142	NA	TRUE	FALSE
Thecc.01G207100	NA	NA	NA	NA	-548; -410	-983	NA	FALSE	FALSE
Thecc.01G207200	NA	31	NA	-641	-821; -746; -343; -159	-820	NA	TRUE	TRUE
Thecc.01G207300	NA	NA	-532	NA	56	-794	NA	TRUE	FALSE
Thecc.01G207400	NA	-372; -290	38	-246	81; 25	NA	-399	TRUE	TRUE
Thecc.01G207500	NA	-419; -207	-545; -326; -225	-184	57	56	-337	TRUE	FALSE
Thecc.01G207600	NA	-264	NA	-844; -804; -736	67	66; 58	NA	TRUE	FALSE
Thecc.01G207700	NA	-719	NA	NA	-834; -828; -650; -325; -143	-920; -827	NA	FALSE	FALSE
Thecc.01G207800	NA	-938; -505; -491	NA	NA	-596	NA	NA	FALSE	FALSE
Thecc.01G207900	NA	NA	NA	NA	-500	NA	NA	FALSE	FALSE
Thecc.01G208000	NA	NA	NA	51	NA	NA	NA	TRUE	FALSE
Thecc.01G208100	NA	-488; -404	-726; -335	NA	-988; -223	-347	NA	FALSE	FALSE
Thecc.01G208200	NA	NA	NA	NA	-741; -492; -105	-491; -327	NA	FALSE	FALSE
Thecc.01G208300	NA	68	NA	70	NA	NA	NA	TRUE	FALSE
Thecc.01G208400	NA	-548; -524; -308	NA	-707	-961; -924; -621; -326; -222	-221	NA	FALSE	FALSE
Thecc.01G208500	NA	-768	NA	NA	-243	NA	NA	FALSE	FALSE
Thecc.01G208600	NA	NA	NA	NA	-270	NA	NA	FALSE	FALSE
Thecc.01G208700	NA	NA	NA	NA	NA	NA	NA	FALSE	FALSE
Thecc.01G208800	NA	-591; -579	NA	-460	-799; -550; -468	NA	NA	FALSE	FALSE
Thecc.01G208900	NA	NA	NA	NA	-665; -641; -494	NA	-265	FALSE	FALSE
Thecc.01G209100	NA	-191	NA	NA	49	-489	NA	TRUE	FALSE
Thecc.01G209200	NA	-993; -367; -263	-873; -717; -667; -501; -308	-639; -280	-977; -731; -644; -356; -349; -285; -190	-851; -189; -177	-641; -465; -425; -282	FALSE	FALSE
Thecc.01G209300	NA	NA	NA	NA	NA	NA	NA	FALSE	FALSE
Thecc.01G209400	NA	NA	NA	NA	NA	NA	NA	FALSE	FALSE
Thecc.01G209500	NA	-350	NA	NA	55	NA	NA	TRUE	FALSE
Thecc.01G209600	NA	NA	NA	NA	-767; -696; -581; -462; -345	NA	NA	FALSE	FALSE
Thecc.01G209700	NA	NA	-424	NA	-534; -370; -313; -153	-533; -364; -152	NA	FALSE	FALSE
Thecc.01G209800	NA	NA	NA	NA	-709; -692; -685; -678; -671; -642; -460; -348	-708; -459	NA	FALSE	FALSE
Thecc.01G209900	NA	NA	NA	NA	-117	NA	NA	FALSE	FALSE
Thecc.01G210000	NA	NA	-580	NA	20	NA	NA	TRUE	TRUE
[truncated: 25,380 more rows]
